# Supplementary material for: Price, quality, and market dynamics of malaria rapid diagnostic tests: analysis of Global Fund 2009–2018 data
Source: Malar J. 2022 Jan 12;21:12. doi: 10.1186/s12936-021-04008-2 (PMC8752184; doi:10.1186/s12936-021-04008-2)
Supplement: Supplementary file 1 — Additional file 1. Data from the Global Fund including price, quality, volume, RDT product, and country. [file 12936_2021_4008_MOESM1_ESM.csv]

Country/Territory	Grant Number	Supplier / Agent / Intermediary	Manufacturer	Product	Description	Product Pack	Pack Quantity	Pack Cost (USD)	Total Product Cost (USD)	Purchase Order Date	Scheduled Delivery Date	Actual Delivery Date	Nb of Suom in Pack	Some or All of Goods Prepaid	Freight Cost	Supplier Invoice Number	Purchase Order Number	Invoice Currency	Primary Key	Status	FINDname	non-CE	SK
Gambia	GMB-M-MOH	PPM, through Partnership for Supply Chain Management (PFSCM)	Bionote Inc Gyeonggi-do, South Korea	Malaria RDT: P.f.	Bionote Malaria P.f. Ag Rapid Test Kit 1s [RG19-11]	25 tests	20000	4.75	95000	28-Jul-14	7/15/15	29-May-15	25	No	Reported separately	14679	14679	United States Dollar	55800		BIONOTE MALARIA P.f. Ag Rapid Test Kit	0	0
Gambia	GMB-M-MOH	PPM, through Partnership for Supply Chain Management (PFSCM)	Bionote Inc Gyeonggi-do, South Korea	Malaria RDT: P.f.	Bionote Malaria P.f. Ag Rapid Test Kit 1s [RG19-11]	25 tests	16121	4.75	76574.75	28-Jul-14	7/15/15	29-May-15	25	No	Reported separately	14679	14679	United States Dollar	55801		BIONOTE MALARIA P.f. Ag Rapid Test Kit	0	0
Uganda	UGA-M-MoFPED	Partnership for Supply Chain Management Inc (PFSCM)	Access Bio, Inc.	Malaria RDT: Pan	CareStart Malaria pLDH (PAN) [G0111-SK]	24 tests			493360	15-Nov-17	2/25/18	1-Mar-18	24	No	Reported separately	50596	50596	United States Dollar	76172	pending verification	CareStart� Malaria PAN (pLDH)�Ag RDT	0	1
Korea (Democratic Peoples Republic)	PRK-M-UNICEF	Direct from Mfg	Access Bio, Inc.	Malaria RDT: Pan	CareStart Malaria pLDH (PAN) [G0111-SK]	60 tests	4221	33.6	141825.6	4-Sep-15	11/23/15	1-Feb-16	60	No	Reported separately	A05K-15165	45142380	United States Dollar	62302		CareStart� Malaria PAN (pLDH)�Ag RDT	0	1
Korea (Democratic Peoples Republic)	PRK-M-UNICEF	Direct from Mfg	Access Bio, Inc.	Malaria RDT: Pan	CareStart Malaria pLDH (PAN) [G0111-SK]	60 tests	4221	33.6	141825.6	26-Jun-15	9/30/15	13-Oct-15	60	No	Reported separately	A15G-15122	45141276	United States Dollar	61016		CareStart� Malaria PAN (pLDH)�Ag RDT	0	1
Korea (Democratic Peoples Republic)	PRK-810-G01-M	Direct from Mfg	Access Bio, Inc.	Malaria RDT: Pan	CareStart Malaria pLDH (PAN) [G0111-SK]	60 tests	1407	33.6	47275.2	16-Dec-14	4/8/15	21-Jan-15	60	No	Reported separately	A22A-15011	45137696	United States Dollar	55581		CareStart� Malaria PAN (pLDH)�Ag RDT	0	1
Burkina Faso	BFA-M-PADS	PPM, through Partnership for Supply Chain Management (PFSCM)	Access Bio, Inc.	Malaria RDT: P.f.	CareStart Malaria Pf (HRP2) Ag RDT 25T non-CE [RMOM?02571] ex-G0141	25 tests			456708.7	21-Jun-18	10/26/18	6-Nov-18	25	No	Reported separately	50905	50905	United States Dollar	79908	pending verification	CareStart� Malaria Pf (HRP2) Ag RDT	1	1
Burkina Faso	BFA-M-PADS	PPM, through Partnership for Supply Chain Management (PFSCM)	Access Bio, Inc.	Malaria RDT: P.f.	CareStart Malaria Pf (HRP2) Ag RDT 25T non-CE [RMOM?02571] ex-G0141	25 tests	117371	4.13	484155.38	6-Oct-16	3/30/17	17-Mar-17	25	No	Reported separately	50106	50106	United States Dollar	68758		CareStart� Malaria Pf (HRP2) Ag RDT	1	1
Cameroon	CMR-M-MOH	PPM, through Partnership for Supply Chain Management (PFSCM)	Access Bio, Inc.	Malaria RDT: P.f.	CareStart Malaria Pf (HRP2) Ag RDT 25T non-CE [RMOM?02571] ex-G0141	25 tests	38660	4.66	180058.95	24-Feb-16	11/7/16	12-Aug-16	25	No	Reported separately	2229	2229	United States Dollar	66019		CareStart� Malaria Pf (HRP2) Ag RDT	1	1
Central African Republic	CAF-M-WVI	PPM, through Partnership for Supply Chain Management (PFSCM)	Access Bio, Inc.	Malaria RDT: P.f.	CareStart Malaria Pf (HRP2) Ag RDT 25T non-CE [RMOM?02571] ex-G0141	25 tests			68442	17-Aug-18	8/17/18	9-Nov-18	25	No	Reported separately	51002	51002	United States Dollar	79912	pending verification	CareStart� Malaria Pf (HRP2) Ag RDT	1	1
Central African Republic	CAF-M-IFRC	Direct from Mfg	Access Bio, Inc.	Malaria RDT: P.f.	CareStart Malaria Pf (HRP2) Ag RDT 25T non-CE [RMOM?02571] ex-G0141	25 tests	52848	4.38	231210	9-May-17	9/10/17	12-Oct-17	25	No	Reported separately	A05J-17148	PON-CHGES-17-0111	United States Dollar	71965		CareStart� Malaria Pf (HRP2) Ag RDT	1	1
Central African Republic	CAF-M-IFRC	Direct from Mfg	Access Bio, Inc.	Malaria RDT: P.f.	CareStart Malaria Pf (HRP2) Ag RDT 25T non-CE [RMOM?02571] ex-G0141	25 tests	50088	4.75	237918	28-Jun-16	6/30/16	5-Aug-16	25	No	Reported separately	A13G-16123	PON-CHGES-16-0177	United States Dollar	64670		CareStart� Malaria Pf (HRP2) Ag RDT	1	1
Congo (Democratic Republic)	COD-M-SANRU	PPM, through Partnership for Supply Chain Management (PFSCM)	Access Bio, Inc.	Malaria RDT: P.f.	CareStart Malaria Pf (HRP2) Ag RDT 25T non-CE [RMOM?02571] ex-G0141	25 tests	82775	3.69	305232.81	29-Mar-17	9/30/17	30-Sep-17	25	No	Reported separately	50290	50290	United States Dollar	72495		CareStart� Malaria Pf (HRP2) Ag RDT	1	1
Congo (Democratic Republic)	COD-M-SANRU	PPM, through Partnership for Supply Chain Management (PFSCM)	Access Bio, Inc.	Malaria RDT: P.f.	CareStart Malaria Pf (HRP2) Ag RDT 25T non-CE [RMOM?02571] ex-G0141	25 tests	82488	3.69	304174.5	29-Mar-17	8/30/17	3-Oct-17	25	No	Reported separately	50289	50289	United States Dollar	72494		CareStart� Malaria Pf (HRP2) Ag RDT	1	1
Congo (Democratic Republic)	COD-M-SANRU	PPM, through Partnership for Supply Chain Management (PFSCM)	Access Bio, Inc.	Malaria RDT: P.f.	CareStart Malaria Pf (HRP2) Ag RDT 25T non-CE [RMOM?02571] ex-G0141	25 tests	156562	3.69	577322.38	29-Mar-17	11/30/17	29-Nov-17	25	No	Reported separately	50276	50276	United States Dollar	73173		CareStart� Malaria Pf (HRP2) Ag RDT	1	1
Congo (Democratic Republic)	COD-M-SANRU	PPM, through Partnership for Supply Chain Management (PFSCM)	Access Bio, Inc.	Malaria RDT: P.f.	CareStart Malaria Pf (HRP2) Ag RDT 25T non-CE [RMOM?02571] ex-G0141	25 tests	156562	3.69	577322.38	29-Mar-17	11/30/17	29-Nov-17	25	No	Reported separately	50276	50276	United States Dollar	73174		CareStart� Malaria Pf (HRP2) Ag RDT	1	1
C�te d'Ivoire	CIV-M-MOH	Partnership for Supply Chain Management Inc (PFSCM)	Access Bio, Inc.	Malaria RDT: P.f.	CareStart Malaria Pf (HRP2) Ag RDT 25T non-CE [RMOM?02571] ex-G0141	25 tests	29326	5	146630	11-Sep-17	1/29/18	29-Jan-18	25	No	Reported separately	50546	50546	United States Dollar	74661		CareStart� Malaria Pf (HRP2) Ag RDT	1	1
C�te d'Ivoire	CIV-M-MOH	PPM, through Partnership for Supply Chain Management (PFSCM)	Access Bio, Inc.	Malaria RDT: P.f.	CareStart Malaria Pf (HRP2) Ag RDT 25T non-CE [RMOM?02571] ex-G0141	25 tests	52877	4.25	224727.25	16-Dec-16	5/23/17	23-May-17	25	No	Reported separately	50209	50209	United States Dollar	69954		CareStart� Malaria Pf (HRP2) Ag RDT	1	1
C�te d'Ivoire	CIV-M-MOH	PPM, through Partnership for Supply Chain Management (PFSCM)	Access Bio, Inc.	Malaria RDT: P.f.	CareStart Malaria Pf (HRP2) Ag RDT 25T non-CE [RMOM?02571] ex-G0141	25 tests	88127	4.25	374539.75	16-Dec-16	5/23/17	23-May-17	25	No	Reported separately	50209	50209	United States Dollar	69955		CareStart� Malaria Pf (HRP2) Ag RDT	1	1
C�te d'Ivoire	CIV-M-MOH	PPM, through Partnership for Supply Chain Management (PFSCM)	Access Bio, Inc.	Malaria RDT: P.f.	CareStart Malaria Pf (HRP2) Ag RDT 25T non-CE [RMOM?02571] ex-G0141	25 tests	141400	4.25	600950	16-Dec-16	5/23/17	23-May-17	25	No	Reported separately	50209	50209	United States Dollar	69956		CareStart� Malaria Pf (HRP2) Ag RDT	1	1
C�te d'Ivoire	CIV-M-MOH	PPM, through Partnership for Supply Chain Management (PFSCM)	Access Bio, Inc.	Malaria RDT: P.f.	CareStart Malaria Pf (HRP2) Ag RDT 25T non-CE [RMOM?02571] ex-G0141	25 tests	62555	4.58	286189.13	8-Apr-16	9/26/16	23-Sep-16	25	No	Reported separately	2251	2251	United States Dollar	65802		CareStart� Malaria Pf (HRP2) Ag RDT	1	1
C�te d'Ivoire	CIV-M-MOH	PPM, through Partnership for Supply Chain Management (PFSCM)	Access Bio, Inc.	Malaria RDT: P.f.	CareStart Malaria Pf (HRP2) Ag RDT 25T non-CE [RMOM?02571] ex-G0141	25 tests	62556	4.58	286193.7	8-Apr-16	9/26/16	23-Sep-16	25	No	Reported separately	2251	2251	United States Dollar	65803		CareStart� Malaria Pf (HRP2) Ag RDT	1	1
Gambia	GMB-M-MOH	PPM, through Partnership for Supply Chain Management (PFSCM)	Access Bio, Inc.	Malaria RDT: P.f.	CareStart Malaria Pf (HRP2) Ag RDT 25T non-CE [RMOM?02571] ex-G0141	25 tests	25336	4.75	120346	19-Dec-17	4/5/18	5-Apr-18	25	No	Reported separately	50640	50640	United States Dollar	76546		CareStart� Malaria Pf (HRP2) Ag RDT	1	1
Gambia	GMB-M-MOH	PPM, through Partnership for Supply Chain Management (PFSCM)	Access Bio, Inc.	Malaria RDT: P.f.	CareStart Malaria Pf (HRP2) Ag RDT 25T non-CE [RMOM?02571] ex-G0141	25 tests	10671	4	42684	29-Jun-16	10/12/16	20-Oct-16	25	No	Reported separately	2336	2336	United States Dollar	66260		CareStart� Malaria Pf (HRP2) Ag RDT	1	1
Ghana	GHA-M-MOH	PPM, through Partnership for Supply Chain Management (PFSCM)	Access Bio, Inc.	Malaria RDT: P.f.	CareStart Malaria Pf (HRP2) Ag RDT 25T non-CE [RMOM?02571] ex-G0141	25 tests	220000	4.25	935000	8-Jun-17	4/17/18	17-Apr-18	25	No	Reported separately	50382	50382	United States Dollar	76901		CareStart� Malaria Pf (HRP2) Ag RDT	1	1
Ghana	GHA-M-MOH	PPM, through Partnership for Supply Chain Management (PFSCM)	Access Bio, Inc.	Malaria RDT: P.f.	CareStart Malaria Pf (HRP2) Ag RDT 25T non-CE [RMOM?02571] ex-G0141	25 tests	225754	4.25	959454.5	8-Jun-17	4/17/18	17-Apr-18	25	No	Reported separately	50382	50382	United States Dollar	76902		CareStart� Malaria Pf (HRP2) Ag RDT	1	1
Guinea-Bissau	GNB-M-UNDP	Direct from Mfg	Access Bio, Inc.	Malaria RDT: P.f.	CareStart Malaria Pf (HRP2) Ag RDT 25T non-CE [RMOM?02571] ex-G0141	25 tests	7950	6	47700	12-May-16	6/27/16	30-Jun-16	25	Yes	Reported separately	A09F-16096	GNB10-GP410075-1	United States Dollar	64339		CareStart� Malaria Pf (HRP2) Ag RDT	1	1
Haiti	HTI-M-PSI	Direct from Mfg	Access Bio, Inc.	Malaria RDT: P.f.	CareStart Malaria Pf (HRP2) Ag RDT 25T non-CE [RMOM?02571] ex-G0141	25 tests	5764	5.5	31702	5-Apr-16	5/3/16	13-Jun-16	25	No	Reported separately	A18D-16061	8938-0-600	United States Dollar	64540		CareStart� Malaria Pf (HRP2) Ag RDT	1	1
Sierra Leone	SLE-Z-MOHS	Pan American Health Organization (PAHO)	Access Bio, Inc.	Malaria RDT: P.f.	CareStart Malaria Pf (HRP2) Ag RDT 25T non-CE [RMOU?02571] ex-G0141?SK	25 tests			256783.5	10-Jul-17	1/2/18	6-Jan-18	25	No	Reported separately	50484	50484	United States Dollar	74663	pending verification	CareStart� Malaria Pf (HRP2) Ag RDT	1	0
South Sudan	SSD-M-PSI	Direct from Mfg	Access Bio, Inc.	Malaria RDT: P.f.	CareStart Malaria Pf (HRP2) Ag RDT 25T non-CE [RMOM?02571] ex-G0141	25 tests			288180	22-Sep-17	1/16/18	16-Jan-18	25	No	Reported separately	A13k-17178	10162	United States Dollar	75708	pending verification	CareStart� Malaria Pf (HRP2) Ag RDT	1	1
South Sudan	SSD-M-PSI	Direct from Mfg	Access Bio, Inc.	Malaria RDT: P.f.	CareStart Malaria Pf (HRP2) Ag RDT 25T non-CE [RMOM?02571] ex-G0141	25 tests			288180	22-Sep-17	2/16/18	16-Feb-18	25	No	Reported separately	A20M-17212	10161-0-600	United States Dollar	75707	pending verification	CareStart� Malaria Pf (HRP2) Ag RDT	1	1
South Sudan	SSD-M-PSI	Direct from Mfg	Access Bio, Inc.	Malaria RDT: P.f.	CareStart Malaria Pf (HRP2) Ag RDT 25T non-CE [RMOM?02571] ex-G0141	25 tests	17612	4.85	85466.63	7-Jul-16	10/19/16	19-Oct-16	25	Yes	Reported separately	A03H-16143	9188-0-600	United States Dollar	65663		CareStart� Malaria Pf (HRP2) Ag RDT	1	1
Tanzania (United Republic)	TZA-M-MOFP	PPM, through Partnership for Supply Chain Management (PFSCM)	Access Bio, Inc.	Malaria RDT: P.f.	CareStart Malaria Pf (HRP2) Ag RDT 25T non-CE [RMOM?02571] ex-G0141	25 tests	96807	5	484035	10-Sep-15	9/1/16	23-Aug-16	25	No	Reported separately	2066	2066	United States Dollar	65804		CareStart� Malaria Pf (HRP2) Ag RDT	1	1
Uganda	UGA-M-MoFPED	PPM, through Partnership for Supply Chain Management (PFSCM)	Access Bio, Inc.	Malaria RDT: P.f.	CareStart Malaria Pf (HRP2) Ag RDT 25T non-CE [RMOM?02571] ex-G0141	25 tests			5430841.5	26-Jan-18	10/31/18	31-Oct-18	25	No	Reported separately	50709	50709	United States Dollar	79911	pending verification	CareStart� Malaria Pf (HRP2) Ag RDT	1	1
Uganda	UGA-M-MoFPED	Partnership for Supply Chain Management Inc (PFSCM)	Access Bio, Inc.	Malaria RDT: P.f.	CareStart Malaria Pf (HRP2) Ag RDT 25T non-CE [RMOM?02571] ex-G0141	25 tests			1195727	7-Aug-17	3/1/18	1-Mar-18	25	No	Reported separately	50509	50509	United States Dollar	76145	pending verification	CareStart� Malaria Pf (HRP2) Ag RDT	1	1
Uganda	UGA-M-TASO	Partnership for Supply Chain Management Inc (PFSCM)	Access Bio, Inc.	Malaria RDT: P.f.	CareStart Malaria Pf (HRP2) Ag RDT 25T non-CE [RMOM?02571] ex-G0141	25 tests			324170	27-Jul-17	1/25/18	25-Jan-18	25	No	Reported separately	50502	50502	United States Dollar	74664	pending verification	CareStart� Malaria Pf (HRP2) Ag RDT	1	1
Uganda	UGA-M-MoFPED	Partnership for Supply Chain Management Inc (PFSCM)	Access Bio, Inc.	Malaria RDT: P.f.	CareStart Malaria Pf (HRP2) Ag RDT 25T non-CE [RMOM?02571] ex-G0141	25 tests			440383.13	22-Mar-17	11/2/17	29-Mar-18	25	No	Reported separately	50142	50142	United States Dollar	76143	pending verification	CareStart� Malaria Pf (HRP2) Ag RDT	1	1
Uganda	UGA-M-MoFPED	Partnership for Supply Chain Management Inc (PFSCM)	Access Bio, Inc.	Malaria RDT: P.f.	CareStart Malaria Pf (HRP2) Ag RDT 25T non-CE [RMOM?02571] ex-G0141	25 tests			1228443	22-Mar-17	11/2/17	29-Mar-18	25	No	Reported separately	50142	50142	United States Dollar	76144	pending verification	CareStart� Malaria Pf (HRP2) Ag RDT	1	1
Uganda	UGA-M-MoFPED	PPM, through Partnership for Supply Chain Management (PFSCM)	Access Bio, Inc.	Malaria RDT: P.f.	CareStart Malaria Pf (HRP2) Ag RDT 25T non-CE [RMOM?02571] ex-G0141	25 tests	96099	4.38	420433.13	21-Feb-17	8/8/17	13-Oct-17	25	No	Reported separately	50243	50243	United States Dollar	72595		CareStart� Malaria Pf (HRP2) Ag RDT	1	1
Uganda	UGA-M-MoFPED	PPM, through Partnership for Supply Chain Management (PFSCM)	Access Bio, Inc.	Malaria RDT: P.f.	CareStart Malaria Pf (HRP2) Ag RDT 25T non-CE [RMOM?02571] ex-G0141	25 tests	60253	4.38	263606.88	24-Oct-16	7/10/17	28-Jul-17	25	No	Reported separately	50046	50046	United States Dollar	71568		CareStart� Malaria Pf (HRP2) Ag RDT	1	1
Uganda	UGA-M-MoFPED	PPM, through Partnership for Supply Chain Management (PFSCM)	Access Bio, Inc.	Malaria RDT: P.f.	CareStart Malaria Pf (HRP2) Ag RDT 25T non-CE [RMOM?02571] ex-G0141	25 tests	189320	4.38	828275	24-Oct-16	7/10/17	28-Jul-17	25	No	Reported separately	50046	50046	United States Dollar	71569		CareStart� Malaria Pf (HRP2) Ag RDT	1	1
Uganda	UGA-M-MoFPED	PPM, through Partnership for Supply Chain Management (PFSCM)	Access Bio, Inc.	Malaria RDT: P.f.	CareStart Malaria Pf (HRP2) Ag RDT 25T non-CE [RMOM?02571] ex-G0141	25 tests	5890	4.38	25768.75	30-Sep-16	2/24/17	27-Apr-17	25	No	Reported separately	50094	50094	United States Dollar	68806		CareStart� Malaria Pf (HRP2) Ag RDT	1	1
Uganda	UGA-M-MoFPED	PPM, through Partnership for Supply Chain Management (PFSCM)	Access Bio, Inc.	Malaria RDT: P.f.	CareStart Malaria Pf (HRP2) Ag RDT 25T non-CE [RMOM?02571] ex-G0141	25 tests	3641	4.38	15929.38	30-Sep-16	2/24/17	27-Apr-17	25	No	Reported separately	50094	50094	United States Dollar	68807		CareStart� Malaria Pf (HRP2) Ag RDT	1	1
Uganda	UGA-M-MoFPED	PPM, through Partnership for Supply Chain Management (PFSCM)	Access Bio, Inc.	Malaria RDT: P.f.	CareStart Malaria Pf (HRP2) Ag RDT 25T non-CE [RMOM?02571] ex-G0141	25 tests	66458	4.38	290753.75	4-Sep-16	9/22/16	22-Sep-16	25	No	Reported separately	2077	2077	United States Dollar	66051		CareStart� Malaria Pf (HRP2) Ag RDT	1	1
Uganda	UGA-M-MoFPED	PPM, through Partnership for Supply Chain Management (PFSCM)	Access Bio, Inc.	Malaria RDT: P.f.	CareStart Malaria Pf (HRP2) Ag RDT 25T non-CE [RMOM?02571] ex-G0141	25 tests	178963	4.38	782963.13	4-Sep-16	9/22/16	22-Sep-16	25	No	Reported separately	2077	2077	United States Dollar	66052		CareStart� Malaria Pf (HRP2) Ag RDT	1	1
Uganda	UGA-M-MoFPED	PPM, through Partnership for Supply Chain Management (PFSCM)	Access Bio, Inc.	Malaria RDT: P.f.	CareStart Malaria Pf (HRP2) Ag RDT 25T non-CE [RMOM?02571] ex-G0141	25 tests	17775	4.38	77765.63	7-Jul-16	2/9/17	8-Feb-17	25	No	Reported separately	2347	2347	United States Dollar	68529		CareStart� Malaria Pf (HRP2) Ag RDT	1	1
Uganda	UGA-M-MoFPED	PPM, through Partnership for Supply Chain Management (PFSCM)	Access Bio, Inc.	Malaria RDT: P.f.	CareStart Malaria Pf (HRP2) Ag RDT 25T non-CE [RMOM?02571] ex-G0141	25 tests	25000	4.38	109375	7-Jul-16	2/9/17	8-Feb-17	25	No	Reported separately	2347	2347	United States Dollar	68530		CareStart� Malaria Pf (HRP2) Ag RDT	1	1
Uganda	UGA-M-MoFPED	PPM, through Partnership for Supply Chain Management (PFSCM)	Access Bio, Inc.	Malaria RDT: P.f.	CareStart Malaria Pf (HRP2) Ag RDT 25T non-CE [RMOM?02571] ex-G0141	25 tests	25000	4.38	109375	7-Jul-16	2/9/17	8-Feb-17	25	No	Reported separately	2347	2347	United States Dollar	68531		CareStart� Malaria Pf (HRP2) Ag RDT	1	1
Uganda	UGA-M-MoFPED	PPM, through Partnership for Supply Chain Management (PFSCM)	Access Bio, Inc.	Malaria RDT: P.f.	CareStart Malaria Pf (HRP2) Ag RDT 25T non-CE [RMOM?02571] ex-G0141	25 tests	140046	4.38	612701.25	4-Sep-15	2/28/17	28-Feb-17	25	No	Reported separately	2078	2078	United States Dollar	68795		CareStart� Malaria Pf (HRP2) Ag RDT	1	1
Uganda	UGA-M-MoFPED	PPM, through Partnership for Supply Chain Management (PFSCM)	Access Bio, Inc.	Malaria RDT: P.f.	CareStart Malaria Pf (HRP2) Ag RDT 25T non-CE [RMOM?02571] ex-G0141	25 tests	232476	4.38	1017082.5	4-Sep-15	2/28/17	28-Feb-17	25	No	Reported separately	2078	2078	United States Dollar	68798		CareStart� Malaria Pf (HRP2) Ag RDT	1	1
Uganda	UGA-M-MoFPED	PPM, through Partnership for Supply Chain Management (PFSCM)	Access Bio, Inc.	Malaria RDT: P.f.	CareStart Malaria Pf (HRP2) Ag RDT 25T non-CE [RMOM?02571] ex-G0141	25 tests	150040	4.38	656425	4-Sep-15	2/28/17	28-Feb-17	25	No	Reported separately	2078	2078	United States Dollar	68800		CareStart� Malaria Pf (HRP2) Ag RDT	1	1
Uganda	UGA-M-MoFPED	PPM, through Partnership for Supply Chain Management (PFSCM)	Access Bio, Inc.	Malaria RDT: P.f.	CareStart Malaria Pf (HRP2) Ag RDT 25T non-CE [RMOM?02571] ex-G0141	25 tests	2000	4.38	8750	4-Sep-15	2/28/17	28-Feb-17	25	No	Reported separately	2078	2078	United States Dollar	70037		CareStart� Malaria Pf (HRP2) Ag RDT	1	1
Zambia	ZMB-M-MOH	PPM, through Partnership for Supply Chain Management (PFSCM)	Access Bio, Inc.	Malaria RDT: P.f.	CareStart Malaria Pf (HRP2) Ag RDT 25T non-CE [RMOM?02571] ex-G0141	25 tests	19799	4.66	92213.84	3-Mar-16	7/20/16	20-Jul-16	25	No	Reported separately	2250	2250	United States Dollar	65187		CareStart� Malaria Pf (HRP2) Ag RDT	1	1
Bolivia (Plurinational State)	BOL-809-G08-M	UNICEF Supply Division	Access Bio, Inc.	Malaria RDT: P.f.	CareStart Malaria HRP2 [G0141]	60 tests	167	38.4	6412.8	17-Nov-11	12/12/11	15-Dec-11	60	No	Embedded in unit cost	A17L-11107	PO 45118808	United States Dollar	34080		CareStart� Malaria Pf (HRP2) Ag RDT�j	0	0
Burkina Faso	BFA-M-PADS	PPM, through Partnership for Supply Chain Management (PFSCM)	Access Bio, Inc.	Malaria RDT: P.f.	CareStart Malaria Pf (HRP2) Ag RDT 25T CE [RMOM?02572] ex-G0141	25 tests	118598	4.58	542585.85	15-Apr-16	11/8/16	3-Nov-16	25	No	Reported separately	2292	2292	United States Dollar	66683		CareStart� Malaria Pf (HRP2) Ag RDT�j	0	0
Burkina Faso	BFA-M-PADS	PPM, through Partnership for Supply Chain Management (PFSCM)	Access Bio, Inc.	Malaria RDT: P.f.	CareStart Malaria HRP2 [G0141]	25 tests	136665	4.25	580826.25	25-Mar-15	12/11/15	12-Nov-15	25	No	Reported separately	16080	16080	United States Dollar	59765		CareStart� Malaria Pf (HRP2) Ag RDT�j	0	0
Burkina Faso	BFA-M-PADS	PPM, through Partnership for Supply Chain Management (PFSCM)	Access Bio, Inc.	Malaria RDT: P.f.	CareStart Malaria HRP2 [G0141]	25 tests	68909	6.5	447908.5	28-Mar-14	9/27/14	27-Sep-14	25	No	Reported separately	13959	13959	United States Dollar	50988		CareStart� Malaria Pf (HRP2) Ag RDT�j	0	0
Cameroon	CMR-M-MOH	PPM, through Partnership for Supply Chain Management (PFSCM)	Access Bio, Inc.	Malaria RDT: P.f.	CareStart Malaria HRP2 [G0141]	25 tests	31806	4.5	143127	25-Mar-15	10/2/15	15-Sep-15	25	No	Reported separately	15982	15982	United States Dollar	59762		CareStart� Malaria Pf (HRP2) Ag RDT�j	0	0
Cameroon	CMR-910-G07-M	PPM, through Partnership for Supply Chain Management (PFSCM)	Access Bio, Inc.	Malaria RDT: P.f.	CareStart Malaria HRP2 [G0141]	25 tests	41428	4.75	196783	13-Jun-14	3/1/15	17-Jan-15	25	No	Reported separately	14326	14326	United States Dollar	53967		CareStart� Malaria Pf (HRP2) Ag RDT�j	0	0
Central African Republic	CAF-813-G10-M	Direct from Mfg	Access Bio, Inc.	Malaria RDT: P.f.	CareStart Malaria HRP2 [G0141]	25 tests	13197	5.75	75882.75	27-Nov-15	3/5/16	10-Mar-16	25	No	Embedded in unit cost	A25A-16026	PON-CHGES-15-0456	United States Dollar	61619		CareStart� Malaria Pf (HRP2) Ag RDT�j	0	0
Central African Republic	CAF-813-G10-M	Direct from Mfg	Access Bio, Inc.	Malaria RDT: P.f.	CareStart Malaria HRP2 [G0141]	25 tests	11000	5.75	63250	14-Sep-15	11/5/15	2-Nov-15	25	No	Embedded in unit cost	A06K-15168_1	pon-chges-15-0359	United States Dollar	61030		CareStart� Malaria Pf (HRP2) Ag RDT�j	0	0
Central African Republic	CAF-813-G10-M	Direct from Mfg	Access Bio, Inc.	Malaria RDT: P.f.	CareStart Malaria HRP2 [G0141]	25 tests	10288	5.75	59156	14-Sep-15	2/5/16	10-Feb-16	25	No	Embedded in unit cost	A01B-16014	pon-chges-15-0359	United States Dollar	61029		CareStart� Malaria Pf (HRP2) Ag RDT�j	0	0
Congo (Democratic Republic)	COD-M-SANRU	Direct from Mfg	Access Bio, Inc.	Malaria RDT: P.f.	CareStart Malaria Pf (HRP2) Ag RDT 25T CE [RMOM?02572] ex-G0141	25 tests	62624	5.69	356178.32	8-Mar-17	4/6/17	25-May-17	25	No	Embedded in unit cost	A24D-17057	137	United States Dollar	69577		CareStart� Malaria Pf (HRP2) Ag RDT�j	0	0
C�te d'Ivoire	CIV-M-MOH	PPM, through Partnership for Supply Chain Management (PFSCM)	Access Bio, Inc.	Malaria RDT: P.f.	CareStart Malaria HRP2 [G0141]	25 tests			701960	2-Mar-18	8/20/18	20-Aug-18	25	No	Reported separately	50780	50780	United States Dollar	78978	pending verification	CareStart� Malaria Pf (HRP2) Ag RDT�j	0	0
C�te d'Ivoire	CIV-809-G09-M	PPM, through Partnership for Supply Chain Management (PFSCM)	Access Bio, Inc.	Malaria RDT: P.f.	CareStart Malaria HRP2 [G0141]	25 tests	151389	7.5	1135417.5	7-Dec-11	7/10/12	10-Jul-12	25	No	Reported separately	8622	8622	United States Dollar	33694		CareStart� Malaria Pf (HRP2) Ag RDT�j	0	0
Djibouti	DJB-607-G02-M	PPM, through Partnership for Supply Chain Management (PFSCM)	Access Bio, Inc.	Malaria RDT: P.f.	CareStart Malaria HRP2 [G0141]	25 tests	358	7.5	2685	3-Jan-12	5/15/12	7-May-12	25	No	Reported separately	8781	8781	United States Dollar	31945		CareStart� Malaria Pf (HRP2) Ag RDT�j	0	0
Eritrea	ERI-607-G05-M	Direct from Mfg	Access Bio, Inc.	Malaria RDT: P.f.	CareStart Malaria HRP2 [G0141]	30 tests	9943	23.4	232666.2	29-Mar-11	4/29/11	13-May-11	30	No	Reported separately	A27D-11007	GF 01/R6/2011	United States Dollar	24366		CareStart� Malaria Pf (HRP2) Ag RDT�j	0	0
Eritrea	ERI-607-G05-M	Direct from Mfg	Access Bio, Inc.	Malaria RDT: P.f.	CareStart Malaria HRP2 [G0141]	60 tests	8000	23.4	187200	6-May-09	6/26/09	21-Jul-09	60	No	Reported separately	A27D19	GF146/2009	United States Dollar	7002		CareStart� Malaria Pf (HRP2) Ag RDT�j	0	0
Eritrea	ERI-607-G05-M	Direct from Mfg	Access Bio, Inc.	Malaria RDT: P.f.	CareStart Malaria HRP2 [G0141]	60 tests	10000	23.4	234000	6-May-09	11/28/09	9-Nov-09	60	No	Reported separately	A02K19	GF146A/2009	United States Dollar	7009		CareStart� Malaria Pf (HRP2) Ag RDT�j	0	0
Gambia	GMB-M-MOH	PPM, through Partnership for Supply Chain Management (PFSCM)	Access Bio, Inc.	Malaria RDT: P.f.	CareStart Malaria HRP2 [G0141]	25 tests	12000	6	72000	19-Dec-13	3/6/14	6-Mar-14	25	No	Reported separately	11753	11753	United States Dollar	47084		CareStart� Malaria Pf (HRP2) Ag RDT�j	0	0
Gambia	GMB-M-MOH	PPM, through Partnership for Supply Chain Management (PFSCM)	Access Bio, Inc.	Malaria RDT: P.f.	CareStart Malaria HRP2 [G0141]	25 tests	12000	6	72000	19-Dec-13	3/6/14	6-Mar-14	25	No	Reported separately	11753	11753	United States Dollar	47085		CareStart� Malaria Pf (HRP2) Ag RDT�j	0	0
Gambia	GMB-M-MOH	PPM, through Partnership for Supply Chain Management (PFSCM)	Access Bio, Inc.	Malaria RDT: P.f.	CareStart Malaria HRP2 [G0141]	25 tests	8357	6	50142	19-Dec-13	3/6/14	6-Mar-14	25	No	Reported separately	11753	11753	United States Dollar	47086		CareStart� Malaria Pf (HRP2) Ag RDT�j	0	0
Ghana	GHA-M-MOH	PPM, through Partnership for Supply Chain Management (PFSCM)	Access Bio, Inc.	Malaria RDT: P.f.	CareStart Malaria HRP2 [G0141]	25 tests	12000	5.25	63000	27-Feb-14	11/4/14	4-Nov-14	25	No	Reported separately	13713	13713	United States Dollar	54016		CareStart� Malaria Pf (HRP2) Ag RDT�j	0	0
Ghana	GHA-M-MOH	PPM, through Partnership for Supply Chain Management (PFSCM)	Access Bio, Inc.	Malaria RDT: P.f.	CareStart Malaria HRP2 [G0141]	25 tests	24316	5.25	127659	27-Feb-14	11/4/14	4-Nov-14	25	No	Reported separately	13713	13713	United States Dollar	54017		CareStart� Malaria Pf (HRP2) Ag RDT�j	0	0
Ghana	GHA-M-MOH	PPM, through Partnership for Supply Chain Management (PFSCM)	Access Bio, Inc.	Malaria RDT: P.f.	CareStart Malaria HRP2 [G0141]	25 tests	59668	6	358008	8-Jan-13	7/26/13	26-Jul-13	25	No	Reported separately	11166	11166	United States Dollar	40377		CareStart� Malaria Pf (HRP2) Ag RDT�j	0	0
Guinea-Bissau	GNB-M-UNDP	Direct from Mfg	Access Bio, Inc.	Malaria RDT: P.f.	CareStart Malaria Pf (HRP2) Ag RDT 25T CE [RMOM?02572] ex-G0141	25 tests			58914.5	8-May-18	9/7/18	24-Sep-18	25	Yes	Reported separately	A12G-18133	GNB10-GP41024-1	United States Dollar	79590	pending verification	CareStart� Malaria Pf (HRP2) Ag RDT�j	0	0
Guinea-Bissau	GNB-M-UNDP	Direct from Mfg	Access Bio, Inc.	Malaria RDT: P.f.	CareStart Malaria Pf (HRP2) Ag RDT 25T CE [RMOM?02572] ex-G0141	25 tests			41883	8-May-18	9/7/18	24-Sep-18	25	Yes	Reported separately	A12G-18133	GNB10-GP41024-1	United States Dollar	79591	pending verification	CareStart� Malaria Pf (HRP2) Ag RDT�j	0	0
Guinea-Bissau	GNB-M-UNDP	Direct from Mfg	Access Bio, Inc.	Malaria RDT: P.f.	CareStart Malaria Pf (HRP2) Ag RDT 25T CE [RMOM?02572] ex-G0141	25 tests	21516	5.75	123717	22-Aug-17	11/18/17	27-Dec-17	25	Yes	Reported separately	A13L-17190	GNB10-GP410191-1	United States Dollar	74274		CareStart� Malaria Pf (HRP2) Ag RDT�j	0	0
Guinea-Bissau	GNB-M-UNDP	Direct from Mfg	Access Bio, Inc.	Malaria RDT: P.f.	CareStart Malaria Pf (HRP2) Ag RDT 25T CE [RMOM?02572] ex-G0141	25 tests	24470	5.75	140702.5	12-Feb-17	4/17/17	21-Apr-17	25	Yes	Reported separately	A12D-17048	GNB10-GP410137-1	United States Dollar	70222		CareStart� Malaria Pf (HRP2) Ag RDT�j	0	0
Guinea-Bissau	GNB-M-UNDP	Direct from Mfg	Access Bio, Inc.	Malaria RDT: P.f.	CareStart Malaria HRP2 [G0141]	25 tests	14766	6	88596	2-Sep-15	10/1/15	21-Dec-15	25	No	Reported separately	A16J-15148	GP402185-1	United States Dollar	59648		CareStart� Malaria Pf (HRP2) Ag RDT�j	0	0
Guinea-Bissau	GNB-M-UNDP	Direct from Mfg	Access Bio, Inc.	Malaria RDT: P.f.	CareStart Malaria HRP2 [G0141]	25 tests	4732	6	28392	19-Jun-15	7/31/15	5-Aug-15	25	No	Reported separately	A07G-15114	GP402173-1	United States Dollar	59638		CareStart� Malaria Pf (HRP2) Ag RDT�j	0	0
Guinea-Bissau	GNB-M-MOH	PPM, through Partnership for Supply Chain Management (PFSCM)	Access Bio, Inc.	Malaria RDT: P.f.	CareStart Malaria HRP2 [G0141]	25 tests	10984	6	65904	20-Jun-13	10/27/13	27-Oct-13	25	No	Reported separately	11911	11911	United States Dollar	43975		CareStart� Malaria Pf (HRP2) Ag RDT�j	0	0
Guinea-Bissau	GNB-M-MOH	PPM, through Partnership for Supply Chain Management (PFSCM)	Access Bio, Inc.	Malaria RDT: P.f.	CareStart Malaria HRP2 [G0141]	25 tests	25631	6	153786	20-Jun-13	10/27/13	27-Oct-13	25	No	Reported separately	11911	11911	United States Dollar	43976		CareStart� Malaria Pf (HRP2) Ag RDT�j	0	0
Guinea-Bissau	GNB-M-MOH	PPM, through Partnership for Supply Chain Management (PFSCM)	Access Bio, Inc.	Malaria RDT: P.f.	CareStart Malaria HRP2 [G0141]	25 tests	9754	10.5	102417	4-Mar-11	7/29/11	21-Jun-11	25	No	Reported separately	7172	7172	United States Dollar	31024		CareStart� Malaria Pf (HRP2) Ag RDT�j	0	0
Haiti	HTI-811-G07-M	Direct from Mfg	Access Bio, Inc.	Malaria RDT: P.f.	CareStart Malaria HRP2 [G0141]	25 tests	6364	6.12	38977.3	4-Jan-16	3/1/16	18-Mar-16	25	No	Embedded in unit cost	A01B-16013	8721-0-600	United States Dollar	61669		CareStart� Malaria Pf (HRP2) Ag RDT�j	0	0
Haiti	HTI-811-G07-M	Direct from Mfg	Access Bio, Inc.	Malaria RDT: P.f.	CareStart Malaria HRP2 [G0141-SK]	25 tests	12960	7.5	97200	17-Apr-14	6/16/14	8-Aug-14	25	No	Reported separately	A20E-14061	7361-0-600	United States Dollar	51646		CareStart� Malaria Pf (HRP2) Ag RDT�j	0	1
Kenya	KEN-011-G13-M	Direct from Mfg	Access Bio, Inc.	Malaria RDT: P.f.	CareStart Malaria HRP2 [G0141-SK]	25 tests	147300	6.88	1012687.5	14-Aug-14	10/3/14	10-Dec-14	25	No	Embedded in unit cost	A06F-14094A/B	GF ATM MAL Rd 10 Ph1-13/14-OIT-005 (808189/190)	United States Dollar	53667		CareStart� Malaria Pf (HRP2) Ag RDT�j	0	1
Kenya	KEN-011-G13-M	Direct from Mfg	Access Bio, Inc.	Malaria RDT: P.f.	CareStart Malaria HRP2 [G0141-SK]	40 tests	92062	11	1012682	14-Aug-14	10/3/14	10-Dec-14	40	No	Embedded in unit cost	A06F-14094A/B	GF ATM MAL Rd 10 Ph1-13/14-OIT-005 (808189/190)	United States Dollar	53668		CareStart� Malaria Pf (HRP2) Ag RDT�j	0	1
Kenya	KEN-011-G13-M	Direct from Mfg	Access Bio, Inc.	Malaria RDT: P.f.	CareStart Malaria HRP2 [G0141-SK]	25 tests	147300	6.88	1012687.5	6-Dec-13	3/6/14	13-Oct-14	25	No	Embedded in unit cost	A05B-14015	GF ATM MAL Rd 10 Ph1-13/14-OIT-005 (806775)	United States Dollar	51353		CareStart� Malaria Pf (HRP2) Ag RDT�j	0	1
Kenya	KEN-011-G13-M	Direct from Mfg	Access Bio, Inc.	Malaria RDT: P.f.	CareStart Malaria HRP2 [G0141-SK]	40 tests	92063	11	1012693	6-Dec-13	3/6/14	13-Oct-14	40	No	Embedded in unit cost	A05B-14015	GF ATM MAL Rd 10 Ph1-13/14-OIT-005 (806775)	United States Dollar	51354		CareStart� Malaria Pf (HRP2) Ag RDT�j	0	1
Kenya	KEN-011-G13-M	UNICEF Supply Division	Access Bio, Inc.	Malaria RDT: P.f.	CareStart Malaria HRP2 [G0141]	60 tests	120000	29.4	3528000	14-May-12	6/30/12	20-Jul-12	60	Yes	Embedded in unit cost	A21F-12093_1/2/3/4/5/6	Unicef Purchase Order No. 45121619 ( GF ATM MAL Rd	United States Dollar	33824		CareStart� Malaria Pf (HRP2) Ag RDT�j	0	0
Malawi	MWI-M-MOH	PPM, through Partnership for Supply Chain Management (PFSCM)	Access Bio, Inc.	Malaria RDT: P.f.	CareStart Malaria HRP2 [G0141]	25 tests			3503598.75	2-Feb-18	8/1/18	11-Aug-18	25	No	Reported separately	50727	50727	United States Dollar	78982	pending verification	CareStart� Malaria Pf (HRP2) Ag RDT�j	0	0
Mozambique	MOZ-M-MOH	PPM, through Partnership for Supply Chain Management (PFSCM)	Access Bio, Inc.	Malaria RDT: P.f.	CareStart Malaria Pf (HRP2) Ag RDT 25T CE [RMOU?02572] ex-G0141?SK	25 tests			1703393.13	26-Mar-18	8/30/18	26-Sep-18	25	No	Reported separately	50805	50805	United States Dollar	79732	pending verification	CareStart� Malaria Pf (HRP2) Ag RDT�j	0	0
Mozambique	MOZ-911-G11-M	PPM, through Partnership for Supply Chain Management (PFSCM)	Access Bio, Inc.	Malaria RDT: P.f.	CareStart Malaria HRP2 [G0141]	24 tests	44000	6	264000	6-Feb-13	3/2/14	2-Mar-14	24	No	Reported separately	11102	11102	United States Dollar	47093		CareStart� Malaria Pf (HRP2) Ag RDT�j	0	0
Mozambique	MOZ-911-G11-M	PPM, through Partnership for Supply Chain Management (PFSCM)	Access Bio, Inc.	Malaria RDT: P.f.	CareStart Malaria HRP2 [G0141]	25 tests	40000	6	240000	6-Feb-13	3/2/14	2-Mar-14	25	No	Reported separately	11102	11102	United States Dollar	47091		CareStart� Malaria Pf (HRP2) Ag RDT�j	0	0
Mozambique	MOZ-911-G11-M	PPM, through Partnership for Supply Chain Management (PFSCM)	Access Bio, Inc.	Malaria RDT: P.f.	CareStart Malaria HRP2 [G0141]	25 tests	56000	6	336000	6-Feb-13	3/2/14	2-Mar-14	25	No	Reported separately	11102	11102	United States Dollar	47092		CareStart� Malaria Pf (HRP2) Ag RDT�j	0	0
Mozambique	MOZ-911-G11-M	PPM, through Partnership for Supply Chain Management (PFSCM)	Access Bio, Inc.	Malaria RDT: P.f.	CareStart Malaria HRP2 [G0141]	25 tests	40000	6	240000	6-Feb-13	3/2/14	2-Mar-14	25	No	Reported separately	11563	11563	United States Dollar	47094		CareStart� Malaria Pf (HRP2) Ag RDT�j	0	0
Mozambique	MOZ-911-G11-M	PPM, through Partnership for Supply Chain Management (PFSCM)	Access Bio, Inc.	Malaria RDT: P.f.	CareStart Malaria HRP2 [G0141]	25 tests	234733	6	1408398	6-Feb-13	3/2/14	2-Mar-14	25	No	Reported separately	11563	11563	United States Dollar	47095		CareStart� Malaria Pf (HRP2) Ag RDT�j	0	0
Mozambique	MOZ-911-G11-M	PPM, through Partnership for Supply Chain Management (PFSCM)	Access Bio, Inc.	Malaria RDT: P.f.	CareStart Malaria HRP2 [G0141]	25 tests	100000	6.5	650000	12-Apr-12	5/11/13	11-May-13	25	No	Reported separately	10861	10861	United States Dollar	38701		CareStart� Malaria Pf (HRP2) Ag RDT�j	0	0
Nigeria	NGA-M-NMEP	PPM, through Partnership for Supply Chain Management (PFSCM)	Access Bio, Inc.	Malaria RDT: P.f.	CareStart Malaria HRP2 [G0141]	25 tests	160000	4	640000	14-Sep-15	4/20/16	18-Mar-16	25	No	Reported separately	2033	2033	United States Dollar	62488		CareStart� Malaria Pf (HRP2) Ag RDT�j	0	0
Nigeria	NGA-M-NMEP	PPM, through Partnership for Supply Chain Management (PFSCM)	Access Bio, Inc.	Malaria RDT: P.f.	CareStart Malaria HRP2 [G0141]	25 tests	200000	4	800000	14-Sep-15	4/20/16	18-Mar-16	25	No	Reported separately	2033	2033	United States Dollar	62489		CareStart� Malaria Pf (HRP2) Ag RDT�j	0	0
Nigeria	NGA-809-G11-M	IDA Foundation	Access Bio, Inc.	Malaria RDT: P.f.	CareStart Malaria HRP2 [G0141]	25 tests	195713	4.45	870922.85	23-Jun-15	10/30/15	6-Apr-16	25	Yes	Reported separately	SI157158	4500006707	United States Dollar	68238		CareStart� Malaria Pf (HRP2) Ag RDT�j	0	0
Nigeria	NGA-809-G14-M	PPM, through Partnership for Supply Chain Management (PFSCM)	Access Bio, Inc.	Malaria RDT: P.f.	CareStart Malaria HRP2 [G0141]	25 tests	157544	4.5	708948	12-Dec-14	5/31/15	27-May-15	25	No	Reported separately	15495	15495	United States Dollar	55795		CareStart� Malaria Pf (HRP2) Ag RDT�j	0	0
Nigeria	NGA-809-G14-M	PPM, through Partnership for Supply Chain Management (PFSCM)	Access Bio, Inc.	Malaria RDT: P.f.	CareStart Malaria HRP2 [G0141]	25 tests	315087	4.5	1417891.5	12-Dec-14	5/31/15	27-May-15	25	No	Reported separately	15495	15495	United States Dollar	55796		CareStart� Malaria Pf (HRP2) Ag RDT�j	0	0
Nigeria	NGA-809-G14-M	PPM, through Partnership for Supply Chain Management (PFSCM)	Access Bio, Inc.	Malaria RDT: P.f.	CareStart Malaria HRP2 [G0141]	25 tests	157544	4.5	708948	12-Dec-14	5/31/15	27-May-15	25	No	Reported separately	15495	15495	United States Dollar	55797		CareStart� Malaria Pf (HRP2) Ag RDT�j	0	0
Nigeria	NGA-809-G14-M	PPM, through Partnership for Supply Chain Management (PFSCM)	Access Bio, Inc.	Malaria RDT: P.f.	CareStart Malaria HRP2 [G0141]	25 tests	175585	5.25	921821.25	13-Oct-13	10/22/14	22-Oct-14	25	No	Reported separately	13011	13011	United States Dollar	51387		CareStart� Malaria Pf (HRP2) Ag RDT�j	0	0
Nigeria	NGA-809-G14-M	PPM, through Partnership for Supply Chain Management (PFSCM)	Access Bio, Inc.	Malaria RDT: P.f.	CareStart Malaria HRP2 [G0141]	25 tests	175584	5.25	921816	13-Oct-13	10/22/14	22-Oct-14	25	No	Reported separately	13011	13011	United States Dollar	51388		CareStart� Malaria Pf (HRP2) Ag RDT�j	0	0
Nigeria	NGA-809-G11-M	IDA Foundation	Access Bio, Inc.	Malaria RDT: P.f.	CareStart Malaria HRP2 [G0141]	25 tests	91209	6	547254	3-Oct-13	1/13/14	22-May-14	25	Yes	Reported separately	SQ132112	4500002691	United States Dollar	48315		CareStart� Malaria Pf (HRP2) Ag RDT�j	0	0
Nigeria	NGA-809-G14-M	PPM, through Partnership for Supply Chain Management (PFSCM)	Access Bio, Inc.	Malaria RDT: P.f.	CareStart Malaria HRP2 [G0141]	25 tests	48000	5.25	252000	3-Oct-13	5/27/14	27-May-14	25	No	Reported separately	13010	13010	United States Dollar	48562		CareStart� Malaria Pf (HRP2) Ag RDT�j	0	0
Nigeria	NGA-809-G14-M	PPM, through Partnership for Supply Chain Management (PFSCM)	Access Bio, Inc.	Malaria RDT: P.f.	CareStart Malaria HRP2 [G0141]	25 tests	55694	6	334164	24-Dec-12	12/10/13	10-Dec-13	25	No	Reported separately	11191	11191	United States Dollar	44009		CareStart� Malaria Pf (HRP2) Ag RDT�j	0	0
Nigeria	NGA-809-G14-M	PPM, through Partnership for Supply Chain Management (PFSCM)	Access Bio, Inc.	Malaria RDT: P.f.	CareStart Malaria HRP2 [G0141]	25 tests	104485	6	626910	24-Dec-12	12/10/13	10-Dec-13	25	No	Reported separately	11191	11191	United States Dollar	44010		CareStart� Malaria Pf (HRP2) Ag RDT�j	0	0
Nigeria	NGA-809-G14-M	PPM, through Partnership for Supply Chain Management (PFSCM)	Access Bio, Inc.	Malaria RDT: P.f.	CareStart Malaria HRP2 [G0141]	25 tests	157378	8.2	1290499.6	27-Jul-11	1/12/12	14-Nov-11	25	No	Reported separately	7846	7846	United States Dollar	31486		CareStart� Malaria Pf (HRP2) Ag RDT�j	0	0
Sierra Leone	SLE-Z-MOHS	PPM, through Partnership for Supply Chain Management (PFSCM)	Access Bio, Inc.	Malaria RDT: P.f.	CareStart Malaria HRP2 [G0141]	25 tests			329978.25	19-Dec-17	7/17/18	17-Jul-18	25	No	Reported separately	50641	50641	United States Dollar	78116	pending verification	CareStart� Malaria Pf (HRP2) Ag RDT�j	0	0
Sierra Leone	SLE-M-MOHS	PPM, through Partnership for Supply Chain Management (PFSCM)	Access Bio, Inc.	Malaria RDT: P.f.	CareStart Malaria HRP2 [G0141]	25 tests	41877	6	251262	27-Feb-13	10/19/13	19-Oct-13	25	No	Reported separately	11463	11463	United States Dollar	42729		CareStart� Malaria Pf (HRP2) Ag RDT�j	0	0
Sierra Leone	SLE-M-MOHS	Direct from Mfg	Access Bio, Inc.	Malaria RDT: P.f.	CareStart Malaria HRP2 [G0141]	25 tests	48713	7.5	365347.5	19-Jun-12	6/20/12	20-Jul-12	25	Yes		A19F-12090	VPP-13058-1	United States Dollar	35684		CareStart� Malaria Pf (HRP2) Ag RDT�j	0	0
Sierra Leone	SLE-M-MOHS	Direct from Mfg	Access Bio, Inc.	Malaria RDT: P.f.	CareStart Malaria HRP2 [G0141]	25 tests	67096	7.5	503220	13-Dec-11	4/24/12	24-May-12	25	Yes	Embedded in unit cost	A27B-12026	VPP-13058-0	United States Dollar	36151		CareStart� Malaria Pf (HRP2) Ag RDT�j	0	0
Sudan	SUD-708-G10-M	UNICEF Supply Division	Access Bio, Inc.	Malaria RDT: P.f.	CareStart Malaria HRP2 [G0141]	60 tests	6533	29.4	192070.2	1-Jan-12	12/18/12	31-Dec-12	60	Yes	Embedded in unit cost	A17M-12181	45124076 (unicef)	United States Dollar	46488		CareStart� Malaria Pf (HRP2) Ag RDT�j	0	0
Tajikistan	TAJ-809-G08-M	Direct from Mfg	Access Bio, Inc.	Malaria RDT: P.f.	CareStart Malaria HRP2 [G0141]	60 tests	3334	42.45	141544.8	29-Dec-10	3/26/11	1-Apr-11	60	No	Reported separately	11/00250	TJK10-GP309515-1	United States Dollar	28546		CareStart� Malaria Pf (HRP2) Ag RDT�j	0	0
Uganda	UGA-M-TASO	PPM, through Partnership for Supply Chain Management (PFSCM)	Access Bio, Inc.	Malaria RDT: P.f.	CareStart Malaria HRP2 [G0141]	25 tests	46501	4.75	220879.75	9-Nov-15	5/6/16	23-May-16	25	No	Reported separately	2144	2144	United States Dollar	63334		CareStart� Malaria Pf (HRP2) Ag RDT�j	0	0
Uganda	UGA-M-TASO	PPM, through Partnership for Supply Chain Management (PFSCM)	Access Bio, Inc.	Malaria RDT: P.f.	CareStart Malaria HRP2 [G0141]	25 tests	139503	4.75	662639.25	9-Nov-15	5/6/16	23-May-16	25	No	Reported separately	2144	2144	United States Dollar	63335		CareStart� Malaria Pf (HRP2) Ag RDT�j	0	0
Uganda	UGA-M-TASO	PPM, through Partnership for Supply Chain Management (PFSCM)	Access Bio, Inc.	Malaria RDT: P.f.	CareStart Malaria HRP2 [G0141]	25 tests	7834	5	39170	6-Mar-15	3/24/16	6-Jan-16	25	Yes	Reported separately	15952	15952	United States Dollar	62082		CareStart� Malaria Pf (HRP2) Ag RDT�j	0	0
Uganda	UGA-M-TASO	PPM, through Partnership for Supply Chain Management (PFSCM)	Access Bio, Inc.	Malaria RDT: P.f.	CareStart Malaria HRP2 [G0141]	25 tests	18000	5	90000	6-Mar-15	3/24/16	6-Jan-16	25	Yes	Reported separately	15952	15952	United States Dollar	62083		CareStart� Malaria Pf (HRP2) Ag RDT�j	0	0
Uganda	UGA-M-TASO	PPM, through Partnership for Supply Chain Management (PFSCM)	Access Bio, Inc.	Malaria RDT: P.f.	CareStart Malaria HRP2 [G0141]	25 tests	12000	5	60000	6-Mar-15	3/24/16	6-Jan-16	25	Yes	Reported separately	15952	15952	United States Dollar	62084		CareStart� Malaria Pf (HRP2) Ag RDT�j	0	0
Uganda	UGD-011-G11-M	PPM, through Partnership for Supply Chain Management (PFSCM)	Access Bio, Inc.	Malaria RDT: P.f.	CareStart Malaria HRP2 [G0141]	25 tests	231484	5	1157420	22-Aug-14	3/13/15	6-Feb-15	25	No	Reported separately	14552	14552	United States Dollar	53978		CareStart� Malaria Pf (HRP2) Ag RDT�j	0	0
Uganda	UGD-011-G12-M	PPM, through Partnership for Supply Chain Management (PFSCM)	Access Bio, Inc.	Malaria RDT: P.f.	CareStart Malaria HRP2 [G0141]	25 tests	45003	6.25	281268.75	5-Aug-13	8/11/14	11-Aug-14	25	No	Reported separately	12724	12724	United States Dollar	50169		CareStart� Malaria Pf (HRP2) Ag RDT�j	0	0
Uganda	UGD-011-G12-M	PPM, through Partnership for Supply Chain Management (PFSCM)	Access Bio, Inc.	Malaria RDT: P.f.	CareStart Malaria HRP2 [G0141]	25 tests	45000	6.25	281250	5-Aug-13	8/11/14	11-Aug-14	25	No	Reported separately	12724	12724	United States Dollar	50357		CareStart� Malaria Pf (HRP2) Ag RDT�j	0	0
Uganda	UGD-011-G11-M	PPM, through Partnership for Supply Chain Management (PFSCM)	Access Bio, Inc.	Malaria RDT: P.f.	CareStart Malaria HRP2 [G0141]	25 tests	107413	6.5	698184.5	11-Dec-12	8/21/13	21-Aug-13	25	No	Reported separately	11086	11086	United States Dollar	42757		CareStart� Malaria Pf (HRP2) Ag RDT�j	0	0
Uganda	UGD-011-G12-M	Direct from Mfg	Access Bio, Inc.	Malaria RDT: P.f.	CareStart Malaria HRP2 [G0141]	25 tests	30176	6.75	203688	23-Oct-12	5/15/13	15-May-13	25	Yes	Reported separately	A23K-12151	VPP-16007-0	United States Dollar	39189		CareStart� Malaria Pf (HRP2) Ag RDT�j	0	0
Uganda	UGD-011-G12-M	PPM, through Partnership for Supply Chain Management (PFSCM)	Access Bio, Inc.	Malaria RDT: P.f.	CareStart Malaria HRP2 [G0141]	25 tests	30176	6.75	203688	7-Aug-12	1/21/14	21-Jan-14	25	No	Reported separately	10356	10356	United States Dollar	44785		CareStart� Malaria Pf (HRP2) Ag RDT�j	0	0
Uganda	UGD-011-G12-M	PPM, through Partnership for Supply Chain Management (PFSCM)	Access Bio, Inc.	Malaria RDT: P.f.	CareStart Malaria HRP2 [G0141]	25 tests	20118	6.75	135796.5	7-Aug-12	1/21/14	21-Jan-14	25	No	Reported separately	10356	10356	United States Dollar	44786		CareStart� Malaria Pf (HRP2) Ag RDT�j	0	0
Uganda	UGD-405-G05-M	PPM, through Partnership for Supply Chain Management (PFSCM)	Access Bio, Inc.	Malaria RDT: P.f.	CareStart Malaria HRP2 [G0141]	25 tests	157822	6.75	1065298.5	23-Feb-12	12/16/13	16-Dec-13	25	No	Reported separately	9218	9218	United States Dollar	44011		CareStart� Malaria Pf (HRP2) Ag RDT�j	0	0
Uganda	UGD-405-G05-M	PPM, through Partnership for Supply Chain Management (PFSCM)	Access Bio, Inc.	Malaria RDT: P.f.	CareStart Malaria HRP2 [G0141]	25 tests	157822	6.75	1065298.5	23-Feb-12	12/16/13	16-Dec-13	25	No	Reported separately	9218	9218	United States Dollar	44012		CareStart� Malaria Pf (HRP2) Ag RDT�j	0	0
Uganda	UGD-405-G05-M	PPM, through Partnership for Supply Chain Management (PFSCM)	Access Bio, Inc.	Malaria RDT: P.f.	CareStart Malaria HRP2 [G0141]	25 tests	157822	6.75	1065298.5	23-Feb-12	12/16/13	16-Dec-13	25	No	Reported separately	9218	9218	United States Dollar	44013		CareStart� Malaria Pf (HRP2) Ag RDT�j	0	0
Uganda	UGD-405-G05-M	PPM, through Partnership for Supply Chain Management (PFSCM)	Access Bio, Inc.	Malaria RDT: P.f.	CareStart Malaria HRP2 [G0141]	25 tests	157822	6.75	1065298.5	23-Feb-12	12/16/13	16-Dec-13	25	No	Reported separately	9218	9218	United States Dollar	44014		CareStart� Malaria Pf (HRP2) Ag RDT�j	0	0
Yemen	YEM-708-G06-M	PPM, through Partnership for Supply Chain Management (PFSCM)	Access Bio, Inc.	Malaria RDT: P.f.	CareStart Malaria HRP2 [G0141]	25 tests	15360	5.75	88320	25-Sep-13	4/3/14	3-Apr-14	25	No	Reported separately	13007	13007	United States Dollar	48545		CareStart� Malaria Pf (HRP2) Ag RDT�j	0	0
Yemen	YEM-708-G06-M	PPM, through Partnership for Supply Chain Management (PFSCM)	Access Bio, Inc.	Malaria RDT: P.f.	CareStart Malaria HRP2 [G0141]	25 tests	9000	8.5	76500	3-Jan-12	7/3/12	3-Jul-12	25	No	Reported separately	8861	8861	United States Dollar	33706		CareStart� Malaria Pf (HRP2) Ag RDT�j	0	0
Yemen	YEM-708-G06-M	PPM, through Partnership for Supply Chain Management (PFSCM)	Access Bio, Inc.	Malaria RDT: P.f.	CareStart Malaria HRP2 [G0141]	25 tests	4800	10.5	50400	13-Aug-10	11/1/10	9-Oct-10	25	No	Reported separately	PQ-5973-PO-82220	SCMS-82220	United States Dollar	18823		CareStart� Malaria Pf (HRP2) Ag RDT�j	0	0
Zambia	ZMB-M-MOH	PPM, through Partnership for Supply Chain Management (PFSCM)	Access Bio, Inc.	Malaria RDT: P.f.	CareStart Malaria HRP2 [G0141]	25 tests	128443	4.25	545882.75	18-Mar-15	11/20/15	11-Dec-15	25	No	Reported separately	16053	16053	United States Dollar	59823		CareStart� Malaria Pf (HRP2) Ag RDT�j	0	0
Cambodia	KHM-607-G10-M	Direct from Mfg	Access Bio, Inc.	Malaria RDT: P.f.	CareStart Malaria HRP2/pLDH Test [G0181]	25 tests	9810	15.75	154507.5	10-Apr-09	12/24/09	24-Dec-09	25	No	Unknown	A13K19	GFATM/CNM/RDT.R6/Y2/006	United States Dollar	11998		CareStart� Malaria Pf (HRP2/pLDH) Ag RDT�j	0	0
Cambodia	KHM-607-G10-M	Direct from Mfg	Access Bio, Inc.	Malaria RDT: P.f.	CareStart Malaria HRP2/pLDH Test [G0181]	25 tests	9829	12	117948	4-Jun-08	7/19/08	1-Aug-08	25	No	Unknown	A07G28-a	397/08 PR	United States Dollar	1742		CareStart� Malaria Pf (HRP2/pLDH) Ag RDT�j	0	0
Cambodia	KHM-607-G10-M	Direct from Mfg	Access Bio, Inc.	Malaria RDT: P.f.	CareStart Malaria HRP2/pLDH Test [G0181]	25 tests	3000	14.25	42750	4-Jun-08	7/19/08	1-Aug-08	25	No	Unknown	A07G28-b	397/08 PR	United States Dollar	1743		CareStart� Malaria Pf (HRP2/pLDH) Ag RDT�j	0	0
Congo (Democratic Republic)	COD-M-SANRU	Direct from Mfg	Access Bio, Inc.	Malaria RDT: P.f.	CareStart Malaria HRP2/pLDH Pf Test [G0181-SK]	25 tests	827750	0.23	188311.08	23-Mar-17	6/6/17	25-Jul-17	25	No	Embedded in unit cost	A22E-17069	151	United States Dollar	74115		CareStart� Malaria Pf (HRP2/pLDH) Ag RDT�j	0	1
Congo (Democratic Republic)	COD-M-SANRU	Direct from Mfg	Access Bio, Inc.	Malaria RDT: P.f.	CareStart Malaria HRP2/pLDH Pf Test [G0181-SK]	25 tests	824875	0.23	187658.83	8-Mar-17	6/6/17	12-Jul-17	25	No	Embedded in unit cost	A23E-17070	141	United States Dollar	74114		CareStart� Malaria Pf (HRP2/pLDH) Ag RDT�j	0	1
Congo (Democratic Republic)	COD-M-SANRU	Direct from Mfg	Access Bio, Inc.	Malaria RDT: P.f.	CareStart Malaria HRP2/pLDH Pf Test [G0181-SK]	25 tests			712348	8-Mar-17	6/6/17	9-Aug-17	25	No	Embedded in unit cost	A30E-17075	150	United States Dollar	74116	pending verification	CareStart� Malaria Pf (HRP2/pLDH) Ag RDT�j	0	1
Ecuador	ECU-809-G04-M	Pan American Health Organization (PAHO)	Access Bio, Inc.	Malaria RDT: P.f.	CareStart Malaria HRP2/pLDH Test [G0181]	25 tests	800	20	16000	16-Jan-13	2/11/13	21-Feb-13	25	No	Reported separately	A01B-13014	APO1300033	United States Dollar	37634		CareStart� Malaria Pf (HRP2/pLDH) Ag RDT�j	0	0
Nigeria	NGA-809-G14-M	PPM, through Partnership for Supply Chain Management (PFSCM)	Access Bio, Inc.	Malaria RDT: P.f.	CareStart Malaria HRP2/pLDH Test [G0181]	25 tests	104918	8.2	860327.6	27-Jul-11	1/12/12	14-Nov-11	25	No	Reported separately	7646	7646	United States Dollar	30131		CareStart� Malaria Pf (HRP2/pLDH) Ag RDT�j	0	0
Nigeria	NGA-809-G14-M	PPM, through Partnership for Supply Chain Management (PFSCM)	Access Bio, Inc.	Malaria RDT: P.f.	CareStart Malaria HRP2/pLDH Test [G0181]	25 tests	52460	8.2	430172	27-Jul-11	1/12/12	14-Nov-11	25	No	Reported separately	7646	7646	United States Dollar	30132		CareStart� Malaria Pf (HRP2/pLDH) Ag RDT�j	0	0
Sierra Leone	SLE-M-MOHS	PPM, through Partnership for Supply Chain Management (PFSCM)	Access Bio, Inc.	Malaria RDT: P.f.	CareStart Malaria HRP2/pLDH Test [G0181]	25 tests	115809	7.5	868567.5	20-Oct-11	8/30/12	30-Aug-12	25	No	Reported separately	8475	8475	United States Dollar	34192		CareStart� Malaria Pf (HRP2/pLDH) Ag RDT�j	0	0
Bolivia (Plurinational State)	BOL-809-G08-M	UNICEF Supply Division	Access Bio, Inc.	Malaria RDT: P.f/Pan	CareStart Malaria Pf/PAN (HRP2/pLDH) Ag Combo RDT 50T non-CE [RMRM?05071] ex-G0131	60 tests			6212.4	26-Sep-13	2/26/14	17-Mar-14	60	Yes	Reported separately	A05B-14017	BOL10-0000016600	United States Dollar	47610	pending verification	CareStart� Malaria Pf/PAN (HRP2/pLDH) Ag Combo RDT	1	0
Cabo Verde	CPV-Z-CCSSIDA	PPM, through Partnership for Supply Chain Management (PFSCM)	Access Bio, Inc.	Malaria RDT: P.f/Pan	CareStart Malaria Pf/PAN (HRP2/pLDH) Ag Combo RDT 25T non-CE [RMRM?02571] ex-G0131	25 tests			3271.75	17-Jan-18	4/16/18	12-Apr-18	25	No	Reported separately	50685	50685	United States Dollar	76545	pending verification	CareStart� Malaria Pf/PAN (HRP2/pLDH) Ag Combo RDT	1	0
Comoros	COM-M-PNLP	PPM, through Partnership for Supply Chain Management (PFSCM)	Access Bio, Inc.	Malaria RDT: P.f/Pan	CareStart Malaria Pf/PAN (HRP2/pLDH) Ag Combo RDT 25T non-CE [RMRM?02571] ex-G0131	25 tests			31250	29-Jul-18	11/28/18	10-Nov-18	25	No	Reported separately	50921	50921	United States Dollar	79910	pending verification	CareStart� Malaria Pf/PAN (HRP2/pLDH) Ag Combo RDT	1	0
Papua New Guinea	PNG-M-RAM	PPM, through Partnership for Supply Chain Management (PFSCM)	Access Bio, Inc.	Malaria RDT: P.f/Pan	CareStart Malaria Pf/PAN (HRP2/pLDH) Ag Combo RDT 25T non-CE [RMRM?02571] ex-G0131	25 tests			168000	21-Feb-18	5/16/18	16-May-18	25	No	Reported separately	50739	50739	United States Dollar	76903	pending verification	CareStart� Malaria Pf/PAN (HRP2/pLDH) Ag Combo RDT	1	0
Papua New Guinea	PNG-M-PSI	Direct from Mfg	Access Bio, Inc.	Malaria RDT: P.f/Pan	CareStart Malaria Pf/PAN (HRP2/pLDH) Ag Combo RDT 25T non-CE [RMRM?02571] ex-G0131	25 tests			276028.5	29-Mar-17	7/26/17	10-Jul-17	25	No	Reported separately	A11E-17065	9763-0-600	United States Dollar	74877	pending verification	CareStart� Malaria Pf/PAN (HRP2/pLDH) Ag Combo RDT	1	0
Solomon Islands	SLB-M-MHMS	PPM, through Partnership for Supply Chain Management (PFSCM)	Access Bio, Inc.	Malaria RDT: P.f/Pan	CareStart Malaria Pf/PAN (HRP2/pLDH) Ag Combo RDT 25T non-CE [RMRM?02571] ex-G0131	25 tests			61450	5-Oct-17	5/22/18	22-May-18	25	No	Reported separately	22/5/2018	50565	United States Dollar	76908	pending verification	CareStart� Malaria Pf/PAN (HRP2/pLDH) Ag Combo RDT	1	0
Solomon Islands	SLB-M-MHMS	PPM, through Partnership for Supply Chain Management (PFSCM)	Access Bio, Inc.	Malaria RDT: P.f/Pan	CareStart Malaria Pf/PAN (HRP2/pLDH) Ag Combo RDT 25T non-CE [RMRM?02571] ex-G0131	25 tests			61450	5-Oct-17	5/22/18	22-May-18	25	No	Reported separately	22/5/2018	50565	United States Dollar	76909	pending verification	CareStart� Malaria Pf/PAN (HRP2/pLDH) Ag Combo RDT	1	0
Somalia	SOM-M-UNICEF	Direct from Mfg	Access Bio, Inc.	Malaria RDT: P.f/Pan	CareStart Malaria Pf/PAN (HRP2/pLDH) Ag Combo RDT 25T non-CE [RMRM?02571] ex-G0131	25 tests			249900	29-May-18	7/6/18	18-Jul-18	25	No	Reported separately	A25F-18120	45159595	United States Dollar	77920	pending verification	CareStart� Malaria Pf/PAN (HRP2/pLDH) Ag Combo RDT	1	0
Sri Lanka	LKA-M-MOH	PPM, through Partnership for Supply Chain Management (PFSCM)	Access Bio, Inc.	Malaria RDT: P.f/Pan	CareStart Malaria Pf/PAN (HRP2/pLDH) Ag Combo RDT 25T non-CE [RMRM?02571] ex-G0131	25 tests			8750	23-May-17	11/10/17	9-Nov-17	25	No	Reported separately	50403	50403	United States Dollar	73175	pending verification	CareStart� Malaria Pf/PAN (HRP2/pLDH) Ag Combo RDT	1	0
Tanzania (United Republic)	TZA-M-MOFP	Partnership for Supply Chain Management Inc (PFSCM)	Access Bio, Inc.	Malaria RDT: P.f/Pan	CareStart Malaria Pf/PAN (HRP2/pLDH) Ag Combo RDT 25T non-CE [RMRM?02571] ex-G0131	25 tests			1175612.63	20-Mar-17	11/30/17	13-Dec-17	25	No	Reported separately	50314	50314	United States Dollar	74638	pending verification	CareStart� Malaria Pf/PAN (HRP2/pLDH) Ag Combo RDT	1	0
Tanzania (United Republic)	TZA-M-MOFP	Partnership for Supply Chain Management Inc (PFSCM)	Access Bio, Inc.	Malaria RDT: P.f/Pan	CareStart Malaria Pf/PAN (HRP2/pLDH) Ag Combo RDT 25T non-CE [RMRM?02571] ex-G0131	25 tests			1256433.75	20-Mar-17	11/30/17	13-Dec-17	25	No	Reported separately	50314	50314	United States Dollar	74639	pending verification	CareStart� Malaria Pf/PAN (HRP2/pLDH) Ag Combo RDT	1	0
Yemen	YEM-M-NMCP	PPM, through Partnership for Supply Chain Management (PFSCM)	Access Bio, Inc.	Malaria RDT: P.f/Pan	CareStart Malaria Pf/PAN (HRP2/pLDH) Ag Combo RDT 25T non-CE [RMRM?02571] ex-G0131	25 tests			22995	4-Jan-17	5/8/17	8-May-17	25	No	Reported separately	50220	50220	United States Dollar	69964	pending verification	CareStart� Malaria Pf/PAN (HRP2/pLDH) Ag Combo RDT	1	0
Somalia	SOM-M-UNICEF	UNICEF Supply Division	Access Bio, Inc.	Malaria RDT: P.f/Pan	CareStart Malaria Pf/PAN (HRP2/pLDH) Ag Combo RDT 25T non-CE [RMRM?02571] ex-G0131	25 tests	4272	11.9	50836.8	29-Jun-17	8/10/17	29-Aug-17	25	No	Reported separately	A01H-17126	45154330	United States Dollar	72133		CareStart� Malaria Pf/PAN (HRP2/pLDH) Ag Combo RDT	1	0
Somalia	SOM-M-UNICEF	UNICEF Supply Division	Access Bio, Inc.	Malaria RDT: P.f/Pan	CareStart Malaria Pf/PAN (HRP2/pLDH) Ag Combo RDT 25T non-CE [RMRM?02571] ex-G0131	25 tests	4200	11.9	49980	14-Dec-16	1/20/17	1-Feb-17	25	No	Reported separately	A10A-17005	45150961	United States Dollar	69920		CareStart� Malaria Pf/PAN (HRP2/pLDH) Ag Combo RDT	1	0
Somalia	SOM-M-UNICEF	UNICEF Supply Division	Access Bio, Inc.	Malaria RDT: P.f/Pan	CareStart Malaria Pf/PAN (HRP2/pLDH) Ag Combo RDT 25T non-CE [RMRM?02571] ex-G0131	25 tests	14460	11.9	172074	14-Dec-16	1/22/17	6-Feb-17	25	No	Reported separately	A10A-17006	45150958	United States Dollar	69919		CareStart� Malaria Pf/PAN (HRP2/pLDH) Ag Combo RDT	1	0
Somalia	SOM-M-UNICEF	UNICEF Supply Division	Access Bio, Inc.	Malaria RDT: P.f/Pan	CareStart Malaria Pf/PAN (HRP2/pLDH) Ag Combo RDT 25T non-CE [RMRM?02571] ex-G0131	25 tests	384	11.9	4569	14-Dec-16	1/20/17	1-Feb-17	25	No	Reported separately	A10A-17004	45150962	United States Dollar	69921		CareStart� Malaria Pf/PAN (HRP2/pLDH) Ag Combo RDT	1	0
Guatemala	GTM-M-MSPAS	PPM, through Partnership for Supply Chain Management (PFSCM)	Access Bio, Inc.	Malaria RDT: P.f/Pan	CareStart Malaria Pf/PAN (HRP2/pLDH) Ag Combo RDT 25T non-CE [RMRM?02571] ex-G0131	25 tests	7011	8.75	61346.25	4-Mar-16	9/19/16	19-Sep-16	25	No	Reported separately	2263	2263	United States Dollar	66028		CareStart� Malaria Pf/PAN (HRP2/pLDH) Ag Combo RDT	1	0
Cabo Verde	CPV-M-CCSSIDA	PPM, through Partnership for Supply Chain Management (PFSCM)	Access Bio, Inc.	Malaria RDT: P.f/Pan	CareStart Malaria Pf/PAN (HRP2/pLDH) Ag Combo RDT 25T non-CE [RMRM?02571] ex-G0131	25 tests	272	5.75	1564	12-Sep-16	3/1/17	5-Mar-17	25	No	Reported separately	2114	2114	United States Dollar	68790		CareStart� Malaria Pf/PAN (HRP2/pLDH) Ag Combo RDT	1	0
Cabo Verde	CPV-M-CCSSIDA	PPM, through Partnership for Supply Chain Management (PFSCM)	Access Bio, Inc.	Malaria RDT: P.f/Pan	CareStart Malaria Pf/PAN (HRP2/pLDH) Ag Combo RDT 25T non-CE [RMRM?02571] ex-G0131	25 tests	411	5.75	2363.25	12-Sep-16	3/1/17	5-Mar-17	25	No	Reported separately	2114	2114	United States Dollar	68791		CareStart� Malaria Pf/PAN (HRP2/pLDH) Ag Combo RDT	1	0
Solomon Islands	SLB-M-MHMS	PPM, through Partnership for Supply Chain Management (PFSCM)	Access Bio, Inc.	Malaria RDT: P.f/Pan	CareStart Malaria Pf/PAN (HRP2/pLDH) Ag Combo RDT 25T non-CE [RMRM?02571] ex-G0131	25 tests	6000	5.75	34500	5-Aug-16	6/15/17	15-Jun-17	25	No	Reported separately	50024	50024	United States Dollar	70472		CareStart� Malaria Pf/PAN (HRP2/pLDH) Ag Combo RDT	1	0
Solomon Islands	SLB-M-MHMS	PPM, through Partnership for Supply Chain Management (PFSCM)	Access Bio, Inc.	Malaria RDT: P.f/Pan	CareStart Malaria Pf/PAN (HRP2/pLDH) Ag Combo RDT 25T non-CE [RMRM?02571] ex-G0131	25 tests	4512	5.75	25944	5-Aug-16	6/15/17	15-Jun-17	25	No	Reported separately	50024	50024	United States Dollar	70473		CareStart� Malaria Pf/PAN (HRP2/pLDH) Ag Combo RDT	1	0
Yemen	YEM-M-NMCP	PPM, through Partnership for Supply Chain Management (PFSCM)	Access Bio, Inc.	Malaria RDT: P.f/Pan	CareStart Malaria Pf/PAN (HRP2/pLDH) Ag Combo RDT 25T non-CE [RMRM?02571] ex-G0131	25 tests	6503	5.25	34140.75	13-Aug-15	9/7/16	7-Sep-16	25	No	Reported separately	2051	2051	United States Dollar	66297		CareStart� Malaria Pf/PAN (HRP2/pLDH) Ag Combo RDT	1	0
Cameroon	CMR-M-MOH	PPM, through Partnership for Supply Chain Management (PFSCM)	Access Bio, Inc.	Malaria RDT: P.f/Pan	CareStart Malaria Pf/PAN (HRP2/pLDH) Ag Combo RDT 25T non-CE [RMRM?02571] ex-G0131	25 tests	16569	5.16	85454.62	24-Feb-16	11/7/16	12-Aug-16	25	No	Reported separately	2229	2229	United States Dollar	66018		CareStart� Malaria Pf/PAN (HRP2/pLDH) Ag Combo RDT	1	0
Tanzania (United Republic)	TZA-M-MOFP	PPM, through Partnership for Supply Chain Management (PFSCM)	Access Bio, Inc.	Malaria RDT: P.f/Pan	CareStart Malaria Pf/PAN (HRP2/pLDH) Ag Combo RDT 25T non-CE [RMRM?02571] ex-G0131	25 tests	172274	4.7	809687.8	2-Aug-16	3/31/17	20-Apr-17	25	No	Reported separately	50002	50002	United States Dollar	70474		CareStart� Malaria Pf/PAN (HRP2/pLDH) Ag Combo RDT	1	0
Tanzania (United Republic)	TZA-M-MOFP	PPM, through Partnership for Supply Chain Management (PFSCM)	Access Bio, Inc.	Malaria RDT: P.f/Pan	CareStart Malaria Pf/PAN (HRP2/pLDH) Ag Combo RDT 25T non-CE [RMRM?02571] ex-G0131	25 tests	201873	4.7	948803.1	2-Aug-16	3/31/17	20-Apr-17	25	No	Reported separately	50002	50002	United States Dollar	70475		CareStart� Malaria Pf/PAN (HRP2/pLDH) Ag Combo RDT	1	0
Tanzania (United Republic)	TZA-M-MOFP	PPM, through Partnership for Supply Chain Management (PFSCM)	Access Bio, Inc.	Malaria RDT: P.f/Pan	CareStart Malaria Pf/PAN (HRP2/pLDH) Ag Combo RDT 25T non-CE [RMRM?02571] ex-G0131	25 tests	176029	4.7	827336.3	2-Aug-16	3/31/17	20-Apr-17	25	No	Reported separately	50002	50002	United States Dollar	70476		CareStart� Malaria Pf/PAN (HRP2/pLDH) Ag Combo RDT	1	0
Tanzania (United Republic)	TZA-M-MOFP	PPM, through Partnership for Supply Chain Management (PFSCM)	Access Bio, Inc.	Malaria RDT: P.f/Pan	CareStart Malaria Pf/PAN (HRP2/pLDH) Ag Combo RDT 25T non-CE [RMRM?02571] ex-G0131	25 tests	176029	4.7	827336.3	2-Aug-16	3/31/17	20-Apr-17	25	No	Reported separately	50002	50002	United States Dollar	70477		CareStart� Malaria Pf/PAN (HRP2/pLDH) Ag Combo RDT	1	0
Guatemala	GTM-M-MSPAS	PPM, through Partnership for Supply Chain Management (PFSCM)	Access Bio, Inc.	Malaria RDT: P.f/Pan	CareStart Malaria HRP2/pLDH (Pf/PAN) Combo [G0131-SK]	25 tests			82801.25	24-Dec-14	4/30/16	12-May-16	25	No	Reported separately	15199	15199	United States Dollar	57056	pending verification	CareStart� Malaria Pf/PAN (HRP2/pLDH) Ag Combo RDT�j	0	1
Papua New Guinea	PNG-M-RAM	PPM, through Partnership for Supply Chain Management (PFSCM)	Access Bio, Inc.	Malaria RDT: P.f/Pan	CareStart Malaria Pf/PAN (HRP2/pLDH) Ag Combo RDT 25T CE [RMRM?02572] ex-G0131	25 tests			210000	16-May-18	10/31/18	24-Sep-18	25	No	Reported separately	50864	50864	United States Dollar	79733	pending verification	CareStart� Malaria Pf/PAN (HRP2/pLDH) Ag Combo RDT�j	0	0
Namibia	NMB-202-G03-M-00	Central Medical Stores	Access Bio, Inc.	Malaria RDT: P.f/Pan	CareStart Malaria HRP2/pLDH Combo [G0131]	25 tests	5000	25.84	129208.79	26-Sep-12	11/7/12	16-Nov-12	25	No	Embedded in unit cost	1330	228191	Namibian Dollar	40326		CareStart� Malaria Pf/PAN (HRP2/pLDH) Ag Combo RDT�j	0	0
Madagascar	MDG-708-G09-M	Direct from Mfg	Access Bio, Inc.	Malaria RDT: P.f/Pan	CareStart Malaria HRP2/pLDH Combo [G0131]	1 unit / test	561206	0.83	465800.98	6-May-09	7/31/09	31-Dec-09	1	Yes	Unknown	ACCESS A17G19-2	N�04-FR/2009/MSPF/SG/UGP-GF/R3-R7	United States Dollar	11043		CareStart� Malaria Pf/PAN (HRP2/pLDH) Ag Combo RDT�j	0	0
Afghanistan	AFG-809-G09-M	Direct from Mfg	Access Bio, Inc.	Malaria RDT: P.f/Pan	CareStart Malaria HRP2/pLDH Combo [G0131]	1 unit / test	35040	0.74	25929.6	2-Mar-10	3/31/10	15-Apr-10	1	Yes	Embedded in unit cost	A16B20	OR-MCP-001	United States Dollar	18181		CareStart� Malaria Pf/PAN (HRP2/pLDH) Ag Combo RDT�j	0	0
Madagascar	MDG-708-G09-M	Direct from Mfg	Access Bio, Inc.	Malaria RDT: P.f/Pan	CareStart Malaria HRP2/pLDH Combo [G0131]	1 unit / test	652716	0.74	483009.84	9-Sep-10	10/31/10	4-Nov-10	1	No	Reported separately	ACCESS BIO A29F10	ACCESS BIO N�14-FR/2010-MSANP/UGP-GF/R7-A2	United States Dollar	24470		CareStart� Malaria Pf/PAN (HRP2/pLDH) Ag Combo RDT�j	0	0
Madagascar	MDG-304-G05-M	Direct from Mfg	Access Bio, Inc.	Malaria RDT: P.f/Pan	CareStart Malaria HRP2/pLDH Combo [G0131]	1 unit / test	80000	0.74	59200	6-May-09	7/31/09	22-Jul-09	1	Yes	Unknown	ACCESS A17G19-1R3	MARCHE N�04-FR/2009-MSPF/SG/UGP-GF/R3	United States Dollar	7098		CareStart� Malaria Pf/PAN (HRP2/pLDH) Ag Combo RDT�j	0	0
Madagascar	MDG-708-G09-M	Direct from Mfg	Access Bio, Inc.	Malaria RDT: P.f/Pan	CareStart Malaria HRP2/pLDH Combo [G0131]	1 unit / test	420000	0.74	310800	6-May-09	7/31/09	22-Jul-09	1	Yes	Unknown	ACCESS A17G19-1R7	MARCHE N�04-FR/2009-MSPF/SG/UGP-GF	United States Dollar	7096		CareStart� Malaria Pf/PAN (HRP2/pLDH) Ag Combo RDT�j	0	0
Suriname	SUR-708-G04-M	Direct from Mfg	Access Bio, Inc.	Malaria RDT: P.f/Pan	CareStart Malaria HRP2/pLDH Combo [G0131]	25 tests	280	18.5	5180	17-May-12	6/19/12	19-Jun-12	25	Yes	Embedded in unit cost	A11F-12084	Q17E12	United States Dollar	34575		CareStart� Malaria Pf/PAN (HRP2/pLDH) Ag Combo RDT�j	0	0
Suriname	SUR-708-G04-M	Direct from Mfg	Access Bio, Inc.	Malaria RDT: P.f/Pan	CareStart Malaria HRP2/pLDH Combo [G0131]	25 tests	280	18.5	5180	21-Jun-11	7/18/11	8-Aug-11	25	Yes	Embedded in unit cost	A29F-11045	6	United States Dollar	25924		CareStart� Malaria Pf/PAN (HRP2/pLDH) Ag Combo RDT�j	0	0
Afghanistan	AFG-809-G09-M	Direct from Mfg	Access Bio, Inc.	Malaria RDT: P.f/Pan	CareStart Malaria HRP2/pLDH Combo [G0131]	30 tests	12167	22.2	270100	9-Nov-11	12/15/11	2-Jan-12	30	No	Reported separately	A12M-11119	OR-279	United States Dollar	32057		CareStart� Malaria Pf/PAN (HRP2/pLDH) Ag Combo RDT�j	0	0
Suriname	SUR-708-G04-M	Direct from Mfg	Access Bio, Inc.	Malaria RDT: P.f/Pan	CareStart Malaria HRP2/pLDH (Pf/PAN) Combo [G0131-SK]	25 tests	200	18	3600	12-Jan-15	2/9/15	3-Feb-15	25	Yes	Reported separately	A19A-15007	1	United States Dollar	55381		CareStart� Malaria Pf/PAN (HRP2/pLDH) Ag Combo RDT�j	0	1
Suriname	SUR-708-G04-M	Direct from Mfg	Access Bio, Inc.	Malaria RDT: P.f/Pan	CareStart Malaria HRP2/pLDH (Pf/PAN) Combo [G0131-SK]	25 tests	560	18	10080	20-Jan-14	2/24/14	17-Feb-14	25	Yes	Reported separately	A10B-14020	Q01H23	United States Dollar	45463		CareStart� Malaria Pf/PAN (HRP2/pLDH) Ag Combo RDT�j	0	1
Suriname	SUR-708-G04-M	Direct from Mfg	Access Bio, Inc.	Malaria RDT: P.f/Pan	CareStart Malaria HRP2/pLDH (Pf/PAN) Combo [G0131-SK]	25 tests	280	18	5040	5-Aug-13	9/27/13	26-Sep-13	25	Yes	Reported separately	A23H-13105	Q01H23	United States Dollar	45462		CareStart� Malaria Pf/PAN (HRP2/pLDH) Ag Combo RDT�j	0	1
Afghanistan	AFG-809-G09-M	Direct from Mfg	Access Bio, Inc.	Malaria RDT: P.f/Pan	CareStart Malaria HRP2/pLDH (Pf/PAN) Combo [G0131-SK]	15 tests	4094	10.76	44061	17-Jul-14	3/10/15	15-Mar-15	15	No	Reported separately	A20K-14155	AF201GF-2014-449-KBL	Euro	54058		CareStart� Malaria Pf/PAN (HRP2/pLDH) Ag Combo RDT�j	0	1
Afghanistan	AFG-809-G09-M	Direct from Mfg	Access Bio, Inc.	Malaria RDT: P.f/Pan	CareStart Malaria HRP2/pLDH (Pf/PAN) Combo [G0131-SK]	15 tests	20000	10.74	214893.9	8-Oct-13	12/30/13	15-Jan-14	15	No	Reported separately	A20L-13157	pharma-012	Euro	48095		CareStart� Malaria Pf/PAN (HRP2/pLDH) Ag Combo RDT�j	0	1
Viet Nam	VTN-708-G06-M	Direct from Mfg	Access Bio, Inc.	Malaria RDT: P.f/Pan	CareStart Malaria HRP2/pLDH Combo [G0131]	25 tests	13256	17.75	235294	25-Mar-11	3/30/11	30-Mar-11	25	Yes	Reported separately	A28C21	200350118	United States Dollar	30307		CareStart� Malaria Pf/PAN (HRP2/pLDH) Ag Combo RDT�j	0	0
Viet Nam	VTN-708-G06-M	Direct from Mfg	Access Bio, Inc.	Malaria RDT: P.f/Pan	CareStart Malaria HRP2/pLDH Combo [G0131]	25 tests	12000	17.75	213000	13-Oct-10	12/31/10	11-Jan-11	25	Yes	Embedded in unit cost	A10K10	200249284	United States Dollar	17803		CareStart� Malaria Pf/PAN (HRP2/pLDH) Ag Combo RDT�j	0	0
Viet Nam	VTN-708-G06-M	Direct from Mfg	Access Bio, Inc.	Malaria RDT: P.f/Pan	CareStart Malaria HRP2/pLDH Combo [G0131]	25 tests	16000	17.75	284000	3-Sep-10	9/30/10	20-Oct-10	25	Yes	Unknown	A28S10	200249283	United States Dollar	12892		CareStart� Malaria Pf/PAN (HRP2/pLDH) Ag Combo RDT�j	0	0
Bolivia (Plurinational State)	BOL-809-G08-M	UNICEF Supply Division	Access Bio, Inc.	Malaria RDT: P.f/Pan	CareStart Malaria HRP2/pLDH Combo [G0131]	60 tests	167	41.4	6913.8	29-Oct-10	12/17/10	28-Dec-10	60	No	Reported separately	A05K10_1	45110844	United States Dollar	25564		CareStart� Malaria Pf/PAN (HRP2/pLDH) Ag Combo RDT�j	0	0
Cambodia	CAM-M-CNM	Direct from Mfg	Access Bio, Inc.	Malaria RDT: P.f/Pan	CareStart Malaria HRP2/pLDH Combo [G0131]	10 tests	18282	6.9	126145.8	2-Sep-11	11/1/11	2-Dec-11	10	No	Embedded in unit cost	A09L-11106	1551/11	United States Dollar	31581		CareStart� Malaria Pf/PAN (HRP2/pLDH) Ag Combo RDT�j	0	0
Cambodia	KHM-607-G10-M	Direct from Mfg	Access Bio, Inc.	Malaria RDT: P.f/Pan	CareStart Malaria HRP2/pLDH Combo [G0131]	10 tests	25320	6.9	174708	2-Sep-11	11/2/11	19-Dec-11	10	No	Unknown	A09L-11106	1551/11-CNM	United States Dollar	33990		CareStart� Malaria Pf/PAN (HRP2/pLDH) Ag Combo RDT�j	0	0
Sri Lanka	SRL-809-G10-M	UNICEF Supply Division	Access Bio, Inc.	Malaria RDT: P.f/Pan	CareStart Malaria HRP2/pLDH Combo [G0131]	60 tests	250	41.4	10350	21-Jun-11	6/28/11	4-Aug-11	60	Yes	Reported separately	A27F-11040	45115355	United States Dollar	28432		CareStart� Malaria Pf/PAN (HRP2/pLDH) Ag Combo RDT�j	0	0
Sri Lanka	SRL-809-G10-M	UNICEF Supply Division	Access Bio, Inc.	Malaria RDT: P.f/Pan	CareStart Malaria HRP2/pLDH Combo [G0131]	60 tests	350	41.4	14490	28-Jan-10	4/5/10	19-Apr-10	60	Yes	Unknown	A22C10	45105157	United States Dollar	11307		CareStart� Malaria Pf/PAN (HRP2/pLDH) Ag Combo RDT�j	0	0
Afghanistan	AFG-809-G09-M	Direct from Mfg	Access Bio, Inc.	Malaria RDT: P.f/Pan	CareStart Malaria HRP2/pLDH (Pf/PAN) Combo [G0131-SK]	15 tests	5323	10.27	54687.2	17-Jul-14	11/10/14	20-Nov-14	15	No	Reported separately	A12J-14133	AF201GF-2014-449-KBL	Euro	54057		CareStart� Malaria Pf/PAN (HRP2/pLDH) Ag Combo RDT�j	0	1
Sao Tome and Principe	STP-M-UNDP	Direct from Mfg	Access Bio, Inc.	Malaria RDT: P.f/Pan	CareStart Malaria HRP2/pLDH (Pf/PAN) Combo [G0131-SK]	25 tests	2709	16.1	43614.9	27-Aug-14	10/15/14	18-Oct-14	25	No	Reported separately	2205006534	STP10-GP404079-1	United States Dollar	52960		CareStart� Malaria Pf/PAN (HRP2/pLDH) Ag Combo RDT�j	0	1
Bolivia (Plurinational State)	BOL-809-G08-M	UNICEF Supply Division	Access Bio, Inc.	Malaria RDT: P.f/Pan	CareStart Malaria HRP2/pLDH Combo [G0131]	60 tests	167	38.4	6412.8	8-Oct-12	11/24/12	17-Dec-12	60	Yes	Reported separately	AO9L-12161	BOL10-0000015279	United States Dollar	39154		CareStart� Malaria Pf/PAN (HRP2/pLDH) Ag Combo RDT�j	0	0
China	CHN-011-G15-M	WHO Procurement Department	Access Bio, Inc.	Malaria RDT: P.f/Pan	CareStart Malaria HRP2/pLDH Combo [G0131]	60 tests	360	38.4	13824	21-Jun-12	8/20/12	29-Oct-12	60	No	Embedded in unit cost	A15H-12114	200597707	United States Dollar	35132		CareStart� Malaria Pf/PAN (HRP2/pLDH) Ag Combo RDT�j	0	0
China	CHN-S10-G13-M	WHO Procurement Department	Access Bio, Inc.	Malaria RDT: P.f/Pan	CareStart Malaria HRP2/pLDH Combo [G0131]	60 tests	7150	38.4	274560	26-Jan-12	2/13/12	14-Feb-12	60	Yes	Unknown	A26-12011	200501957	United States Dollar	31995		CareStart� Malaria Pf/PAN (HRP2/pLDH) Ag Combo RDT�j	0	0
Oceania	QMJ-507-G05-M	Direct from Mfg	Access Bio, Inc.	Malaria RDT: P.f/Pan	CareStart Malaria HRP2/pLDH Combo [G0131]	25 tests	1100	16	17600	12-Dec-13	2/15/14	24-Feb-14	25	Yes	Reported separately	A11B-14022	MAL-RCC-2013/59-CaresStart-PO	United States Dollar	46308		CareStart� Malaria Pf/PAN (HRP2/pLDH) Ag Combo RDT�j	0	0
Oceania	QMJ-507-G05-M	Direct from Mfg	Access Bio, Inc.	Malaria RDT: P.f/Pan	CareStart Malaria HRP2/pLDH Combo [G0131]	25 tests	1000	16	16000	11-Jun-13	8/5/13	7-Aug-13	25	Yes	Reported separately	A29G-13094	MAL-RCC-2013/20-CareStart-PO	United States Dollar	39832		CareStart� Malaria Pf/PAN (HRP2/pLDH) Ag Combo RDT�j	0	0
Oceania	QMJ-507-G05-M	Direct from Mfg	Access Bio, Inc.	Malaria RDT: P.f/Pan	CareStart Malaria HRP2/pLDH Combo [G0131]	25 tests	1200	16	19200	7-Nov-12	12/15/12	20-Dec-12	25	Yes	Reported separately	A05M-12177	MAL-RCC-2012/39-CareStart-PO	United States Dollar	35976		CareStart� Malaria Pf/PAN (HRP2/pLDH) Ag Combo RDT�j	0	0
Oceania	QMJ-507-G05-M	Direct from Mfg	Access Bio, Inc.	Malaria RDT: P.f/Pan	CareStart Malaria HRP2/pLDH Combo [G0131]	25 tests	800	16	12800	27-Feb-12	4/1/12	8-Apr-12	25	Yes	Reported separately	A12C-12036	MAL-RCC-2012/12-CareStart-VU	United States Dollar	31616		CareStart� Malaria Pf/PAN (HRP2/pLDH) Ag Combo RDT�j	0	0
Somalia	SOM-607-G04-M	Direct from Mfg	Access Bio, Inc.	Malaria RDT: P.f/Pan	CareStart Malaria HRP2/pLDH Combo [G0131]	60 tests	1670	38.4	64128	14-Sep-11	9/26/11	10-Oct-11	60	No	Reported separately	A26J-11088	POE/DANA/2011/45117290	United States Dollar	32080		CareStart� Malaria Pf/PAN (HRP2/pLDH) Ag Combo RDT�j	0	0
Somalia	SOM-607-G04-M	Direct from Mfg	Access Bio, Inc.	Malaria RDT: P.f/Pan	CareStart Malaria HRP2/pLDH Combo [G0131]	60 tests	1670	38.4	64128	14-Sep-11	9/26/11	11-Oct-11	60	No	Reported separately	A26J-11089	POE/DANA/2011/45117292	United States Dollar	32082		CareStart� Malaria Pf/PAN (HRP2/pLDH) Ag Combo RDT�j	0	0
Somalia	SOM-607-G04-M	Direct from Mfg	Access Bio, Inc.	Malaria RDT: P.f/Pan	CareStart Malaria HRP2/pLDH Combo [G0131]	60 tests	16666	38.4	639974.4	14-Sep-11	10/19/11	29-Nov-11	60	No	Reported separately	A28K-11102	POE/DANA/2011/45117293	United States Dollar	32086		CareStart� Malaria Pf/PAN (HRP2/pLDH) Ag Combo RDT�j	0	0
Sri Lanka	SRL-809-G10-M	UNICEF Supply Division	Access Bio, Inc.	Malaria RDT: P.f/Pan	CareStart Malaria HRP2/pLDH Combo [G0131]	60 tests	584	38.4	22425.6	18-Apr-12	4/30/12	14-May-12	60	Yes	Reported separately	A27D-12052	45121226	United States Dollar	31836		CareStart� Malaria Pf/PAN (HRP2/pLDH) Ag Combo RDT�j	0	0
Sudan	SUD-708-G10-M	Direct from Mfg	Access Bio, Inc.	Malaria RDT: P.f/Pan	CareStart Malaria HRP2/pLDH Combo [G0131]	50 tests	700	32	22400	13-Sep-12	10/7/12	7-Oct-12	50	No	Reported separately	A24J-12139	GP403024	United States Dollar	36474		CareStart� Malaria Pf/PAN (HRP2/pLDH) Ag Combo RDT�j	0	0
China	CHN-011-G15-M	WHO Procurement Department	Access Bio, Inc.	Malaria RDT: P.f/Pan	CareStart Malaria HRP2/pLDH Combo [G0131]	60 tests	1108	38.4	42547.2	21-Jan-13	3/10/13	31-Mar-13	60	No	Embedded in unit cost	A21A-13005	200688483	United States Dollar	38030		CareStart� Malaria Pf/PAN (HRP2/pLDH) Ag Combo RDT�j	0	0
Cambodia	KHM-607-G10-M	Direct from Mfg	Access Bio, Inc.	Malaria RDT: P.f/Pan	CareStart Malaria HRP2/pLDH Combo [G0131]	25 tests	13507	15.75	212735.25	2-Sep-11	9/16/11	26-Oct-11	25	No	Unknown	A03K-11091	1551/11-CNM	United States Dollar	31729		CareStart� Malaria Pf/PAN (HRP2/pLDH) Ag Combo RDT�j	0	0
Ethiopia	ETH-506-G05-M	Direct from Mfg	Access Bio, Inc.	Malaria RDT: P.f/Pan	CareStart Malaria HRP2/pLDH Combo [G0131]	40 tests	25600	24.8	634880	5-Jul-10	9/1/10	1-Sep-10	40	No	Reported separately	A20G20-5	169	United States Dollar	14429		CareStart� Malaria Pf/PAN (HRP2/pLDH) Ag Combo RDT�j	0	0
Somalia	SOM-012-G07-M	UNICEF Supply Division	Access Bio, Inc.	Malaria RDT: P.f/Pan	CareStart Malaria HRP2/pLDH (Pf/PAN) Combo [G0131-SK]	60 tests	1080	37.2	40176	19-Feb-14	3/14/14	2-Apr-14	60	No	Reported separately	A07C-14027	45132239	United States Dollar	51201		CareStart� Malaria Pf/PAN (HRP2/pLDH) Ag Combo RDT�j	0	1
Somalia	SOM-012-G07-M	UNICEF Supply Division	Access Bio, Inc.	Malaria RDT: P.f/Pan	CareStart Malaria HRP2/pLDH Combo [G0131]	60 tests	620	37.2	23064	19-Feb-14	4/11/14	24-Apr-14	60	No	Reported separately	A04D-14033	45132239	United States Dollar	51920		CareStart� Malaria Pf/PAN (HRP2/pLDH) Ag Combo RDT�j	0	0
Tajikistan	TAJ-809-G08-M	UNICEF Supply Division	Access Bio, Inc.	Malaria RDT: P.f/Pan	CareStart Malaria HRP2/pLDH Combo [G0131]	60 tests	1250	35.4	44250	22-Jun-12	12/18/12	16-Dec-12	60	Yes	Reported separately	A02L-12160	TJK10-94-2012	United States Dollar	36741		CareStart� Malaria Pf/PAN (HRP2/pLDH) Ag Combo RDT�j	0	0
Cambodia	KHM-607-G10-M	Direct from Mfg	Access Bio, Inc.	Malaria RDT: P.f/Pan	CareStart Malaria HRP2/pLDH Combo [G0131]	10 tests	22500	5.81	130725	29-Dec-09	6/29/10	13-Jul-10	10	No	Reported separately	A24F10	PSI-RDT-05-09-09	United States Dollar	20605		CareStart� Malaria Pf/PAN (HRP2/pLDH) Ag Combo RDT�j	0	0
Somalia	SOM-012-G07-M	UNICEF Supply Division	Access Bio, Inc.	Malaria RDT: P.f/Pan	CareStart Malaria HRP2/pLDH (Pf/PAN) Combo [G0131-SK]	60 tests	198	33.6	6652.8	11-Sep-14	10/2/14	4-Nov-14	60	No	Reported separately	A07K-14144	45135708	United States Dollar	53593		CareStart� Malaria Pf/PAN (HRP2/pLDH) Ag Combo RDT�j	0	1
Somalia	SOM-012-G07-M	UNICEF Supply Division	Access Bio, Inc.	Malaria RDT: P.f/Pan	CareStart Malaria HRP2/pLDH (Pf/PAN) Combo [G0131-SK]	60 tests	3373	33.6	113332.8	11-Sep-14	10/9/14	4-Nov-14	60	No	Reported separately	A10k-14149	45135712	United States Dollar	53590		CareStart� Malaria Pf/PAN (HRP2/pLDH) Ag Combo RDT�j	0	1
Somalia	SOM-012-G07-M	UNICEF Supply Division	Access Bio, Inc.	Malaria RDT: P.f/Pan	CareStart Malaria HRP2/pLDH (Pf/PAN) Combo [G0131-SK]	60 tests	6945	33.6	233352	11-Sep-14	10/16/14	4-Nov-14	60	No	Reported separately	A10K-14148	45135711	United States Dollar	53588		CareStart� Malaria Pf/PAN (HRP2/pLDH) Ag Combo RDT�j	0	1
Somalia	SOM-012-G07-M	UNICEF Supply Division	Access Bio, Inc.	Malaria RDT: P.f/Pan	CareStart Malaria HRP2/pLDH (Pf/PAN) Combo [G0131-SK]	60 tests	1786	33.6	60009.6	11-Sep-14	10/16/14	4-Nov-14	60	No	Reported separately	A10K-14146	45135709	United States Dollar	53592		CareStart� Malaria Pf/PAN (HRP2/pLDH) Ag Combo RDT�j	0	1
Somalia	SOM-012-G07-M	UNICEF Supply Division	Access Bio, Inc.	Malaria RDT: P.f/Pan	CareStart Malaria HRP2/pLDH (Pf/PAN) Combo [G0131-SK]	60 tests	5504	33.6	184934.4	11-Sep-14	10/16/14	4-Nov-14	60	No	Reported separately	A10K-14147	45135710	United States Dollar	53591		CareStart� Malaria Pf/PAN (HRP2/pLDH) Ag Combo RDT�j	0	1
Viet Nam	VTN-708-G06-M	PPM, through Partnership for Supply Chain Management (PFSCM)	Access Bio, Inc.	Malaria RDT: P.f/Pan	CareStart Malaria HRP2/pLDH Combo [G0131]	25 tests	20652	13.25	273639	27-Apr-11	10/25/11	21-Nov-11	25	No	Reported separately	7533	7533	United States Dollar	30151		CareStart� Malaria Pf/PAN (HRP2/pLDH) Ag Combo RDT�j	0	0
Madagascar	MDG-708-G09-M	Direct from Mfg	Access Bio, Inc.	Malaria RDT: P.f/Pan	CareStart Malaria HRP2/pLDH Combo [G0131]	1 unit / test	518720	0.49	254172.8	22-Apr-11	5/31/11	30-May-11	1	No	Reported separately	ACCESS BIO A11E-11011	ACCESS BIO N�07-FR/2011-MSANP/UGP-GF/R7-A2	United States Dollar	29450		CareStart� Malaria Pf/PAN (HRP2/pLDH) Ag Combo RDT�j	0	0
Madagascar	MDG-708-G09-M	Direct from Mfg	Access Bio, Inc.	Malaria RDT: P.f/Pan	CareStart Malaria HRP2/pLDH Combo [G0131]	1 unit / test	518720	0.49	254172.8	22-Apr-11	7/31/11	17-Aug-11	1	No	Reported separately	ACCESS BIO A27F 11039	ACCESS BIO N�07-FR/2011-MSANP/UGP-GF/R7-A2	United States Dollar	29081		CareStart� Malaria Pf/PAN (HRP2/pLDH) Ag Combo RDT�j	0	0
Somalia	SOM-M-UNICEF	UNICEF Supply Division	Access Bio, Inc.	Malaria RDT: P.f/Pan	CareStart Malaria Pf/PAN (HRP2/pLDH) Ag Combo RDT 25T CE [RMRM?02572] ex-G0131	25 tests	1524	11.9	18135.6	8-Mar-17	4/28/17	13-May-17	25	No	Reported separately	A17D-17050	45152313	United States Dollar	69695		CareStart� Malaria Pf/PAN (HRP2/pLDH) Ag Combo RDT�j	0	0
Somalia	SOM-M-UNICEF	UNICEF Supply Division	Access Bio, Inc.	Malaria RDT: P.f/Pan	CareStart Malaria Pf/PAN (HRP2/pLDH) Ag Combo RDT 25T CE [RMRM?02572] ex-G0131	25 tests	795	11.9	9460.5	8-Mar-17	4/28/17	13-May-17	25	No	Reported separately	A17D-17051	45152315	United States Dollar	69694		CareStart� Malaria Pf/PAN (HRP2/pLDH) Ag Combo RDT�j	0	0
Somalia	SOM-M-UNICEF	UNICEF Supply Division	Access Bio, Inc.	Malaria RDT: P.f/Pan	CareStart Malaria Pf/PAN (HRP2/pLDH) Ag Combo RDT 25T CE [RMRM?02572] ex-G0131	25 tests	8491	11.9	101042.9	8-Mar-17	4/28/17	13-May-17	25	No	Reported separately	A17D-17052	45152318	United States Dollar	69698		CareStart� Malaria Pf/PAN (HRP2/pLDH) Ag Combo RDT�j	0	0
Papua New Guinea	PNG-812-G08-M	PPM, through Partnership for Supply Chain Management (PFSCM)	Access Bio, Inc.	Malaria RDT: P.f/Pan	CareStart Malaria HRP2/pLDH Combo [G0131]	25 tests	10440	11.25	117450	13-Sep-12	12/14/12	14-Dec-12	25	No	Reported separately	10615	10615	United States Dollar	36295		CareStart� Malaria Pf/PAN (HRP2/pLDH) Ag Combo RDT�j	0	0
Papua New Guinea	PNG-812-G08-M	PPM, through Partnership for Supply Chain Management (PFSCM)	Access Bio, Inc.	Malaria RDT: P.f/Pan	CareStart Malaria HRP2/pLDH Combo [G0131]	25 tests	12760	11.25	143550	13-Sep-12	1/17/13	17-Jan-13	25	No	Reported separately	10616	10616	United States Dollar	37729		CareStart� Malaria Pf/PAN (HRP2/pLDH) Ag Combo RDT�j	0	0
Papua New Guinea	PNG-812-G08-M	PPM, through Partnership for Supply Chain Management (PFSCM)	Access Bio, Inc.	Malaria RDT: P.f/Pan	CareStart Malaria HRP2/pLDH Combo [G0131]	25 tests	15394	11.25	173182.5	13-Sep-12	6/18/13	18-Jun-13	25	No	Reported separately	10618	10618	United States Dollar	39843		CareStart� Malaria Pf/PAN (HRP2/pLDH) Ag Combo RDT�j	0	0
Papua New Guinea	PNG-812-G08-M	PPM, through Partnership for Supply Chain Management (PFSCM)	Access Bio, Inc.	Malaria RDT: P.f/Pan	CareStart Malaria HRP2/pLDH Combo [G0131]	25 tests	18814	11.25	211657.5	13-Sep-12	6/20/13	20-Jun-13	25	No	Reported separately	10617	10617	United States Dollar	40383		CareStart� Malaria Pf/PAN (HRP2/pLDH) Ag Combo RDT�j	0	0
Papua New Guinea	PNG-812-G08-M	PPM, through Partnership for Supply Chain Management (PFSCM)	Access Bio, Inc.	Malaria RDT: P.f/Pan	CareStart Malaria HRP2/pLDH Combo [G0131]	25 tests	18814	11.25	211657.5	13-Sep-12	7/4/13	4-Jul-13	25	No	Reported separately	10617	10617	United States Dollar	39842		CareStart� Malaria Pf/PAN (HRP2/pLDH) Ag Combo RDT�j	0	0
Papua New Guinea	PNG-812-G08-M	PPM, through Partnership for Supply Chain Management (PFSCM)	Access Bio, Inc.	Malaria RDT: P.f/Pan	CareStart Malaria HRP2/pLDH Combo [G0131]	25 tests	15394	11.19	172182.5	13-Sep-12	7/22/13	22-Jul-13	25	No	Reported separately	10618	10618	United States Dollar	40384		CareStart� Malaria Pf/PAN (HRP2/pLDH) Ag Combo RDT�j	0	0
Oceania	QMJ-507-G05-M	Direct from Mfg	Access Bio, Inc.	Malaria RDT: P.f/Pan	CareStart Malaria HRP2/pLDH Combo [G0131]	25 tests	1000	10.75	10750	8-Aug-14	9/15/14	21-Oct-14	25	Yes	Reported separately	A09J-14132	MAL-RCC-2014/31-VU	United States Dollar	53739		CareStart� Malaria Pf/PAN (HRP2/pLDH) Ag Combo RDT�j	0	0
Papua New Guinea	PNG-812-G08-M	PPM, through Partnership for Supply Chain Management (PFSCM)	Access Bio, Inc.	Malaria RDT: P.f/Pan	CareStart Malaria HRP2/pLDH Combo [G0131]	25 tests	19800	10.75	212850	2-Aug-13	2/11/14	11-Feb-14	25	No	Reported separately	12672	12672	United States Dollar	46454		CareStart� Malaria Pf/PAN (HRP2/pLDH) Ag Combo RDT�j	0	0
Papua New Guinea	PNG-812-G08-M	PPM, through Partnership for Supply Chain Management (PFSCM)	Access Bio, Inc.	Malaria RDT: P.f/Pan	CareStart Malaria HRP2/pLDH Combo [G0131]	25 tests	19800	10.75	212850	2-Aug-13	2/11/14	11-Feb-14	25	No	Reported separately	12672	12672	United States Dollar	46455		CareStart� Malaria Pf/PAN (HRP2/pLDH) Ag Combo RDT�j	0	0
Papua New Guinea	PNG-812-G08-M	PPM, through Partnership for Supply Chain Management (PFSCM)	Access Bio, Inc.	Malaria RDT: P.f/Pan	CareStart Malaria HRP2/pLDH Combo [G0131]	25 tests	16200	10.75	174150	8-Feb-13	2/12/14	12-Feb-14	25	No	Reported separately	12673	12673	United States Dollar	46456		CareStart� Malaria Pf/PAN (HRP2/pLDH) Ag Combo RDT�j	0	0
Papua New Guinea	PNG-812-G08-M	PPM, through Partnership for Supply Chain Management (PFSCM)	Access Bio, Inc.	Malaria RDT: P.f/Pan	CareStart Malaria HRP2/pLDH Combo [G0131]	25 tests	16200	10.75	174150	8-Feb-13	2/12/14	12-Feb-14	25	No	Reported separately	12673	12673	United States Dollar	46457		CareStart� Malaria Pf/PAN (HRP2/pLDH) Ag Combo RDT�j	0	0
Comoros	COM-810-G03-M	PPM, through Partnership for Supply Chain Management (PFSCM)	Access Bio, Inc.	Malaria RDT: P.f/Pan	CareStart Malaria HRP2/pLDH Combo [G0131]	25 tests	1304	10	13040	8-Oct-12	1/31/13	31-Jan-13	25	No	Reported separately	10750	10750	United States Dollar	37695		CareStart� Malaria Pf/PAN (HRP2/pLDH) Ag Combo RDT�j	0	0
Comoros	COM-810-G03-M	PPM, through Partnership for Supply Chain Management (PFSCM)	Access Bio, Inc.	Malaria RDT: P.f/Pan	CareStart Malaria HRP2/pLDH (Pf/PAN) Combo [G0131-SK]	25 tests	471	9.5	4474.5	4-Jun-13	9/12/13	12-Sep-13	25	No	Reported separately	12368	12368	United States Dollar	42738		CareStart� Malaria Pf/PAN (HRP2/pLDH) Ag Combo RDT�j	0	1
Indonesia	IDN-809-G14-M	PPM, through Partnership for Supply Chain Management (PFSCM)	Access Bio, Inc.	Malaria RDT: P.f/Pan	CareStart Malaria HRP2/pLDH (Pf/PAN) Combo [G0131-SK]	25 tests	22328	9.5	212116	9-Aug-12	9/16/13	16-Sep-13	25	No	Reported separately	10158	10158	United States Dollar	42753		CareStart� Malaria Pf/PAN (HRP2/pLDH) Ag Combo RDT�j	0	1
Indonesia	IDN-809-G14-M	PPM, through Partnership for Supply Chain Management (PFSCM)	Access Bio, Inc.	Malaria RDT: P.f/Pan	CareStart Malaria HRP2/pLDH (Pf/PAN) Combo [G0131-SK]	25 tests	8682	9.5	82479	9-Aug-12	9/16/13	16-Sep-13	25	No	Reported separately	10158	10158	United States Dollar	42754		CareStart� Malaria Pf/PAN (HRP2/pLDH) Ag Combo RDT�j	0	1
Cabo Verde	CPV-011-G03-M	PPM, through Partnership for Supply Chain Management (PFSCM)	Access Bio, Inc.	Malaria RDT: P.f/Pan	CareStart Malaria HRP2/pLDH Combo [G0131]	25 tests	680	8.75	5950	31-Oct-14	3/12/15	26-Feb-15	25	No	Reported separately	15101	15101	United States Dollar	53974		CareStart� Malaria Pf/PAN (HRP2/pLDH) Ag Combo RDT�j	0	0
Guatemala	GTM-M-MSPAS	PPM, through Partnership for Supply Chain Management (PFSCM)	Access Bio, Inc.	Malaria RDT: P.f/Pan	CareStart Malaria HRP2/pLDH (Pf/PAN) Combo [G0131-SK]	25 tests	4732	8.75	41405	24-Dec-14	8/17/16	17-Aug-16	25	No	Reported separately	15199	15199	United States Dollar	66020		CareStart� Malaria Pf/PAN (HRP2/pLDH) Ag Combo RDT�j	0	1
Guatemala	GTM-M-MSPAS	PPM, through Partnership for Supply Chain Management (PFSCM)	Access Bio, Inc.	Malaria RDT: P.f/Pan	CareStart Malaria HRP2/pLDH (Pf/PAN) Combo [G0131-SK]	25 tests	4731	8.75	41396.25	24-Dec-14	8/17/16	17-Aug-16	25	No	Reported separately	15199	15199	United States Dollar	66021		CareStart� Malaria Pf/PAN (HRP2/pLDH) Ag Combo RDT�j	0	1
Indonesia	IDN-M-MOH	PPM, through Partnership for Supply Chain Management (PFSCM)	Access Bio, Inc.	Malaria RDT: P.f/Pan	CareStart Malaria HRP2/pLDH Combo [G0131]	25 tests	35261	8.73	307652.23	17-May-13	12/19/14	19-Dec-14	25	No	Reported separately	12210	12210	United States Dollar	53965		CareStart� Malaria Pf/PAN (HRP2/pLDH) Ag Combo RDT�j	0	0
Indonesia	IDN-M-MOH	PPM, through Partnership for Supply Chain Management (PFSCM)	Access Bio, Inc.	Malaria RDT: P.f/Pan	CareStart Malaria HRP2/pLDH Combo [G0131]	25 tests	42246	8.73	368596.35	17-May-13	12/19/14	19-Dec-14	25	No	Reported separately	12210	12210	United States Dollar	53966		CareStart� Malaria Pf/PAN (HRP2/pLDH) Ag Combo RDT�j	0	0
Ethiopia	ETH-M-FMOH	Direct from Mfg	Access Bio, Inc.	Malaria RDT: P.f/Pan	CareStart Malaria HRP2/pLDH (Pf/PAN) Combo [G0131-SK]	40 tests	4840	13.4	64856	10-Jul-13	10/10/13	29-Aug-14	40	Yes	Embedded in unit cost	A12H-14136-4-2,A20M-13178-2-2,A20M-13178-2-2	1591	United States Dollar	66208		CareStart� Malaria Pf/PAN (HRP2/pLDH) Ag Combo RDT�j	0	1
Ethiopia	ETH-M-FMOH	Direct from Mfg	Access Bio, Inc.	Malaria RDT: P.f/Pan	CareStart Malaria HRP2/pLDH (Pf/PAN) Combo [G0131-SK]	40 tests	25448	13.4	341003.2	10-Jul-13	10/10/13	29-Aug-14	40	Yes	Embedded in unit cost	A12H-14136-4-2,A20M-13178-2-2,A20M-13178-2-2	1591	United States Dollar	66210		CareStart� Malaria Pf/PAN (HRP2/pLDH) Ag Combo RDT�j	0	1
Ethiopia	ETH-M-FMOH	Direct from Mfg	Access Bio, Inc.	Malaria RDT: P.f/Pan	CareStart Malaria HRP2/pLDH (Pf/PAN) Combo [G0131-SK]	40 tests	12400	13.4	166160	10-Jul-13	10/10/13	23-Sep-14	40	Yes	Embedded in unit cost	A20M-13178-2-4,A20M-13178-3-1	1,591,001,592	United States Dollar	66206		CareStart� Malaria Pf/PAN (HRP2/pLDH) Ag Combo RDT�j	0	1
Ethiopia	ETH-M-FMOH	Direct from Mfg	Access Bio, Inc.	Malaria RDT: P.f/Pan	CareStart Malaria HRP2/pLDH (Pf/PAN) Combo [G0131-SK]	40 tests	37760	13.4	505984	10-Jul-13	10/10/13	23-Sep-14	40	Yes	Embedded in unit cost	A20M-13178-2-4,A20M-13178-3-1	1,591,001,592	United States Dollar	66207		CareStart� Malaria Pf/PAN (HRP2/pLDH) Ag Combo RDT�j	0	1
Ethiopia	ETH-911-G11-S	Direct from Mfg	Access Bio, Inc.	Malaria RDT: P.f/Pan	CareStart Malaria HRP2/pLDH (Pf/PAN) Combo [G0131-SK]	40 tests	25625	13.4	343375	10-May-13	8/10/13	19-Nov-14	40	Yes	Embedded in unit cost	A12H-14136-4-1	1591	United States Dollar	68893		CareStart� Malaria Pf/PAN (HRP2/pLDH) Ag Combo RDT�j	0	1
Ethiopia	ETH-911-G11-S	Direct from Mfg	Access Bio, Inc.	Malaria RDT: P.f/Pan	CareStart Malaria HRP2/pLDH (Pf/PAN) Combo [G0131-SK]	40 tests	148927	13.4	1995621.8	10-May-13	8/10/13	25-Jan-15	40	Yes	Embedded in unit cost	A12H-14136-4-3	1591	United States Dollar	68914		CareStart� Malaria Pf/PAN (HRP2/pLDH) Ag Combo RDT�j	0	1
Pakistan	PAK-M-DOMC	PPM, through Partnership for Supply Chain Management (PFSCM)	Access Bio, Inc.	Malaria RDT: P.f/Pan	CareStart Malaria HRP2/pLDH (Pf/PAN) Combo [G0131-SK]	25 tests	7672	8.25	63294	23-Dec-13	8/4/14	4-Aug-14	25	No	Reported separately	13354	13354	United States Dollar	50168		CareStart� Malaria Pf/PAN (HRP2/pLDH) Ag Combo RDT�j	0	1
Papua New Guinea	PNG-812-G08-M	PPM, through Partnership for Supply Chain Management (PFSCM)	Access Bio, Inc.	Malaria RDT: P.f/Pan	CareStart Malaria HRP2/pLDH Combo [G0131]	25 tests	5760	7.75	44640	12-Sep-14	5/26/15	4-Mar-15	25	No	Reported separately	14803	14803	United States Dollar	54439		CareStart� Malaria Pf/PAN (HRP2/pLDH) Ag Combo RDT�j	0	0
Papua New Guinea	PNG-812-G08-M	PPM, through Partnership for Supply Chain Management (PFSCM)	Access Bio, Inc.	Malaria RDT: P.f/Pan	CareStart Malaria HRP2/pLDH Combo [G0131]	25 tests	23040	7.75	178560	12-Sep-14	5/26/15	4-Mar-15	25	No	Reported separately	14803	14803	United States Dollar	54440		CareStart� Malaria Pf/PAN (HRP2/pLDH) Ag Combo RDT�j	0	0
Papua New Guinea	PNG-812-G08-M	PPM, through Partnership for Supply Chain Management (PFSCM)	Access Bio, Inc.	Malaria RDT: P.f/Pan	CareStart Malaria HRP2/pLDH Combo [G0131]	25 tests	3840	7.75	29760	8-Sep-14	4/25/15	31-Mar-15	25	No	Reported separately	14804	14804	United States Dollar	54441		CareStart� Malaria Pf/PAN (HRP2/pLDH) Ag Combo RDT�j	0	0
Papua New Guinea	PNG-812-G08-M	PPM, through Partnership for Supply Chain Management (PFSCM)	Access Bio, Inc.	Malaria RDT: P.f/Pan	CareStart Malaria HRP2/pLDH Combo [G0131]	25 tests	15360	7.75	119040	8-Sep-14	4/25/15	31-Mar-15	25	No	Reported separately	14804	14804	United States Dollar	54442		CareStart� Malaria Pf/PAN (HRP2/pLDH) Ag Combo RDT�j	0	0
Pakistan	PAK-M-DOMC	PPM, through Partnership for Supply Chain Management (PFSCM)	Access Bio, Inc.	Malaria RDT: P.f/Pan	CareStart Malaria HRP2/pLDH (Pf/PAN) Combo [G0131-SK]	25 tests	20000	7.5	150000	26-Aug-14	4/10/15	24-Feb-15	25	No	Reported separately	14832	14832	United States Dollar	54437		CareStart� Malaria Pf/PAN (HRP2/pLDH) Ag Combo RDT�j	0	1
Pakistan	PAK-M-DOMC	PPM, through Partnership for Supply Chain Management (PFSCM)	Access Bio, Inc.	Malaria RDT: P.f/Pan	CareStart Malaria HRP2/pLDH (Pf/PAN) Combo [G0131-SK]	25 tests	16452	7.5	123390	26-Aug-14	4/10/15	24-Feb-15	25	No	Reported separately	14832	14832	United States Dollar	54438		CareStart� Malaria Pf/PAN (HRP2/pLDH) Ag Combo RDT�j	0	1
Comoros	COM-M-PNLP	PPM, through Partnership for Supply Chain Management (PFSCM)	Access Bio, Inc.	Malaria RDT: P.f/Pan	CareStart Malaria Pf/PAN (HRP2/pLDH) Ag Combo RDT 25T CE [RMRM?02572] ex-G0131	25 tests	2500	6.58	16437.5	29-Mar-16	11/18/16	10-Nov-16	25	No	Reported separately	2261	2261	United States Dollar	66684		CareStart� Malaria Pf/PAN (HRP2/pLDH) Ag Combo RDT�j	0	0
Comoros	COM-M-PNLP	PPM, through Partnership for Supply Chain Management (PFSCM)	Access Bio, Inc.	Malaria RDT: P.f/Pan	CareStart Malaria Pf/PAN (HRP2/pLDH) Ag Combo RDT 25T CE [RMRM?02572] ex-G0131	25 tests	1454	6.58	9560.05	29-Mar-16	11/18/16	10-Nov-16	25	No	Reported separately	2261	2261	United States Dollar	66685		CareStart� Malaria Pf/PAN (HRP2/pLDH) Ag Combo RDT�j	0	0
Indonesia	IDN-M-MOH	PPM, through Partnership for Supply Chain Management (PFSCM)	Access Bio, Inc.	Malaria RDT: P.f/Pan	CareStart Malaria HRP2/pLDH Combo [G0131]	10 tests	96971	2.6	252124.6	29-Apr-15	7/18/17	23-Aug-17	10	No	Reported separately	16242	16242	United States Dollar	71540		CareStart� Malaria Pf/PAN (HRP2/pLDH) Ag Combo RDT�j	0	0
Solomon Islands	SLB-M-MHMS	PPM, through Partnership for Supply Chain Management (PFSCM)	Access Bio, Inc.	Malaria RDT: P.f/Pan	CareStart Malaria HRP2/pLDH Combo [G0131]	25 tests	2256	6.25	14100	13-May-15	3/3/16	4-Feb-16	25	No	Reported separately	16224	16224	United States Dollar	62465		CareStart� Malaria Pf/PAN (HRP2/pLDH) Ag Combo RDT�j	0	0
Solomon Islands	SLB-M-MHMS	PPM, through Partnership for Supply Chain Management (PFSCM)	Access Bio, Inc.	Malaria RDT: P.f/Pan	CareStart Malaria HRP2/pLDH Combo [G0131]	25 tests	2268	6.25	14175	13-May-15	3/3/16	4-Feb-16	25	No	Reported separately	16224	16224	United States Dollar	62466		CareStart� Malaria Pf/PAN (HRP2/pLDH) Ag Combo RDT�j	0	0
Solomon Islands	SLB-M-MHMS	PPM, through Partnership for Supply Chain Management (PFSCM)	Access Bio, Inc.	Malaria RDT: P.f/Pan	CareStart Malaria HRP2/pLDH Combo [G0131]	25 tests	2268	6.25	14175	13-May-15	3/3/16	4-Feb-16	25	No	Reported separately	16224	16224	United States Dollar	62467		CareStart� Malaria Pf/PAN (HRP2/pLDH) Ag Combo RDT�j	0	0
Solomon Islands	SLB-M-MHMS	PPM, through Partnership for Supply Chain Management (PFSCM)	Access Bio, Inc.	Malaria RDT: P.f/Pan	CareStart Malaria HRP2/pLDH Combo [G0131]	25 tests	2268	6.25	14175	13-May-15	3/3/16	4-Feb-16	25	No	Reported separately	16224	16224	United States Dollar	62468		CareStart� Malaria Pf/PAN (HRP2/pLDH) Ag Combo RDT�j	0	0
Solomon Islands	SLB-M-MHMS	PPM, through Partnership for Supply Chain Management (PFSCM)	Access Bio, Inc.	Malaria RDT: P.f/Pan	CareStart Malaria HRP2/pLDH Combo [G0131]	25 tests	2160	6.25	13500	13-May-15	3/3/16	4-Feb-16	25	No	Reported separately	16224	16224	United States Dollar	62469		CareStart� Malaria Pf/PAN (HRP2/pLDH) Ag Combo RDT�j	0	0
Solomon Islands	SLB-M-MHMS	PPM, through Partnership for Supply Chain Management (PFSCM)	Access Bio, Inc.	Malaria RDT: P.f/Pan	CareStart Malaria HRP2/pLDH Combo [G0131]	25 tests	7480	6.25	46750	13-May-15	3/3/16	4-Feb-16	25	No	Reported separately	16224	16224	United States Dollar	62470		CareStart� Malaria Pf/PAN (HRP2/pLDH) Ag Combo RDT�j	0	0
Yemen	YEM-708-G06-M	PPM, through Partnership for Supply Chain Management (PFSCM)	Access Bio, Inc.	Malaria RDT: P.f/Pan	CareStart Malaria HRP2/pLDH Combo [G0131]	25 tests	2000	6.25	12500	29-May-15	12/17/15	5-Nov-15	25	No	Reported separately	16343	16343	United States Dollar	62459		CareStart� Malaria Pf/PAN (HRP2/pLDH) Ag Combo RDT�j	0	0
Pakistan	PAK-M-DOMC	PPM, through Partnership for Supply Chain Management (PFSCM)	Access Bio, Inc.	Malaria RDT: P.f/Pan	CareStart Malaria HRP2/pLDH Combo [G0131]	25 tests	24000	6	144000	3-Jun-15	12/2/15	28-Sep-15	25	No	Reported separately	16408	16408	United States Dollar	59764		CareStart� Malaria Pf/PAN (HRP2/pLDH) Ag Combo RDT�j	0	0
Mali	MLI-M-PSI	Direct from Mfg	Access Bio, Inc.	Malaria RDT: P.f/Pan	CareStart Malaria HRP2/pLDH (Pf/PAN) Combo [G0131-SK]	1 unit / test	602425	0.24	144580.6	8-May-14	9/16/14	18-Nov-14	1	Yes	Reported separately	A24G-14098	7403-0-600 / 5366-0-79	United States Dollar	52152		CareStart� Malaria Pf/PAN (HRP2/pLDH) Ag Combo RDT�j	0	1
Mali	MLI-M-PSI	Direct from Mfg	Access Bio, Inc.	Malaria RDT: P.f/Pan	CareStart Malaria HRP2/pLDH (Pf/PAN) Combo [G0131-SK]	1 unit / test	282000	0.24	67679.04	8-May-14	8/18/14	7-Oct-14	1	Yes	Reported separately	A24G-14097	7403-0-600 / 5366-0-79	United States Dollar	52149		CareStart� Malaria Pf/PAN (HRP2/pLDH) Ag Combo RDT�j	0	1
Pakistan	PAK-M-DOMC	PPM, through Partnership for Supply Chain Management (PFSCM)	Access Bio, Inc.	Malaria RDT: P.f/Pan	CareStart Malaria HRP2/pLDH Combo [G0131]	25 tests	28000	5.99	167650	25-Sep-15	4/30/16	31-Mar-16	25	No	Reported separately	2091	2091	United States Dollar	62499		CareStart� Malaria Pf/PAN (HRP2/pLDH) Ag Combo RDT�j	0	0
Tanzania (United Republic)	TZA-M-MOFP	PPM, through Partnership for Supply Chain Management (PFSCM)	Access Bio, Inc.	Malaria RDT: P.f/Pan	CareStart Malaria HRP2/pLDH Combo [G0131]	25 tests	200596	5.95	1193546.2	27-Jan-15	1/25/16	12-Nov-15	25	No	Reported separately	15475	15475	United States Dollar	59815		CareStart� Malaria Pf/PAN (HRP2/pLDH) Ag Combo RDT�j	0	0
Tanzania (United Republic)	TZA-M-MOFP	PPM, through Partnership for Supply Chain Management (PFSCM)	Access Bio, Inc.	Malaria RDT: P.f/Pan	CareStart Malaria HRP2/pLDH Combo [G0131]	25 tests	271125	5.95	1613193.75	27-Jan-15	1/25/16	12-Nov-15	25	No	Reported separately	15475	15475	United States Dollar	59816		CareStart� Malaria Pf/PAN (HRP2/pLDH) Ag Combo RDT�j	0	0
Tanzania (United Republic)	TZA-M-MOFP	PPM, through Partnership for Supply Chain Management (PFSCM)	Access Bio, Inc.	Malaria RDT: P.f/Pan	CareStart Malaria HRP2/pLDH Combo [G0131]	25 tests	184946	5.95	1100428.7	27-Jan-15	1/25/16	12-Nov-15	25	No	Reported separately	15475	15475	United States Dollar	59817		CareStart� Malaria Pf/PAN (HRP2/pLDH) Ag Combo RDT�j	0	0
Cameroon	CMR-M-MOH	PPM, through Partnership for Supply Chain Management (PFSCM)	Access Bio, Inc.	Malaria RDT: P.f/Pan	CareStart Malaria HRP2/pLDH Combo [G0131]	25 tests	13632	5.75	78384	25-Mar-15	10/2/15	15-Sep-15	25	No	Reported separately	15982	15982	United States Dollar	59763		CareStart� Malaria Pf/PAN (HRP2/pLDH) Ag Combo RDT�j	0	0
Congo (Democratic Republic)	COD-M-SANRU	Direct from Mfg	Access Bio, Inc.	Malaria RDT: P.f/Pan	CareStart Malaria Pf/PAN (HRP2/pLDH) Ag Combo RDT 25T CE [RMRM?02572] ex-G0131	25 tests	170427	5.75	979955.2	28-Jun-16	10/31/16	28-Sep-16	25	No	Embedded in unit cost	A28F-16133	17	United States Dollar	65420		CareStart� Malaria Pf/PAN (HRP2/pLDH) Ag Combo RDT�j	0	0
Mali	MLI-M-PSI	Direct from Mfg	Access Bio, Inc.	Malaria RDT: P.f/Pan	CareStart Malaria HRP2/pLDH (Pf/PAN) Combo [G0131-SK]	25 tests	11280	5	56399.4	8-May-14	8/18/14	7-Oct-14	25	Yes	Reported separately	A24G-14097	7403-0-600 / 5366-0-79	United States Dollar	52150		CareStart� Malaria Pf/PAN (HRP2/pLDH) Ag Combo RDT�j	0	1
Mali	MLI-M-PSI	Direct from Mfg	Access Bio, Inc.	Malaria RDT: P.f/Pan	CareStart Malaria HRP2/pLDH (Pf/PAN) Combo [G0131-SK]	25 tests	24097	5	120483.6	8-May-14	9/16/14	18-Nov-14	25	Yes	Reported separately	A24G-14098	7403-0-600 / 5366-0-79	United States Dollar	52151		CareStart� Malaria Pf/PAN (HRP2/pLDH) Ag Combo RDT�j	0	1
Bolivia (Plurinational State)	BOL-809-G08-M	Direct from Mfg	Access Bio, Inc.	Malaria RDT: P.f/Pan	CareStart Malaria Pf/PAN (pLDH) Ag RDT 25T non-CE [RMLU?02571] ex-G0121?SK	25 tests	1476	12.6	18597.6	4-May-16	8/11/16	1-Aug-16	25	No	Reported separately	A28F-16112	BOL10-GP402239-1	United States Dollar	64818		CareStart� Malaria Pf/PAN (pLDH) Ag RDT	1	1
Eritrea	ERI-M-MOH	Direct from Mfg	Access Bio, Inc.	Malaria RDT: P.f/Pan	CareStart Malaria Pf/PAN (pLDH) Ag RDT 25T non-CE [RMLM?02571] ex-G0121	25 tests	16035	7.43	119059.88	16-Aug-17	12/12/17	26-Dec-17	25	Yes	Reported separately	A05M-17203	GF/MA/NFM-PO/59/2017-B	United States Dollar	74051		CareStart� Malaria Pf/PAN (pLDH) Ag RDT	1	0
Eritrea	ERI-M-MOH	Direct from Mfg	Access Bio, Inc.	Malaria RDT: P.f/Pan	CareStart Malaria Pf/PAN (pLDH) Ag RDT 25T non-CE [RMLM?02571] ex-G0121	25 tests	20000	7.43	148500	10-Apr-17	6/15/17	3-Jul-17	25	No	Reported separately	A02F - 17078	GF/MA/NFM-PO/59/2017	United States Dollar	73992		CareStart� Malaria Pf/PAN (pLDH) Ag RDT	1	0
Eritrea	ERI-M-MOH	Direct from Mfg	Access Bio, Inc.	Malaria RDT: P.f/Pan	CareStart Malaria Pf/PAN (pLDH) Ag RDT 25T non-CE [RMLM?02571] ex-G0121	25 tests	20000	7.43	148500	10-Apr-17	11/10/17	15-Dec-17	25	No	Reported separately	A01L - 17182	GF/MA/NFM-PO/59/2017	United States Dollar	73991		CareStart� Malaria Pf/PAN (pLDH) Ag RDT	1	0
Bolivia (Plurinational State)	BOL-809-G08-M	UNICEF Supply Division	Access Bio, Inc.	Malaria RDT: P.f/Pan	CareStart Malaria pLDH 3-Line Test [GO121]	60 tests	167	33.6	5611.2	11-Dec-14	2/12/15	18-Feb-15	60	Yes	Reported separately	A29M-14189	BOL10-0000017740	United States Dollar	53190		CareStart� Malaria Pf/PAN (pLDH) Ag RDT�j	0	0
Eritrea	ERI-M-MOH	Direct from Mfg	Access Bio, Inc.	Malaria RDT: P.f/Pan	CareStart Malaria Pf/PAN (pLDH) Ag RDT 25T CE [RMLM?02572] ex-G0121	25 tests	20000	7.43	148500	20-May-16	10/1/16	10-Oct-16	25	No	Reported separately	A05G-16118	GF/MA/NFM-PO/13/2015	United States Dollar	68386		CareStart� Malaria Pf/PAN (pLDH) Ag RDT�j	0	0
Afghanistan	AFG-M-UNDP	Direct from Mfg	Access Bio, Inc.	Malaria RDT: P.f./P.v	CareStart Malaria Pf/Pv (HRP2/pLDH) Ag Combo RDT 25T non-CE [RMVU?02571] ex-G0161?SK	25 tests			253616.16	11-Sep-18	12/31/18	11-Dec-18	25	No	Reported separately	A11K-18188	AFG10-GP406093-1	United States Dollar	80428	pending verification	CareStart� Malaria Pf/Pv (HRP2/pLDH) Ag Combo RDT	1	1
Bangladesh	BGD-M-NMCP	PPM, through Partnership for Supply Chain Management (PFSCM)	Access Bio, Inc.	Malaria RDT: P.f./P.v	CareStart Malaria Pf/Pv (HRP2/pLDH) Ag Combo RDT 25T non-CE [RMVM?02571] ex-G0161	25 tests			181578	21-Dec-17	7/17/18	5-Jul-18	25	Yes	Reported separately	50653	50653	United States Dollar	78121	pending verification	CareStart� Malaria Pf/Pv (HRP2/pLDH) Ag Combo RDT	1	0
C�te d'Ivoire	CIV-M-MOH	Partnership for Supply Chain Management Inc (PFSCM)	Access Bio, Inc.	Malaria RDT: P.f./P.v	CareStart Malaria Pf/Pv (HRP2/pLDH) Ag Combo RDT 25T non-CE [RMVM?02571] ex-G0161	25 tests			72850	11-Sep-17	1/29/18	29-Jan-18	25	No	Reported separately	50546	50546	United States Dollar	74662	pending verification	CareStart� Malaria Pf/Pv (HRP2/pLDH) Ag Combo RDT	1	0
Guatemala	GTM-M-MSPAS	PPM, through Partnership for Supply Chain Management (PFSCM)	Access Bio, Inc.	Malaria RDT: P.f./P.v	CareStart Malaria Pf/Pv (HRP2/pLDH) Ag Combo RDT 25T non-CE [RMVM?02571] ex-G0161	25 tests			36499	22-Dec-17	9/17/18	17-Sep-18	25	No	Reported separately	50651	50651	United States Dollar	79433	pending verification	CareStart� Malaria Pf/Pv (HRP2/pLDH) Ag Combo RDT	1	0
Guyana	GUY-M-MOH	Partnership for Supply Chain Management Inc (PFSCM)	Access Bio, Inc.	Malaria RDT: P.f./P.v	CareStart Malaria Pf/Pv (HRP2/pLDH) Ag Combo RDT 25T non-CE [RMVM?02571] ex-G0161	25 tests			21330	18-Jul-17	2/27/18	28-Feb-18	25	No	Reported separately	50492	50492	United States Dollar	76142	pending verification	CareStart� Malaria Pf/Pv (HRP2/pLDH) Ag Combo RDT	1	0
Haiti	HTI-M-PSI	Direct from Mfg	Access Bio, Inc.	Malaria RDT: P.f./P.v	CareStart Malaria Pf/Pv (HRP2/pLDH) Ag Combo RDT 25T non-CE [RMVM?02571] ex-G0161	25 tests			60427.5	10-Jul-18	7/30/18	30-Jul-18	25	No	Reported separately	A18G18137	10869-0-600	United States Dollar	80551	pending verification	CareStart� Malaria Pf/Pv (HRP2/pLDH) Ag Combo RDT	1	0
Afghanistan	AFG-M-UNDP	Direct from Mfg	Access Bio, Inc.	Malaria RDT: P.f./P.v	CareStart Malaria Pf/Pv (HRP2/pLDH) Ag Combo RDT 25T non-CE [RMVM?02571] ex-G0161	25 tests	10000	12.21	122100	23-May-17	9/17/17	17-Sep-17	25	No	Reported separately	2205011909	Afg10-GP406030-1	United States Dollar	73395		CareStart� Malaria Pf/Pv (HRP2/pLDH) Ag Combo RDT	1	0
Afghanistan	AFG-M-UNDP	Direct from Mfg	Access Bio, Inc.	Malaria RDT: P.f./P.v	CareStart Malaria Pf/Pv (HRP2/pLDH) Ag Combo RDT 25T non-CE [RMVM?02571] ex-G0161	25 tests	10566	11.48	121297.68	17-Oct-16	3/15/17	20-Apr-17	25	No	Reported separately	A10C-17033	AFG10-GP404208-1	United States Dollar	68704		CareStart� Malaria Pf/Pv (HRP2/pLDH) Ag Combo RDT	1	0
Afghanistan	AFG-M-UNDP	Direct from Mfg	Access Bio, Inc.	Malaria RDT: P.f./P.v	CareStart Malaria Pf/Pv (HRP2/pLDH) Ag Combo RDT 25T non-CE [RMVM?02571] ex-G0161	25 tests	19424	11.48	222987.52	5-Jul-16	8/23/16	24-Sep-16	25	No	Reported separately	A09H-16151	AFG10-GP404202-1	United States Dollar	66613		CareStart� Malaria Pf/Pv (HRP2/pLDH) Ag Combo RDT	1	0
Afghanistan	AFG-M-UNDP	UNICEF Supply Division	Access Bio, Inc.	Malaria RDT: P.f./P.v	CareStart Malaria Pf/Pv (HRP2/pLDH) Ag Combo RDT 25T non-CE [RMVM?02571] ex-G0161	25 tests	17192	11.48	197364.16	15-Feb-16	5/2/16	11-May-16	25	Yes	Reported separately	A23C-16045_Rev.01	AFG10-0000022309	United States Dollar	67568		CareStart� Malaria Pf/Pv (HRP2/pLDH) Ag Combo RDT	1	0
Afghanistan	AFG-M-UNDP	UNICEF Supply Division	Access Bio, Inc.	Malaria RDT: P.f./P.v	CareStart Malaria Pf/Pv (HRP2/pLDH) Ag Combo RDT 25T non-CE [RMVM?02571] ex-G0161	25 tests	1056	11.48	12122.88	15-Feb-16	5/2/16	31-May-16	25	Yes	Reported separately	Q16E19_WYJ	AFG10-0000022309	United States Dollar	68378		CareStart� Malaria Pf/Pv (HRP2/pLDH) Ag Combo RDT	1	0
Somalia	SOM-M-UNICEF	UNICEF Supply Division	Access Bio, Inc.	Malaria RDT: P.f./P.v	CareStart Malaria Pf/Pv (HRP2/pLDH) Ag Combo RDT 25T non-CE [RMVM?02571] ex-G0161	25 tests	21285	11.48	244351.8	10-Jul-17	9/4/17	16-Nov-17	25	No	Reported separately	A01J-17146	45154509	United States Dollar	72145		CareStart� Malaria Pf/Pv (HRP2/pLDH) Ag Combo RDT	1	0
Honduras	HND-M-CHF	PPM, through Partnership for Supply Chain Management (PFSCM)	Access Bio, Inc.	Malaria RDT: P.f./P.v	CareStart Malaria Pf/Pv (HRP2/pLDH) Ag Combo RDT 25T non-CE [RMVM?02571] ex-G0161	25 tests	881	10	8810	14-Feb-17	8/16/17	16-Aug-17	25	No	Reported separately	50259	50259	United States Dollar	71539		CareStart� Malaria Pf/Pv (HRP2/pLDH) Ag Combo RDT	1	0
Mauritania	MRT-M-SENLS	PPM, through Partnership for Supply Chain Management (PFSCM)	Access Bio, Inc.	Malaria RDT: P.f./P.v	CareStart Malaria Pf/Pv (HRP2/pLDH) Ag Combo RDT 25T non-CE [RMVM?02571] ex-G0161	25 tests	8500	6.16	52338.75	20-Sep-15	12/28/16	22-Nov-16	25	No	Reported separately	50087	50087	United States Dollar	66911		CareStart� Malaria Pf/Pv (HRP2/pLDH) Ag Combo RDT	1	0
Pakistan	PAK-M-DOMC	PPM, through Partnership for Supply Chain Management (PFSCM)	Access Bio, Inc.	Malaria RDT: P.f./P.v	CareStart Malaria Pf/Pv (HRP2/pLDH) Ag Combo RDT 25T non-CE [RMVM?02571] ex-G0161	25 tests	3285	5.99	19668.94	7-Jun-17	10/4/17	4-Oct-17	25	No	Reported separately	50419	50419	United States Dollar	72594		CareStart� Malaria Pf/Pv (HRP2/pLDH) Ag Combo RDT	1	0
Pakistan	PAK-M-DOMC	PPM, through Partnership for Supply Chain Management (PFSCM)	Access Bio, Inc.	Malaria RDT: P.f./P.v	CareStart Malaria Pf/Pv (HRP2/pLDH) Ag Combo RDT 25T non-CE [RMVM?02571] ex-G0161	25 tests	62000	5.49	340225	26-Apr-17	9/11/17	3-Oct-17	25	No	Reported separately	50373	50373	United States Dollar	72593		CareStart� Malaria Pf/Pv (HRP2/pLDH) Ag Combo RDT	1	0
Pakistan	PAK-M-DOMC	PPM, through Partnership for Supply Chain Management (PFSCM)	Access Bio, Inc.	Malaria RDT: P.f./P.v	CareStart Malaria Pf/Pv (HRP2/pLDH) Ag Combo RDT 25T non-CE [RMVM?02571] ex-G0161	25 tests	62000	5.49	340225	7-Oct-16	4/11/17	11-Apr-17	25	No	Reported separately	50092	50092	United States Dollar	69110		CareStart� Malaria Pf/Pv (HRP2/pLDH) Ag Combo RDT	1	0
Bangladesh	BGD-M-NMCP	PPM, through Partnership for Supply Chain Management (PFSCM)	Access Bio, Inc.	Malaria RDT: P.f./P.v	CareStart Malaria Pf/Pv (HRP2/pLDH) Ag Combo RDT 25T non-CE [RMVM?02571] ex-G0161	10 tests	38223	2.1	80268.3	16-Jun-16	10/19/16	23-Sep-16	10	No	Reported separately	2273	2273	United States Dollar	66026		CareStart� Malaria Pf/Pv (HRP2/pLDH) Ag Combo RDT	1	0
South Sudan	SSD-M-PSI	Direct from Mfg	Access Bio, Inc.	Malaria RDT: P.f./P.v	CareStart Malaria Pf/Pv (HRP2/pLDH) Ag Combo RDT 25T non-CE [RMVM?02571] ex-G0161	25 tests	57636	4.62	266564.28	30-Nov-16	1/15/17	19-Apr-17	25	No	Reported separately	A07B-17024	9499-0-600	United States Dollar	70745		CareStart� Malaria Pf/Pv (HRP2/pLDH) Ag Combo RDT	1	0
Bhutan	BTN-M-MOH	PPM, through Partnership for Supply Chain Management (PFSCM)	Access Bio, Inc.	Malaria RDT: P.f./P.v	CareStart Malaria HRP2/PLDH (Pf/Pv) Combo [G0161-SK]	25 tests			13356	19-Jan-18	6/3/18	14-Jun-18	25	No	Reported separately	50671	50671	United States Dollar	77364	pending verification	CareStart� Malaria Pf/Pv (HRP2/pLDH) Ag Combo RDT�j	0	1
Nepal	NPL-M-SCF	PPM, through Partnership for Supply Chain Management (PFSCM)	Access Bio, Inc.	Malaria RDT: P.f./P.v	CareStart Malaria HRP2/PLDH (Pf/Pv) Combo [G0161-SK]	25 tests			16987.5	26-Jan-18	6/15/18	15-Jun-18	25	No	Reported separately	50695	50695	United States Dollar	77365	pending verification	CareStart� Malaria Pf/Pv (HRP2/pLDH) Ag Combo RDT�j	0	1
Sudan	SUD-708-G10-M	UNICEF Supply Division	Access Bio, Inc.	Malaria RDT: P.f./P.v	CareStart Malaria HRP2/PLDH (Pf/Pv) Combo [G0161-SK]	60 tests	4182	35.4	148042.8	1-Jan-12	12/18/12	31-Dec-12	60	Yes	Embedded in unit cost	A17M-12181	45124076 (unicef)	United States Dollar	46489		CareStart� Malaria Pf/Pv (HRP2/pLDH) Ag Combo RDT�j	0	1
Cambodia	KHM-607-G10-M	Direct from Mfg	Access Bio, Inc.	Malaria RDT: P.f./P.v	CareStart Malaria HRP2/PLDH Combo [G0161]	10 tests	20000	5.81	116200	11-Dec-09	2/11/10	24-Feb-10	10	No	Reported separately	A08B10	PSI-RDT-05-09-09	United States Dollar	11866		CareStart� Malaria Pf/Pv (HRP2/pLDH) Ag Combo RDT�j	0	0
Cambodia	KHM-607-G10-M	Direct from Mfg	Access Bio, Inc.	Malaria RDT: P.f./P.v	CareStart Malaria HRP2/PLDH Combo [G0161]	10 tests	20000	5.81	116200	11-Dec-09	4/11/10	5-May-10	10	No	Reported separately	A28C10	PSI-RDT-05-09-09	United States Dollar	11868		CareStart� Malaria Pf/Pv (HRP2/pLDH) Ag Combo RDT�j	0	0
China	CHN-011-G15-M	Direct from Mfg	Access Bio, Inc.	Malaria RDT: P.f./P.v	CareStart Malaria HRP2/PLDH (Pf/Pv) Combo [G0161-SK]	60 tests	521	34.2	17818.2	21-Oct-13	2/21/14	25-Feb-14	60	Yes	Reported separately	A30K	PO200875803	United States Dollar	47096		CareStart� Malaria Pf/Pv (HRP2/pLDH) Ag Combo RDT�j	0	1
Tajikistan	TAJ-809-G08-M	UNICEF Supply Division	Access Bio, Inc.	Malaria RDT: P.f./P.v	CareStart Malaria HRP2/PLDH Combo [G0161]	60 tests	1333	30.6	40789.8	2-Jun-15	10/9/15	11-Oct-15	60	Yes	Embedded in unit cost	A11H-15131.	TJK10-0000017057	United States Dollar	59435		CareStart� Malaria Pf/Pv (HRP2/pLDH) Ag Combo RDT�j	0	0
Eritrea	ERI-607-G05-M	Direct from Mfg	Access Bio, Inc.	Malaria RDT: P.f./P.v	CareStart Malaria HRP2/PLDH Combo [G0161]	30 tests	11521	15	172815	2-Jan-12	1/26/12	5-Mar-12	30	No	Reported separately	A16B-12022	PMU/GF/R6/PO/10/12	United States Dollar	33815		CareStart� Malaria Pf/Pv (HRP2/pLDH) Ag Combo RDT�j	0	0
Honduras	HND-102-G05-M-00	PPM, through Partnership for Supply Chain Management (PFSCM)	Access Bio, Inc.	Malaria RDT: P.f./P.v	CareStart Malaria HRP2/PLDH Combo [G0161]	25 tests	320	12.25	3920	14-Sep-12	1/14/13	14-Jan-13	25	No	Reported separately	10614	10614	United States Dollar	36271		CareStart� Malaria Pf/Pv (HRP2/pLDH) Ag Combo RDT�j	0	0
Myanmar	MMR-M-SCF	Direct from Mfg	Access Bio, Inc.	Malaria RDT: P.f./P.v	CareStart Malaria HRP2/PLDH Combo [G0161]	60 tests	587	28.8	16905.6	2-Oct-11	10/18/11	18-Oct-11	60	Yes	Reported separately	A11K-11047	UNOPS- 0000250598	United States Dollar	28490		CareStart� Malaria Pf/Pv (HRP2/pLDH) Ag Combo RDT�j	0	0
Myanmar	MMR-M-UNOPS	Direct from Mfg	Access Bio, Inc.	Malaria RDT: P.f./P.v	CareStart Malaria HRP2/PLDH Combo [G0161]	60 tests	5488	28.8	158054.4	20-Jun-11	8/20/11	14-Nov-11	60	No	Reported separately	A05G-11044	UNOPS-0000250598	United States Dollar	29543		CareStart� Malaria Pf/Pv (HRP2/pLDH) Ag Combo RDT�j	0	0
Myanmar	MMR-M-UNOPS	Direct from Mfg	Access Bio, Inc.	Malaria RDT: P.f./P.v	CareStart Malaria HRP2/PLDH Combo [G0161]	60 tests	5488	28.8	158054.4	20-Jun-11	12/15/11	26-Dec-11	60	No	Reported separately	A15M-11121	UNOPS-0000250598	United States Dollar	29564		CareStart� Malaria Pf/Pv (HRP2/pLDH) Ag Combo RDT�j	0	0
Myanmar	MMR-M-SCF	Direct from Mfg	Access Bio, Inc.	Malaria RDT: P.f./P.v	CareStart Malaria HRP2/PLDH Combo [G0161]	60 tests	1759	28.77	50601.6	2-Jul-11	8/5/11	18-Aug-11	60	Yes	Reported separately	A05G-11044	UNOPS-0000250598	United States Dollar	28488		CareStart� Malaria Pf/Pv (HRP2/pLDH) Ag Combo RDT�j	0	0
Djibouti	DJI-C-UNDP	UNICEF Supply Division	Access Bio, Inc.	Malaria RDT: P.f./P.v	CareStart Malaria HRP2/PLDH Combo [G0161]	25 tests	992	11.48	11388.16	30-May-17	8/30/17	20-Aug-17	25	Yes	Reported separately	A25G-17115	DJI10-5480	United States Dollar	71894		CareStart� Malaria Pf/Pv (HRP2/pLDH) Ag Combo RDT�j	0	0
Bhutan	BTN-708-G05-M	PPM, through Partnership for Supply Chain Management (PFSCM)	Access Bio, Inc.	Malaria RDT: P.f./P.v	CareStart Malaria HRP2/PLDH Combo [G0161]	25 tests	400	8.75	3500	1-Sep-14	10/23/14	23-Oct-14	25	No	Reported separately	14406	14406	United States Dollar	51383		CareStart� Malaria Pf/Pv (HRP2/pLDH) Ag Combo RDT�j	0	0
Bhutan	BTN-M-MOH	PPM, through Partnership for Supply Chain Management (PFSCM)	Access Bio, Inc.	Malaria RDT: P.f./P.v	CareStart Malaria HRP2/PLDH Combo [G0161]	25 tests	2225	6.88	15296.88	23-Jul-15	12/30/15	8-Jan-16	25	No	Reported separately	2049	2049	United States Dollar	62487		CareStart� Malaria Pf/Pv (HRP2/pLDH) Ag Combo RDT�j	0	0
Bangladesh	BGD-M-NMCP	PPM, through Partnership for Supply Chain Management (PFSCM)	Access Bio, Inc.	Malaria RDT: P.f./P.v	CareStart Malaria HRP2/PLDH Combo [G0161]	10 tests	23400	2.4	56160	26-Oct-17	3/1/18	1-Mar-18	10	No	Reported separately	50588	50588	United States Dollar	76542		CareStart� Malaria Pf/Pv (HRP2/pLDH) Ag Combo RDT�j	0	0
Bangladesh	BGD-M-NMCP	PPM, through Partnership for Supply Chain Management (PFSCM)	Access Bio, Inc.	Malaria RDT: P.f./P.v	CareStart Malaria HRP2/PLDH Combo [G0161]	10 tests	25268	2.3	58116.4	13-Mar-17	8/31/17	30-Aug-17	10	No	Reported separately	50270	50270	United States Dollar	72357		CareStart� Malaria Pf/Pv (HRP2/pLDH) Ag Combo RDT�j	0	0
Congo (Democratic Republic)	COD-M-SANRU	Direct from Mfg	Access Bio, Inc.	Malaria RDT: P.f./P.v	CareStart Malaria Pf/Pv (HRP2/pLDH) Ag Combo RDT 25T CE [RMVM?02572] ex-G0161	25 tests	33053	5.69	187988.94	8-Mar-17	4/6/17	24-May-17	25	No	Embedded in unit cost	A26D-17060	138	United States Dollar	70602		CareStart� Malaria Pf/Pv (HRP2/pLDH) Ag Combo RDT�j	0	0
Myanmar	MMR-M-SCF	Direct from Mfg	Access Bio, Inc.	Malaria RDT: P.f./P.v	CareStart Malaria Pf/Pv (HRP2/pLDH) Ag Combo RDT 25T CE [RMVM?02572] ex-G0161	10 tests	6150	1.75	10762.5	15-Dec-15	2/20/16	1-Jul-16	10	Yes	Reported separately	A17E-16078	8666-0-600	United States Dollar	66592		CareStart� Malaria Pf/Pv (HRP2/pLDH) Ag Combo RDT�j	0	0
Afghanistan	AFG-M-UNDP	Direct from Mfg	Access Bio, Inc.	Malaria RDT: P.f/Pan	CareStart Malaria Screen RDT 25T non-CE [RMAM?02571] ex-G0231	25 tests	21002	11.48	241102.96	14-Mar-18	4/27/18	25-May-18	25	No	Reported separately	A26D-18091	GP406061-1	United States Dollar	76947		CareStart� Malaria Screen RDT	0	0
Nigeria	NGA-809-G11-M	IDA Foundation	Access Bio, Inc.	Malaria RDT: P.f/Pan	CareStart Malaria Screen RDT 25T non-CE [RMAM?02571] ex-G0231	25 tests	195713	4.5	880708.5	21-May-15	1/20/16	31-May-16	25	Yes	Reported separately	S151138-G-SI156832	4500006528	United States Dollar	69193		CareStart� Malaria Screen RDT	0	0
Nicaragua	NIC-708-G04-M	Direct from Mfg	Core Diagnostics Ltd	Malaria RDT: P.f./P.v	Core Malaria Test Kit	1 unit / test	683	2.13	1454.79	12-Oct-11	11/27/11	30-Nov-11	1	Yes	Reported separately	211111-NIC	4340	United States Dollar	36702		Coretests� One Step Malaria Pf/Pv Ag Test Device	0	0
Nicaragua	NIC-910-G07-M	Direct from Mfg	Core Diagnostics Ltd	Malaria RDT: P.f./P.v	Core Malaria Test Kit	1 unit / test	13338	2.13	28409.94	6-Jan-11	3/18/11	10-Apr-11	1	Yes	Reported separately	040411-NIC	3783	United States Dollar	25150		Coretests� One Step Malaria Pf/Pv Ag Test Device	0	0
Nicaragua	NIC-708-G04-M	Direct from Mfg	Core Diagnostics Ltd	Malaria RDT: P.f./P.v	Core Malaria Test Kit	1 unit / test	3427	2.13	7299.51	15-Oct-10	12/30/10	29-Dec-10	1	Yes	Reported separately	081210-NIC	3623	United States Dollar	24941		Coretests� One Step Malaria Pf/Pv Ag Test Device	0	0
Nicaragua	NIC-708-G04-M	Direct from Mfg	Core Diagnostics Ltd	Malaria RDT: P.f./P.v	Core Malaria Test Kit	25 tests	400	39.25	15700	10-Nov-09	2/5/10	23-Jan-10	25	Yes	Unknown	040110-NIC	3140	United States Dollar	10527		Coretests� One Step Malaria Pf/Pv Ag Test Device	0	0
Nepal	NPL-708-G07-M	WHO/Roll Back Malaria	Zephyr Biomedicals	Malaria RDT: P.f./P.v	Falcivax Rapid Test for Malaria Pv/Pf (Device) [50300025]	1 unit / test	10000	0.76	7606.47	11-Jun-10	7/31/10	1-Aug-10	1	Yes	Unknown	1.51E+12	200215140	Euro	12610		FalciVax� Rapid Test for Malaria Pv/Pf�j	0	0
Africa	QPA-M-LSDI	Direct from Mfg	Premier Medical Corporation Ltd (Daman and Sarigam, India)	Malaria RDT: P.f.	First Response Malaria Ag HRP2 [I13FRC25/30]	25 tests	200	11.89	2377.6	14-Nov-18	11/21/18	21-Nov-18	25	No	Embedded in unit cost	ARM4792	Ernest Mohulatsi	[Rand]	80518		First Response� Malaria Ag P. falciparum (HRP2) Card Test	0	0
Africa	QPA-M-LSDI	Direct from Mfg	Premier Medical Corporation Ltd (Daman and Sarigam, India)	Malaria RDT: P.f.	First Response Malaria Ag HRP2 [I13FRC25/30]	25 tests	200	11.32	2263.14	10-Sep-18	9/19/18	19-Sep-18	25	No	Embedded in unit cost	ARM4696	Ernest Mohulatsi	[Rand]	80517		First Response� Malaria Ag P. falciparum (HRP2) Card Test	0	0
Africa	QPA-M-LSDI	Direct from Mfg	Premier Medical Corporation Ltd (Daman and Sarigam, India)	Malaria RDT: P.f.	First Response Malaria Ag HRP2 [I13FRC25/30]	25 tests	200	12.81	2562.49	20-Jul-18	8/8/18	8-Aug-18	25	No	Embedded in unit cost	ARM4614	Ernest Mohulatsi	[Rand]	80430		First Response� Malaria Ag P. falciparum (HRP2) Card Test	0	0
Africa	QPA-M-LSDI	Direct from Mfg	Premier Medical Corporation Ltd (Daman and Sarigam, India)	Malaria RDT: P.f.	First Response Malaria Ag HRP2 [I13FRC25/30]	25 tests	200	13.5	2699.94	14-May-18	6/6/18	6-Jun-18	25	No	Embedded in unit cost	ARM4510	Ernest Mohulatsi	[Rand]	80492		First Response� Malaria Ag P. falciparum (HRP2) Card Test	0	0
Africa	QPA-M-E8S	Other n/s	Premier Medical Corporation Ltd (Daman and Sarigam, India)	Malaria RDT: P.f.	First Response Malaria Ag HRP2 [I13FRC25/30]	25 tests	8000	20.6	164839.35	9-Mar-18	4/10/18	30-Mar-18	25	Yes	Reported separately	ARM4362	E8SARM1	[Rand]	76756		First Response� Malaria Ag P. falciparum (HRP2) Card Test	0	0
Africa	QPA-M-LSDI	Direct from Mfg	Premier Medical Corporation Ltd (Daman and Sarigam, India)	Malaria RDT: P.f.	First Response Malaria Ag HRP2 [I13FRC25/30]	25 tests	200	14.23	2846.08	20-Feb-18	6/6/18	6-Jun-18	25	No	Embedded in unit cost	ARM4355	CATHY	[Rand]	80429		First Response� Malaria Ag P. falciparum (HRP2) Card Test	0	0
Africa	QPA-M-LSDI	Direct from Mfg	Premier Medical Corporation Ltd (Daman and Sarigam, India)	Malaria RDT: P.f.	First Response Malaria Ag HRP2 [I13FRC25/30]	25 tests	180	12.37	2225.89	7-Dec-17	12/13/17	13-Dec-17	25	No	Embedded in unit cost	ARM4224	Ernest Mohulatsi	[Rand]	80427		First Response� Malaria Ag P. falciparum (HRP2) Card Test	0	0
Africa	QPA-M-LSDI	Direct from Mfg	Premier Medical Corporation Ltd (Daman and Sarigam, India)	Malaria RDT: P.f.	First Response Malaria Ag HRP2 [I13FRC25/30]	25 tests	80	12.4	991.63	12-Oct-17	10/24/17	24-Oct-17	25	No	Embedded in unit cost	ARM4116	Ernest Mohulatsi	[Rand]	80362		First Response� Malaria Ag P. falciparum (HRP2) Card Test	0	0
Bangladesh	BGD-M-NMCP	PPM, through Partnership for Supply Chain Management (PFSCM)	Premier Medical Corporation Ltd (Daman and Sarigam, India)	Malaria RDT: P.f.	First Response Malaria Ag HRP2 [I13FRC25/30]	10 tests	20020	3	60060	15-Mar-12	7/25/12	25-Jul-12	10	No	Reported separately	9465	9465	United States Dollar	33782		First Response� Malaria Ag P. falciparum (HRP2) Card Test	0	0
Burkina Faso	BFA-M-PADS	PPM, through Partnership for Supply Chain Management (PFSCM)	Premier Medical Corporation Ltd (Daman and Sarigam, India)	Malaria RDT: P.f.	First Response Malaria Ag HRP2 [I13FRC25/30]	25 tests	33642	8.25	277546.5	2-Apr-13	4/12/13	12-Apr-13	25	No	Reported separately	10961	10961	United States Dollar	38220		First Response� Malaria Ag P. falciparum (HRP2) Card Test	0	0
Burkina Faso	BFA-M-PADS	PPM, through Partnership for Supply Chain Management (PFSCM)	Premier Medical Corporation Ltd (Daman and Sarigam, India)	Malaria RDT: P.f.	First Response Malaria Ag HRP2 [I13FRC25/30]	25 tests	75503	8.25	622899.75	8-Feb-13	1/9/14	9-Jan-14	25	No	Reported separately	11262	11262	United States Dollar	48534		First Response� Malaria Ag P. falciparum (HRP2) Card Test	0	0
Burundi	BDI-M-UNDP	Other n/s	Premier Medical Corporation Ltd (Daman and Sarigam, India)	Malaria RDT: P.f.	First Response Malaria Ag HRP2 [I13FRC25/30]	25 tests			255398	26-Jun-18	11/1/18	2-Dec-18	25	No	Reported separately	SAR/E/082/18-19	BDI10-GP410303-1	United States Dollar	80026	pending verification	First Response� Malaria Ag P. falciparum (HRP2) Card Test	0	0
Central African Republic	CAF-M-IFRC	Direct from Mfg	Premier Medical Corporation Ltd (Daman and Sarigam, India)	Malaria RDT: P.f.	First Response Malaria Ag HRP2 [I13FRC25/30]	25 tests	20000	5.25	105000	6-Jan-17	4/3/17	24-Mar-17	25	No	Reported separately	SAR/E/031/16-17	PON-CHGES-17-0005	United States Dollar	68783		First Response� Malaria Ag P. falciparum (HRP2) Card Test	0	0
Central African Republic	CAF-M-IFRC	Direct from Mfg	Premier Medical Corporation Ltd (Daman and Sarigam, India)	Malaria RDT: P.f.	First Response Malaria Ag HRP2 [I13FRC25/30]	25 tests	46570	5.25	244492.5	6-Jan-17	4/20/17	14-Jun-17	25	No	Reported separately	SAR/E/009/17-18	PON-CHGES-17-0005	United States Dollar	69475		First Response� Malaria Ag P. falciparum (HRP2) Card Test	0	0
Central African Republic	CAF-813-G10-M	Direct from Mfg	Premier Medical Corporation Ltd (Daman and Sarigam, India)	Malaria RDT: P.f.	First Response Malaria Ag HRP2 [I13FRC25/30]	25 tests	6098	6	36588	29-Jul-14	9/22/14	11-Oct-14	25	No	Reported separately	D/E/049/14-15	PON-CHGES-14-0076	United States Dollar	52426		First Response� Malaria Ag P. falciparum (HRP2) Card Test	0	0
Central African Republic	CAF-810-G08-M	PPM, through Partnership for Supply Chain Management (PFSCM)	Premier Medical Corporation Ltd (Daman and Sarigam, India)	Malaria RDT: P.f.	First Response Malaria Ag HRP2 [I13FRC25/30]	25 tests	8129	6.75	54870.75	25-Dec-12	4/9/13	9-Apr-13	25	No	Reported separately	11176	11176	United States Dollar	38223		First Response� Malaria Ag P. falciparum (HRP2) Card Test	0	0
C�te d'Ivoire	CIV-809-G09-M	PPM, through Partnership for Supply Chain Management (PFSCM)	Premier Medical Corporation Ltd (Daman and Sarigam, India)	Malaria RDT: P.f.	First Response Malaria Ag HRP2 [I13FRC25/30]	25 tests	65072	4.12	268096.64	3-Aug-15	1/31/16	2-Feb-16	25	No	Embedded in unit cost	SAR/E/036/15-16	VPP-30196-O	United States Dollar	62061		First Response� Malaria Ag P. falciparum (HRP2) Card Test	0	0
C�te d'Ivoire	CIV-M-MOH	PPM, through Partnership for Supply Chain Management (PFSCM)	Premier Medical Corporation Ltd (Daman and Sarigam, India)	Malaria RDT: P.f.	First Response Malaria Ag HRP2 [I13FRC25/30]	25 tests	65072	4.12	268096.64	28-Jul-15	3/31/16	21-Apr-16	25	No	Reported separately	2032	2032	United States Dollar	63330		First Response� Malaria Ag P. falciparum (HRP2) Card Test	0	0
C�te d'Ivoire	CIV-M-MOH	PPM, through Partnership for Supply Chain Management (PFSCM)	Premier Medical Corporation Ltd (Daman and Sarigam, India)	Malaria RDT: P.f.	First Response Malaria Ag HRP2 [I13FRC25/30]	25 tests	65073	4.12	268100.76	28-Jul-15	3/31/16	21-Apr-16	25	No	Reported separately	2032	2032	United States Dollar	63331		First Response� Malaria Ag P. falciparum (HRP2) Card Test	0	0
Dominican Republic	DOM-809-G06-M	Direct from Mfg	Premier Medical Corporation Ltd (Daman and Sarigam, India)	Malaria RDT: P.f.	First Response Malaria Ag HRP2 [I13FRC25/30]	25 tests	361	27.72	10006.3	3-Apr-14	4/3/14	3-Apr-14	25	No	Embedded in unit cost	A010010011500000073	OC-36	Dominican Peso	47751		First Response� Malaria Ag P. falciparum (HRP2) Card Test	0	0
Dominican Republic	DOM-809-G06-M	Direct from Mfg	Premier Medical Corporation Ltd (Daman and Sarigam, India)	Malaria RDT: P.f.	First Response Malaria Ag HRP2 [I13FRC25/30]	25 tests	410	27.69	11354.85	13-Jan-14	1/16/14	16-Jan-14	25	No	Embedded in unit cost	A010010011500000067	OC-8	Dominican Peso	46351		First Response� Malaria Ag P. falciparum (HRP2) Card Test	0	0
Dominican Republic	DOM-809-G06-M	Direct from Mfg	Premier Medical Corporation Ltd (Daman and Sarigam, India)	Malaria RDT: P.f.	First Response Malaria Ag HRP2 [I13FRC25/30]	25 tests	372	26.61	9897.55	8-Oct-13	10/9/13	9-Oct-13	25	No	Embedded in unit cost	A010010011500000058	OC-104	Dominican Peso	46350		First Response� Malaria Ag P. falciparum (HRP2) Card Test	0	0
Eswatini	SWZ-M-NERCHA	Direct from Mfg	Premier Medical Corporation Ltd (Daman and Sarigam, India)	Malaria RDT: P.f.	First Response Malaria Ag HRP2 [I13FRC25/30]	25 tests	180	18.5	3329.73	31-Oct-17	11/30/17	4-Dec-17	25	No	Embedded in unit cost	IN081202	PO023004	Lilangeni	73267		First Response� Malaria Ag P. falciparum (HRP2) Card Test	0	0
Eswatini	SWZ-M-NERCHA	Direct from Mfg	Premier Medical Corporation Ltd (Daman and Sarigam, India)	Malaria RDT: P.f.	First Response Malaria Ag HRP2 [I13FRC25/30]	25 tests	160	18.5	2959.76	31-Oct-17	11/30/17	4-Dec-17	25	No	Embedded in unit cost	IN081202	PO023004	Lilangeni	73268		First Response� Malaria Ag P. falciparum (HRP2) Card Test	0	0
Eswatini	SWZ-M-NERCHA	Direct from Mfg	Premier Medical Corporation Ltd (Daman and Sarigam, India)	Malaria RDT: P.f.	First Response Malaria Ag HRP2 [I13FRC25/30]	25 tests	40	18.5	739.94	31-Oct-17	11/30/17	4-Dec-17	25	No	Embedded in unit cost	IN081202	PO023004	Lilangeni	73269		First Response� Malaria Ag P. falciparum (HRP2) Card Test	0	0
Eswatini	SWZ-M-NERCHA	Direct from Mfg	Premier Medical Corporation Ltd (Daman and Sarigam, India)	Malaria RDT: P.f.	First Response Malaria Ag HRP2 [I13FRC25/30]	25 tests	492	18.5	9101.26	31-Oct-17	11/30/17	4-Dec-17	25	No	Embedded in unit cost	IN081202	PO023004	Lilangeni	73270		First Response� Malaria Ag P. falciparum (HRP2) Card Test	0	0
Eswatini	SWZ-M-NERCHA	Direct from Mfg	Premier Medical Corporation Ltd (Daman and Sarigam, India)	Malaria RDT: P.f.	First Response Malaria Ag HRP2 [I13FRC25/30]	25 tests	2000	24.27	48543.69	26-Oct-16	12/8/16	9-Nov-16	25	No	Embedded in unit cost	INV203/SAL160	PO022038	Lilangeni	67292		First Response� Malaria Ag P. falciparum (HRP2) Card Test	0	0
Eswatini	SWZ-M-NERCHA	Direct from Mfg	Premier Medical Corporation Ltd (Daman and Sarigam, India)	Malaria RDT: P.f.	First Response Malaria Ag HRP2 [I13FRC25/30]	25 tests	1008	24.11	24302.67	19-Oct-16	12/9/16	4-Nov-16	25	No	Embedded in unit cost	INV197/SAL130	PO022021	Lilangeni	67293		First Response� Malaria Ag P. falciparum (HRP2) Card Test	0	0
Eswatini	SWZ-M-NERCHA	Direct from Mfg	Premier Medical Corporation Ltd (Daman and Sarigam, India)	Malaria RDT: P.f.	First Response Malaria Ag HRP2 [I13FRC25/30]	25 tests	472	25.75	12156.32	12-Aug-15	10/1/15	26-Aug-15	25	No	Embedded in unit cost	AT 7544	PO020690	Lilangeni	60711		First Response� Malaria Ag P. falciparum (HRP2) Card Test	0	0
Eswatini	SWZ-M-NERCHA	Direct from Mfg	Premier Medical Corporation Ltd (Daman and Sarigam, India)	Malaria RDT: P.f.	First Response Malaria Ag HRP2 [I13FRC25/30]	25 tests	312	25.75	8035.53	12-Jun-15	6/30/15	26-Aug-15	25	No	Embedded in unit cost	AT 7543	PO020500	Lilangeni	60710		First Response� Malaria Ag P. falciparum (HRP2) Card Test	0	0
Eswatini	SWZ-M-NERCHA	Direct from Mfg	Premier Medical Corporation Ltd (Daman and Sarigam, India)	Malaria RDT: P.f.	First Response Malaria Ag HRP2 [I13FRC25/30]	25 tests	130	25.96	3374.84	6-Apr-15	4/30/15	17-Sep-15	25	No	Embedded in unit cost	AT 7607	PO020465	Lilangeni	62189		First Response� Malaria Ag P. falciparum (HRP2) Card Test	0	0
Eswatini	SWZ-809-G06-M	Direct from Mfg	Premier Medical Corporation Ltd (Daman and Sarigam, India)	Malaria RDT: P.f.	First Response Malaria Ag HRP2 [I13FRC25/30]	24 tests	570	25.06	14284.05	27-Mar-14	4/27/14	26-Sep-14	24	No	Reported separately	IN014908	PO17839	Lilangeni	54636		First Response� Malaria Ag P. falciparum (HRP2) Card Test	0	0
Eswatini	SWZ-809-G06-M	Direct from Mfg	Premier Medical Corporation Ltd (Daman and Sarigam, India)	Malaria RDT: P.f.	First Response Malaria Ag HRP2 [I13FRC25/30]	24 tests	704	26.04	18332.99	18-Dec-13	1/18/14	11-Mar-14	24	No	Embedded in unit cost	IN014430	17574	Lilangeni	54638		First Response� Malaria Ag P. falciparum (HRP2) Card Test	0	0
Eswatini	SWZ-809-G06-M	Direct from Mfg	Premier Medical Corporation Ltd (Daman and Sarigam, India)	Malaria RDT: P.f.	First Response Malaria Ag HRP2 [I13FRC25/30]	25 tests	275	20.07	5520.51	11-May-12	6/11/12	11-Jun-12	25	No	Reported separately	850	PO015931	[Rand]	38046		First Response� Malaria Ag P. falciparum (HRP2) Card Test	0	0
Eswatini	SWZ-809-G06-M	Direct from Mfg	Premier Medical Corporation Ltd (Daman and Sarigam, India)	Malaria RDT: P.f.	First Response Malaria Ag HRP2 [I13FRC25/30]	25 tests	230	20.45	4702.61	30-Mar-12	4/30/12	11-Jun-12	25	No	Reported separately	840	PO015827	[Rand]	36650		First Response� Malaria Ag P. falciparum (HRP2) Card Test	0	0
Eswatini	SWZ-809-G08-S	Direct from Mfg	Premier Medical Corporation Ltd (Daman and Sarigam, India)	Malaria RDT: P.f.	First Response Malaria Ag HRP2 [I13FRC25/30]	25 tests	542	20.07	10880.42	27-Sep-11	10/30/11	12-Oct-11	25	No	Reported separately	754	PO15565	[Rand]	54648		First Response� Malaria Ag P. falciparum (HRP2) Card Test	0	0
Eswatini	SWZ-809-G06-M	Direct from Mfg	Premier Medical Corporation Ltd (Daman and Sarigam, India)	Malaria RDT: P.f.	First Response Malaria Ag HRP2 [I13FRC25/30]	25 tests	250	38.03	9506.31	25-Nov-09	12/26/09	23-Dec-09	25	No	Unknown	17579/FC	PO013219	[Rand]	11337		First Response� Malaria Ag P. falciparum (HRP2) Card Test	0	0
Eswatini	SWZ-809-G06-M	Direct from Mfg	Premier Medical Corporation Ltd (Daman and Sarigam, India)	Malaria RDT: P.f.	First Response Malaria Ag HRP2 [I13FRC25/30]	25 tests	380	38.01	14442.57	13-Oct-09	10/27/09	24-Oct-09	25	No	Unknown	385	PO013066	[Rand]	11425		First Response� Malaria Ag P. falciparum (HRP2) Card Test	0	0
Eswatini	SWZ-809-G06-M	Direct from Mfg	Premier Medical Corporation Ltd (Daman and Sarigam, India)	Malaria RDT: P.f.	First Response Malaria Ag HRP2 [I13FRC25/30]	25 tests	100	38.01	3800.68	13-Oct-09	11/14/10	2-Nov-09	25	No	Unknown	386	PO013066	[Rand]	11422		First Response� Malaria Ag P. falciparum (HRP2) Card Test	0	0
Gambia	GMB-M-MOH	PPM, through Partnership for Supply Chain Management (PFSCM)	Premier Medical Corporation Ltd (Daman and Sarigam, India)	Malaria RDT: P.f.	First Response Malaria Ag HRP2 [I13FRC25/30]	25 tests	1414	5.25	7423.5	17-Jul-17	9/14/17	8-Sep-17	25	No	Reported separately	50485	50485	United States Dollar	72421		First Response� Malaria Ag P. falciparum (HRP2) Card Test	0	0
Gambia	GMB-M-MOH	PPM, through Partnership for Supply Chain Management (PFSCM)	Premier Medical Corporation Ltd (Daman and Sarigam, India)	Malaria RDT: P.f.	First Response Malaria Ag HRP2 [I13FRC25/30]	25 tests	15830	5.25	83107.5	23-Jun-17	9/8/17	8-Sep-17	25	No	Reported separately	50466	50466	United States Dollar	72420		First Response� Malaria Ag P. falciparum (HRP2) Card Test	0	0
Ghana	GHA-405-G04-M	Direct from Mfg	Premier Medical Corporation Ltd (Daman and Sarigam, India)	Malaria RDT: P.f.	First Response Malaria Ag HRP2 [I13FRC25/30]	1 unit / test	500000	0.5	250000	13-Aug-12	11/30/12	5-Mar-13	1	No	Embedded in unit cost	44	GHS/2011/1CT/A.1/20/C01	United States Dollar	42450		First Response� Malaria Ag P. falciparum (HRP2) Card Test	0	0
Ghana	GHA-405-G04-M	Other n/s	Premier Medical Corporation Ltd (Daman and Sarigam, India)	Malaria RDT: P.f.	First Response Malaria Ag HRP2 [I13FRC25/30]	1 unit / test	780800	0.5	390400	13-Aug-12	11/30/12	4-May-13	1	No	Embedded in unit cost	48	GHS/2011/1CT/A.1/20/C01	United States Dollar	42898		First Response� Malaria Ag P. falciparum (HRP2) Card Test	0	0
Ghana	GHA-405-G04-M	Other n/s	Premier Medical Corporation Ltd (Daman and Sarigam, India)	Malaria RDT: P.f.	First Response Malaria Ag HRP2 [I13FRC25/30]	1 unit / test	218400	0.5	109200	13-Aug-12	11/30/12	6-May-13	1	No	Embedded in unit cost	49	GHS/2011/1CT/A.1/20/C01	United States Dollar	42899		First Response� Malaria Ag P. falciparum (HRP2) Card Test	0	0
Ghana	GHA-405-G04-M	Other n/s	Premier Medical Corporation Ltd (Daman and Sarigam, India)	Malaria RDT: P.f.	First Response Malaria Ag HRP2 [I13FRC25/30]	1 unit / test	496800	0.5	248400	13-Aug-12	11/30/12	9-May-13	1	No	Embedded in unit cost	GUL 850	GHS/2011/1CT/A.1/20/C01	United States Dollar	42900		First Response� Malaria Ag P. falciparum (HRP2) Card Test	0	0
Ghana	GHA-405-G04-M	Other n/s	Premier Medical Corporation Ltd (Daman and Sarigam, India)	Malaria RDT: P.f.	First Response Malaria Ag HRP2 [I13FRC25/30]	1 unit / test	1520000	0.5	760000	13-Aug-12	11/30/12	15-Jul-13	1	No	Embedded in unit cost	50	GHS/2011/1CT/A.1/20/C01	United States Dollar	42901		First Response� Malaria Ag P. falciparum (HRP2) Card Test	0	0
Ghana	GHA-405-G04-M	Other n/s	Premier Medical Corporation Ltd (Daman and Sarigam, India)	Malaria RDT: P.f.	First Response Malaria Ag HRP2 [I13FRC25/30]	1 unit / test	379950	0.5	189975	13-Aug-12	11/30/12	24-Sep-13	1	No	Embedded in unit cost	GUL 222	GHS/2011/1CT/A.1/20/C01	United States Dollar	42902		First Response� Malaria Ag P. falciparum (HRP2) Card Test	0	0
Ghana	GHA-405-G04-M	Direct from Mfg	Premier Medical Corporation Ltd (Daman and Sarigam, India)	Malaria RDT: P.f.	First Response Malaria Ag HRP2 [I13FRC25/30]	30 tests	1140	24.6	28044	28-Feb-11	4/28/11	21-Jun-11	30	No	Embedded in unit cost	D/E/015/11-12	GHS/2008/NCT/A.1/16/CO3	United States Dollar	34882		First Response� Malaria Ag P. falciparum (HRP2) Card Test	0	0
Ghana	GHA-405-G04-M	Direct from Mfg	Premier Medical Corporation Ltd (Daman and Sarigam, India)	Malaria RDT: P.f.	First Response Malaria Ag HRP2 [I13FRC25/30]	30 tests	3375	24.6	83025	28-Feb-11	4/28/11	21-Jun-11	30	No	Embedded in unit cost	D/E/108/10-11	GHS/2008/NCT/A.1/16/CO3	United States Dollar	34883		First Response� Malaria Ag P. falciparum (HRP2) Card Test	0	0
Ghana	GHA-405-G04-M	Direct from Mfg	Premier Medical Corporation Ltd (Daman and Sarigam, India)	Malaria RDT: P.f.	First Response Malaria Ag HRP2 [I13FRC25/30]	30 tests	2010	24.6	49446	28-Feb-11	4/28/11	21-Jun-11	30	No	Embedded in unit cost	D/E/122/10-11	GHS/2008/NCT/A.1/16/CO3	United States Dollar	34879		First Response� Malaria Ag P. falciparum (HRP2) Card Test	0	0
Ghana	GHA-405-G04-M	Direct from Mfg	Premier Medical Corporation Ltd (Daman and Sarigam, India)	Malaria RDT: P.f.	First Response Malaria Ag HRP2 [I13FRC25/30]	30 tests	6000	24.6	147600	28-Feb-11	4/28/11	21-Jun-11	30	No	Reported separately	D/E/005/11-12	GHS/2008/NCT/A.1/16/CO3	United States Dollar	34885		First Response� Malaria Ag P. falciparum (HRP2) Card Test	0	0
Haiti	HTI-M-PSI	Direct from Mfg	Premier Medical Corporation Ltd (Daman and Sarigam, India)	Malaria RDT: P.f.	First Response Malaria Ag HRP2 [I13FRC25/30]	25 tests	10189	5.25	53492.25	12-Dec-16	1/5/17	7-Mar-17	25	No	Reported separately	SAR/E/025/16-17	9534-0-600	United States Dollar	72022		First Response� Malaria Ag P. falciparum (HRP2) Card Test	0	0
Haiti	HTI-M-PSI	Direct from Mfg	Premier Medical Corporation Ltd (Daman and Sarigam, India)	Malaria RDT: P.f.	First Response Malaria Ag HRP2 [I13FRC25/30]	25 tests	2000	5.25	10500	12-Dec-16	3/7/17	7-Mar-17	25	No	Reported separately	sar/e/024/16-17	9534-0-600	United States Dollar	74943		First Response� Malaria Ag P. falciparum (HRP2) Card Test	0	0
Haiti	HTI-811-G07-M	Direct from Mfg	Premier Medical Corporation Ltd (Daman and Sarigam, India)	Malaria RDT: P.f.	First Response Malaria Ag HRP2 [I13FRC25/30]	1 unit / test	360000	0.38	136800	10-Jul-13	9/23/13	20-Dec-13	1	No	Reported separately	SAR/E/054/13-14	6825-0-600	United States Dollar	46403		First Response� Malaria Ag P. falciparum (HRP2) Card Test	0	0
Liberia	LBR-708-G05-M	UNICEF Supply Division	Premier Medical Corporation Ltd (Daman and Sarigam, India)	Malaria RDT: P.f.	First Response Malaria Ag HRP2 [I13FRC25/30]	30 tests	2777	22.5	62482.5	29-Dec-10	2/2/11	2-Feb-11	30	Yes	Unknown	D/E/094/10-11	LBR10-0000007789	United States Dollar	19775		First Response� Malaria Ag P. falciparum (HRP2) Card Test	0	0
Mozambique	MOZ-911-G11-M	PPM, through Partnership for Supply Chain Management (PFSCM)	Premier Medical Corporation Ltd (Daman and Sarigam, India)	Malaria RDT: P.f.	First Response Malaria Ag HRP2 [I13FRC25/30]	25 tests	170732	7.75	1323173	17-Nov-11	4/9/12	22-Mar-12	25	No	Reported separately	7388	7388	United States Dollar	31485		First Response� Malaria Ag P. falciparum (HRP2) Card Test	0	0
Nigeria	NGA-809-G11-M	IDA Foundation	Premier Medical Corporation Ltd (Daman and Sarigam, India)	Malaria RDT: P.f.	First Response Malaria Ag HRP2 [I13FRC25/30]	25 tests	91210	5.95	542699.5	3-Oct-13	1/13/14	22-May-14	25	Yes	Reported separately	SQ132112	4500002691	United States Dollar	48314		First Response� Malaria Ag P. falciparum (HRP2) Card Test	0	0
Nigeria	NGA-809-G11-M	IDA Foundation	Premier Medical Corporation Ltd (Daman and Sarigam, India)	Malaria RDT: P.f.	First Response Malaria Ag HRP2 [I13FRC25/30]	25 tests	41044	8	328352	1-Feb-12	7/4/12	19-Sep-12	25	Yes	Embedded in unit cost	S120456	GFMAL1/10/11	United States Dollar	34658		First Response� Malaria Ag P. falciparum (HRP2) Card Test	0	0
Nigeria	NGA-809-G14-M	PPM, through Partnership for Supply Chain Management (PFSCM)	Premier Medical Corporation Ltd (Daman and Sarigam, India)	Malaria RDT: P.f.	First Response Malaria Ag HRP2 [I13FRC25/30]	25 tests	50092	11.25	563535	30-Sep-10	8/1/11	16-Jun-11	25	Yes	Reported separately	6026	6246	United States Dollar	26988		First Response� Malaria Ag P. falciparum (HRP2) Card Test	0	0
Nigeria	NGA-809-G14-M	PPM, through Partnership for Supply Chain Management (PFSCM)	Premier Medical Corporation Ltd (Daman and Sarigam, India)	Malaria RDT: P.f.	First Response Malaria Ag HRP2 [I13FRC25/30]	25 tests	50092	11.25	563535	30-Sep-10	8/1/11	16-Jun-11	25	Yes	Reported separately	6246	6246	United States Dollar	28153		First Response� Malaria Ag P. falciparum (HRP2) Card Test	0	0
Senegal	SNG-M-PNLP	PPM, through Partnership for Supply Chain Management (PFSCM)	Premier Medical Corporation Ltd (Daman and Sarigam, India)	Malaria RDT: P.f.	First Response Malaria Ag HRP2 [I13FRC25/30]	25 tests	109320	8.5	929220	29-Oct-12	7/19/13	19-Jul-13	25	No	Reported separately	9330	9330	United States Dollar	39445		First Response� Malaria Ag P. falciparum (HRP2) Card Test	0	0
Sierra Leone	SLE-M-MOHS	PPM, through Partnership for Supply Chain Management (PFSCM)	Premier Medical Corporation Ltd (Daman and Sarigam, India)	Malaria RDT: P.f.	First Response Malaria Ag HRP2 [I13FRC25/30]	25 tests	50000	4.25	212500	11-Jul-15	1/19/16	13-Nov-15	25	No	Reported separately	2024	2024	United States Dollar	62500		First Response� Malaria Ag P. falciparum (HRP2) Card Test	0	0
Sierra Leone	SLE-M-MOHS	PPM, through Partnership for Supply Chain Management (PFSCM)	Premier Medical Corporation Ltd (Daman and Sarigam, India)	Malaria RDT: P.f.	First Response Malaria Ag HRP2 [I13FRC25/30]	25 tests	50000	4.25	212500	11-Jul-15	1/19/16	13-Nov-15	25	No	Reported separately	2024	2024	United States Dollar	62501		First Response� Malaria Ag P. falciparum (HRP2) Card Test	0	0
Sierra Leone	SLE-708-G05-M	UNICEF Supply Division	Premier Medical Corporation Ltd (Daman and Sarigam, India)	Malaria RDT: P.f.	First Response Malaria Ag HRP2 [I13FRC25/30]	30 tests	29040	16.5	479160	8-Jul-11	8/8/11	29-Sep-11	30	Yes	Embedded in unit cost	D/E/055/11-12	45115801	United States Dollar	34061		First Response� Malaria Ag P. falciparum (HRP2) Card Test	0	0
Sierra Leone	SLE-708-G05-M	UNICEF Supply Division	Premier Medical Corporation Ltd (Daman and Sarigam, India)	Malaria RDT: P.f.	First Response Malaria Ag HRP2 [I13FRC25/30]	30 tests	4438	22.5	99855	22-Sep-10	10/31/10	8-Oct-10	30	Yes	Embedded in unit cost	D/E/053/10-11	45109873	United States Dollar	34062		First Response� Malaria Ag P. falciparum (HRP2) Card Test	0	0
Sierra Leone	SLE-708-G05-M	Direct from Mfg	Premier Medical Corporation Ltd (Daman and Sarigam, India)	Malaria RDT: P.f.	First Response Malaria Ag HRP2 [I13FRC25/30]	30 tests	16450	24.3	399735	9-Nov-09	12/9/09	4-Dec-09	30	No	Unknown	D/E/060/09-10	MOHS/GF/AWL/001	United States Dollar	10826		First Response� Malaria Ag P. falciparum (HRP2) Card Test	0	0
Sierra Leone	SLE-708-G05-M	UNICEF Supply Division	Premier Medical Corporation Ltd (Daman and Sarigam, India)	Malaria RDT: P.f.	First Response Malaria Ag HRP2 [I13FRC25/30]	1 unit / test	963360	0.77	741792	9-Mar-09	4/21/09	21-Apr-09	1	Yes	Unknown	D/E/001/09-10	45097033	United States Dollar	3466		First Response� Malaria Ag P. falciparum (HRP2) Card Test	0	0
South Sudan	SSD-M-PSI	Direct from Mfg	Premier Medical Corporation Ltd (Daman and Sarigam, India)	Malaria RDT: P.f.	First Response Malaria Ag HRP2 [I13FRC25/30]	30 tests	7930	10.5	83266.15	15-Jul-15	9/28/15	28-Sep-15	30	Yes	Reported separately	SAR/E/024/15-16	8284-0-600	United States Dollar	58007		First Response� Malaria Ag P. falciparum (HRP2) Card Test	0	0
South Sudan	SSD-M-PSI	Direct from Mfg	Premier Medical Corporation Ltd (Daman and Sarigam, India)	Malaria RDT: P.f.	First Response Malaria Ag HRP2 [I13FRC25/30]	1 unit / test	1628117	0.6	976870.2	18-Dec-12	2/12/13	12-Jul-13	1	Yes	Embedded in unit cost	SAR/E/040/12-13	6398-0-600	United States Dollar	39480		First Response� Malaria Ag P. falciparum (HRP2) Card Test	0	0
Togo	TGO-910-G11-M	IDA Foundation	Premier Medical Corporation Ltd (Daman and Sarigam, India)	Malaria RDT: P.f.	First Response Malaria Ag HRP2 [I13FRC25/30]	25 tests	45255	5.36	242397.23	19-Sep-14	1/2/15	23-Jan-15	25	Yes	Reported separately	SI146066	2014/09/19-002	Euro	54494		First Response� Malaria Ag P. falciparum (HRP2) Card Test	0	0
Togo	TGO-910-G11-M	IDA Foundation	Premier Medical Corporation Ltd (Daman and Sarigam, India)	Malaria RDT: P.f.	First Response Malaria Ag HRP2 [I13FRC25/30]	25 tests	30000	5.37	161209.7	19-Sep-14	1/12/15	10-Dec-14	25	Yes	Reported separately	SI145795	2014/09/19-002	Euro	52975		First Response� Malaria Ag P. falciparum (HRP2) Card Test	0	0
Yemen	YEM-708-G06-M	PPM, through Partnership for Supply Chain Management (PFSCM)	Premier Medical Corporation Ltd (Daman and Sarigam, India)	Malaria RDT: P.f.	First Response Malaria Ag HRP2 [I13FRC25/30]	25 tests	10000	5.5	55000	10-Nov-14	4/24/15	24-Apr-15	25	No	Reported separately	15154	15154	United States Dollar	55798		First Response� Malaria Ag P. falciparum (HRP2) Card Test	0	0
Yemen	YEM-708-G06-M	PPM, through Partnership for Supply Chain Management (PFSCM)	Premier Medical Corporation Ltd (Daman and Sarigam, India)	Malaria RDT: P.f.	First Response Malaria Ag HRP2 [I13FRC25/30]	25 tests	10000	5.5	55000	10-Nov-14	4/24/15	24-Apr-15	25	No	Reported separately	15154	15154	United States Dollar	55799		First Response� Malaria Ag P. falciparum (HRP2) Card Test	0	0
Zambia	ZMB-M-CHAZ	Direct from Mfg	Premier Medical Corporation Ltd (Daman and Sarigam, India)	Malaria RDT: P.f.	First Response Malaria Ag HRP2 [I13FRC25/30]	25 tests			944000	8-Sep-17	10/9/17	22-Dec-17	25	No	Embedded in unit cost	SAR/E/87A/17-18	4028	United States Dollar	74183	pending verification	First Response� Malaria Ag P. falciparum (HRP2) Card Test	0	0
Zambia	ZAM-711-G27-M	UNICEF Supply Division	Premier Medical Corporation Ltd (Daman and Sarigam, India)	Malaria RDT: P.f.	First Response Malaria Ag HRP2 [I13FRC25/30]	25 tests	40000	10.38	415000	27-May-13	9/5/13	25-Sep-13	25	Yes	Reported separately	SAR/E/048/13-14	GP405024-1	United States Dollar	46340		First Response� Malaria Ag P. falciparum (HRP2) Card Test	0	0
Zambia	ZAM-711-G27-M	Direct from Mfg	Premier Medical Corporation Ltd (Daman and Sarigam, India)	Malaria RDT: P.f.	First Response Malaria Ag HRP2 [I13FRC25/30]	30 tests	13440	10.5	141120	28-May-12	8/14/12	14-Aug-12	30	No	Reported separately	D/E/08/12-13	GP404011-1B	United States Dollar	37063		First Response� Malaria Ag P. falciparum (HRP2) Card Test	0	0
Zambia	ZAM-711-G27-M	Direct from Mfg	Premier Medical Corporation Ltd (Daman and Sarigam, India)	Malaria RDT: P.f.	First Response Malaria Ag HRP2 [I13FRC25/30]	30 tests	13260	10.5	139230	28-May-12	8/14/12	19-Sep-12	30	No	Reported separately	D/E/067/12-13	GP404011-1B	United States Dollar	37064		First Response� Malaria Ag P. falciparum (HRP2) Card Test	0	0
Zambia	ZAM-711-G27-M	Direct from Mfg	Premier Medical Corporation Ltd (Daman and Sarigam, India)	Malaria RDT: P.f.	First Response Malaria Ag HRP2 [I13FRC25/30]	30 tests	13320	10.5	139860	28-May-12	9/3/12	10-Sep-12	30	No	Reported separately	SAR/E/012/12-13	GP404011-1B	United States Dollar	37065		First Response� Malaria Ag P. falciparum (HRP2) Card Test	0	0
Zimbabwe	ZWE-M-MOHCC	PPM, through Partnership for Supply Chain Management (PFSCM)	Premier Medical Corporation Ltd (Daman and Sarigam, India)	Malaria RDT: P.f.	First Response Malaria Ag HRP2 [I13FRC25/30]	25 tests	8211	8.75	71846.25	16-Nov-15	6/30/16	24-Jun-16	25	No	Reported separately	2151	2151	United States Dollar	64122		First Response� Malaria Ag P. falciparum (HRP2) Card Test	0	0
Comoros	COM-M-PNLP	PPM, through Partnership for Supply Chain Management (PFSCM)	Premier Medical Corporation Ltd (Daman and Sarigam, India)	Malaria RDT: P.f/Pan	First Response Malaria Ag. pLDH/HRP2 Combo Card Test [I16FRC25/30/40]	25 tests			23378.25	17-Mar-17	7/15/17	2-Jul-17	25	No	Reported separately	50313	50313	United States Dollar	70478	pending verification	First Response� Malaria Ag. pLDH/HRP2 Combo Card Test	0	0
Iran (Islamic Republic)	IRN-M-UNDP	Other n/s	Premier Medical Corporation Ltd (Daman and Sarigam, India)	Malaria RDT: P.f/Pan	First Response Malaria Ag. pLDH/HRP2 Combo Card Test [I16FRC25/30/40]	25 tests			38543.75	22-May-17	11/22/17	30-Sep-17	25	No	Reported separately	SAR/E/073/17-18	GP410145	United States Dollar	74398	pending verification	First Response� Malaria Ag. pLDH/HRP2 Combo Card Test	0	0
Iran (Islamic Republic)	IRN-M-UNDP	Other n/s	Premier Medical Corporation Ltd (Daman and Sarigam, India)	Malaria RDT: P.f/Pan	First Response Malaria Ag. pLDH/HRP2 Combo Card Test [I16FRC25/30/40]	25 tests			38552.5	22-May-17	2/1/18	14-Feb-18	25	No	Reported separately	SAR/E/118/17-18	GP410145-1	United States Dollar	74399	pending verification	First Response� Malaria Ag. pLDH/HRP2 Combo Card Test	0	0
Rwanda	RWA-304-G03-M	Direct from Mfg	Premier Medical Corporation Ltd (Daman and Sarigam, India)	Malaria RDT: P.f/Pan	First Response Malaria Ag. pLDH/HRP2 Combo Card Test [I16FRC25/30/40]	30 tests	5983	31.5	188464.5	29-Dec-10	3/30/11	21-Apr-11	30	No	Embedded in unit cost	D/E/120/10-11	100379	United States Dollar	24364		First Response� Malaria Ag. pLDH/HRP2 Combo Card Test	0	0
Rwanda	RWA-809-G10-M	Direct from Mfg	Premier Medical Corporation Ltd (Daman and Sarigam, India)	Malaria RDT: P.f/Pan	First Response Malaria Ag. pLDH/HRP2 Combo Card Test [I16FRC25/30/40]	30 tests	1546	31.5	48699	29-Dec-10	2/28/11	25-Apr-11	30	No	Embedded in unit cost	D/E/109/10-11	100381	United States Dollar	24360		First Response� Malaria Ag. pLDH/HRP2 Combo Card Test	0	0
Rwanda	RWA-809-G10-M	Direct from Mfg	Premier Medical Corporation Ltd (Daman and Sarigam, India)	Malaria RDT: P.f/Pan	First Response Malaria Ag. pLDH/HRP2 Combo Card Test [I16FRC25/30/40]	30 tests	4796	31.5	151074	29-Dec-10	8/30/11	8-Sep-11	30	No	Embedded in unit cost	D/E//044/11-12	100381	United States Dollar	28496		First Response� Malaria Ag. pLDH/HRP2 Combo Card Test	0	0
Rwanda	RWA-809-G10-M	Direct from Mfg	Premier Medical Corporation Ltd (Daman and Sarigam, India)	Malaria RDT: P.f/Pan	First Response Malaria Ag. pLDH/HRP2 Combo Card Test [I16FRC25/30/40]	30 tests	5340	31.5	168210	9-Nov-10	7/30/11	18-Jul-11	30	No	Embedded in unit cost	D/E/034/11-12	100381/PMC	United States Dollar	25973		First Response� Malaria Ag. pLDH/HRP2 Combo Card Test	0	0
Rwanda	RWA-809-G10-M	Direct from Mfg	Premier Medical Corporation Ltd (Daman and Sarigam, India)	Malaria RDT: P.f/Pan	First Response Malaria Ag. pLDH/HRP2 Combo Card Test [I16FRC25/30/40]	30 tests	6420	31.5	202230	9-Nov-10	7/30/11	2-Aug-11	30	No	Embedded in unit cost	D/E/038/11-12	100381/PMC	United States Dollar	25971		First Response� Malaria Ag. pLDH/HRP2 Combo Card Test	0	0
Rwanda	RWA-809-G10-M	Direct from Mfg	Premier Medical Corporation Ltd (Daman and Sarigam, India)	Malaria RDT: P.f/Pan	First Response Malaria Ag. pLDH/HRP2 Combo Card Test [I16FRC25/30/40]	30 tests	5160	31.5	162540	9-Nov-10	7/30/11	11-Aug-11	30	No	Embedded in unit cost	D/E/041/11-12	100381/PMC	United States Dollar	25972		First Response� Malaria Ag. pLDH/HRP2 Combo Card Test	0	0
Rwanda	RWA-506-G06-M	Direct from Mfg	Premier Medical Corporation Ltd (Daman and Sarigam, India)	Malaria RDT: P.f/Pan	First Response Malaria Ag. pLDH/HRP2 Combo Card Test [I16FRC25/30/40]	30 tests	6667	31.5	210010.5	9-Feb-10	6/30/10	22-Jul-10	30	No	Unknown	D/E/019/10-11	BC 007/PMC	United States Dollar	11891		First Response� Malaria Ag. pLDH/HRP2 Combo Card Test	0	0
Rwanda	RWA-304-G03-M	Direct from Mfg	Premier Medical Corporation Ltd (Daman and Sarigam, India)	Malaria RDT: P.f/Pan	First Response Malaria Ag. pLDH/HRP2 Combo Card Test [I16FRC25/30/40]	1 unit / test	115110	1.05	120865.5	8-Feb-10	2/28/10	18-Mar-10	1	No	Reported separately	D/E/084/09-10	BC 11/PMC	United States Dollar	10778		First Response� Malaria Ag. pLDH/HRP2 Combo Card Test	0	0
Rwanda	RWA-304-G03-M	Direct from Mfg	Premier Medical Corporation Ltd (Daman and Sarigam, India)	Malaria RDT: P.f/Pan	First Response Malaria Ag. pLDH/HRP2 Combo Card Test [I16FRC25/30/40]	1 unit / test	29550	1.05	31027.5	8-Feb-10	2/28/10	22-Apr-10	1	No	Reported separately	D/E/091/09-10	011/PMC	United States Dollar	11187		First Response� Malaria Ag. pLDH/HRP2 Combo Card Test	0	0
Rwanda	RWA-304-G03-M	Direct from Mfg	Premier Medical Corporation Ltd (Daman and Sarigam, India)	Malaria RDT: P.f/Pan	First Response Malaria Ag. pLDH/HRP2 Combo Card Test [I16FRC25/30/40]	1 unit / test	115110	1.05	120865.5	8-Feb-10	4/1/10	23-Mar-10	1	No	Reported separately	D/E/0089/09-10	011/PMC	United States Dollar	19976		First Response� Malaria Ag. pLDH/HRP2 Combo Card Test	0	0
Rwanda	RWA-304-G03-M	Direct from Mfg	Premier Medical Corporation Ltd (Daman and Sarigam, India)	Malaria RDT: P.f/Pan	First Response Malaria Ag. pLDH/HRP2 Combo Card Test [I16FRC25/30/40]	1 unit / test	230220	1.05	241731	8-Feb-10	7/1/10	27-May-10	1	No	Reported separately	D/E/007/10-11	BC 011/PMC	United States Dollar	12201		First Response� Malaria Ag. pLDH/HRP2 Combo Card Test	0	0
Rwanda	RWA-809-G10-M	Direct from Mfg	Premier Medical Corporation Ltd (Daman and Sarigam, India)	Malaria RDT: P.f/Pan	First Response Malaria Ag. pLDH/HRP2 Combo Card Test [I16FRC25/30/40]	30 tests	7674	31.5	241731	8-Feb-10	10/31/10	22-Nov-10	30	No	Reported separately	D/E/054/10-11	BC 011/PMC	United States Dollar	16350		First Response� Malaria Ag. pLDH/HRP2 Combo Card Test	0	0
Rwanda	RWA-809-G10-M	Direct from Mfg	Premier Medical Corporation Ltd (Daman and Sarigam, India)	Malaria RDT: P.f/Pan	First Response Malaria Ag. pLDH/HRP2 Combo Card Test [I16FRC25/30/40]	1 unit / test	149022	1.05	156472.67	8-Feb-10	7/1/10	17-Sep-10	1	No	Reported separately	D/E/039/10-11	011/PMC	United States Dollar	24336		First Response� Malaria Ag. pLDH/HRP2 Combo Card Test	0	0
Rwanda	RWA-304-G03-M	Direct from Mfg	Premier Medical Corporation Ltd (Daman and Sarigam, India)	Malaria RDT: P.f/Pan	First Response Malaria Ag. pLDH/HRP2 Combo Card Test [I16FRC25/30/40]	1 unit / test	81199	1.05	85258.33	8-Feb-10	7/1/10	17-Sep-10	1	No	Reported separately	D/E/39/10-11	11/PMC	United States Dollar	24337		First Response� Malaria Ag. pLDH/HRP2 Combo Card Test	0	0
Iran (Islamic Republic)	IRN-M-UNDP	UNICEF Supply Division	Premier Medical Corporation Ltd (Daman and Sarigam, India)	Malaria RDT: P.f/Pan	First Response Malaria Ag. pLDH/HRP2 Combo Card Test [I16FRC25/30/40]	30 tests	5000	28.9	144500	8-Dec-11	8/1/12	11-Sep-12	30	Yes	Reported separately	062/12/13	1583	United States Dollar	34537		First Response� Malaria Ag. pLDH/HRP2 Combo Card Test	0	0
Iran (Islamic Republic)	IRN-M-UNDP	UNICEF Supply Division	Premier Medical Corporation Ltd (Daman and Sarigam, India)	Malaria RDT: P.f/Pan	First Response Malaria Ag. pLDH/HRP2 Combo Card Test [I16FRC25/30/40]	30 tests	5000	25.5	127500	8-Dec-11	4/15/12	15-Apr-12	30	Yes	Reported separately	DE1411112	1583	United States Dollar	32436		First Response� Malaria Ag. pLDH/HRP2 Combo Card Test	0	0
Iran (Islamic Republic)	IRN-708-G02-M	WHO Procurement Department	Premier Medical Corporation Ltd (Daman and Sarigam, India)	Malaria RDT: P.f/Pan	First Response Malaria Ag. pLDH/HRP2 Combo Card Test [I16FRC25/30/40]	30 tests	3500	25.5	89250	10-Aug-10	9/7/11	3-Oct-11	30	Yes	Reported separately	D/E/083/11-12	200430989	United States Dollar	28435		First Response� Malaria Ag. pLDH/HRP2 Combo Card Test	0	0
Eswatini	SWZ-809-G06-M	Direct from Mfg	Premier Medical Corporation Ltd (Daman and Sarigam, India)	Malaria RDT: P.f/Pan	First Response Malaria Ag. pLDH/HRP2 Combo Card Test [I16FRC25/30/40]	25 tests	542	20.07	10880.42	27-Sep-11	10/5/12	12-Oct-11	25	No	Reported separately	754	PO015565	[Rand]	46011		First Response� Malaria Ag. pLDH/HRP2 Combo Card Test	0	0
Eswatini	SWZ-809-G06-M	Direct from Mfg	Premier Medical Corporation Ltd (Daman and Sarigam, India)	Malaria RDT: P.f/Pan	First Response Malaria Ag. pLDH/HRP2 Combo Card Test [I16FRC25/30/40]	25 tests	275	19.82	5450.71	18-Oct-13	11/3/13	28-Oct-13	25	No	Reported separately	1128	PO017190	[Rand]	43567		First Response� Malaria Ag. pLDH/HRP2 Combo Card Test	0	0
Liberia	LBR-708-G05-M	UNICEF Supply Division	Premier Medical Corporation Ltd (Daman and Sarigam, India)	Malaria RDT: P.f/Pan	First Response Malaria Ag. pLDH/HRP2 Combo Card Test [I16FRC25/30/40]	30 tests	4835	22.5	108787.5	29-Dec-10	3/12/11	14-Mar-11	30	Yes	Embedded in unit cost	D/E/104/10-11	LBR10-0000007789	United States Dollar	23948		First Response� Malaria Ag. pLDH/HRP2 Combo Card Test	0	0
Liberia	LBR-708-G05-M	UNICEF Supply Division	Premier Medical Corporation Ltd (Daman and Sarigam, India)	Malaria RDT: P.f/Pan	First Response Malaria Ag. pLDH/HRP2 Combo Card Test [I16FRC25/30/40]	30 tests	15165	22.5	341212.5	29-Dec-10	3/12/11	14-Mar-11	30	Yes	Embedded in unit cost	D/E/104/10-11	LBR10-0000007789	United States Dollar	25895		First Response� Malaria Ag. pLDH/HRP2 Combo Card Test	0	0
Iran (Islamic Republic)	IRN-M-UNDP	UNICEF Supply Division	Premier Medical Corporation Ltd (Daman and Sarigam, India)	Malaria RDT: P.f/Pan	First Response Malaria Ag. pLDH/HRP2 Combo Card Test [I16FRC25/30/40]	30 tests	4000	19.5	78000	8-Dec-13	9/1/14	5-Sep-14	30	Yes	Reported separately	SAR/E/008/14-15	2088	United States Dollar	51441		First Response� Malaria Ag. pLDH/HRP2 Combo Card Test	0	0
Iran (Islamic Republic)	IRN-M-UNDP	UNICEF Supply Division	Premier Medical Corporation Ltd (Daman and Sarigam, India)	Malaria RDT: P.f/Pan	First Response Malaria Ag. pLDH/HRP2 Combo Card Test [I16FRC25/30/40]	30 tests	167	19.5	3256.5	19-Nov-13	12/15/13	12-Feb-14	30	Yes	Reported separately	SAR/E/086/13-14	2048	United States Dollar	46762		First Response� Malaria Ag. pLDH/HRP2 Combo Card Test	0	0
Iran (Islamic Republic)	IRN-M-UNDP	UNICEF Supply Division	Premier Medical Corporation Ltd (Daman and Sarigam, India)	Malaria RDT: P.f/Pan	First Response Malaria Ag. pLDH/HRP2 Combo Card Test [I16FRC25/30/40]	30 tests	3833	19.5	74743.5	19-Nov-13	8/31/15	29-Sep-15	30	Yes	Reported separately	SAR/E/025/15-16	2048	United States Dollar	58915		First Response� Malaria Ag. pLDH/HRP2 Combo Card Test	0	0
Iran (Islamic Republic)	IRN-M-UNDP	UNICEF Supply Division	Premier Medical Corporation Ltd (Daman and Sarigam, India)	Malaria RDT: P.f/Pan	First Response Malaria Ag. pLDH/HRP2 Combo Card Test [I16FRC25/30/40]	30 tests	167	16.5	2755.5	5-Dec-12	1/20/13	23-Jan-13	30	Yes	Reported separately	SAR/E/034/12-13	45125039	United States Dollar	38066		First Response� Malaria Ag. pLDH/HRP2 Combo Card Test	0	0
Iran (Islamic Republic)	IRN-M-UNDP	UNICEF Supply Division	Premier Medical Corporation Ltd (Daman and Sarigam, India)	Malaria RDT: P.f/Pan	First Response Malaria Ag. pLDH/HRP2 Combo Card Test [I16FRC25/30/40]	30 tests	167	16.5	2755.5	5-Dec-12	4/4/13	6-Apr-13	30	Yes	Reported separately	SAR/E/052/12-13	45125039	United States Dollar	38061		First Response� Malaria Ag. pLDH/HRP2 Combo Card Test	0	0
Iran (Islamic Republic)	IRN-M-UNDP	UNICEF Supply Division	Premier Medical Corporation Ltd (Daman and Sarigam, India)	Malaria RDT: P.f/Pan	First Response Malaria Ag. pLDH/HRP2 Combo Card Test [I16FRC25/30/40]	30 tests	166	16.5	2739	13-Nov-12	11/15/13	24-Dec-13	30	Yes	Reported separately	SAP/E/052/13-14	1788	United States Dollar	43989		First Response� Malaria Ag. pLDH/HRP2 Combo Card Test	0	0
Iran (Islamic Republic)	IRN-M-UNDP	UNICEF Supply Division	Premier Medical Corporation Ltd (Daman and Sarigam, India)	Malaria RDT: P.f/Pan	First Response Malaria Ag. pLDH/HRP2 Combo Card Test [I16FRC25/30/40]	30 tests	2180	16.5	35970	13-Nov-12	11/30/13	12-Jan-14	30	Yes	Reported separately	SAR/E/090/13-14	1788	United States Dollar	46761		First Response� Malaria Ag. pLDH/HRP2 Combo Card Test	0	0
Cambodia	CAM-M-CNM	PPM, through Partnership for Supply Chain Management (PFSCM)	Premier Medical Corporation Ltd (Daman and Sarigam, India)	Malaria RDT: P.f/Pan	First Response Malaria Ag. pLDH/HRP2 Combo Card Test [I16FRC25/30/40]	25 tests	38405	12.5	480062.5	14-Nov-11	1/13/13	13-Jan-13	25	No	Reported separately	7474	7474	United States Dollar	37651		First Response� Malaria Ag. pLDH/HRP2 Combo Card Test	0	0
Guatemala	GTM-M-MSPAS	PPM, through Partnership for Supply Chain Management (PFSCM)	Premier Medical Corporation Ltd (Daman and Sarigam, India)	Malaria RDT: P.f/Pan	First Response Malaria Ag. pLDH/HRP2 Combo Card Test [I16FRC25/30/40]	25 tests	1037	12.5	12962.5	27-Sep-11	10/4/13	4-Oct-13	25	No	Reported separately	7958	7958	United States Dollar	42724		First Response� Malaria Ag. pLDH/HRP2 Combo Card Test	0	0
Guatemala	GTM-M-MSPAS	PPM, through Partnership for Supply Chain Management (PFSCM)	Premier Medical Corporation Ltd (Daman and Sarigam, India)	Malaria RDT: P.f/Pan	First Response Malaria Ag. pLDH/HRP2 Combo Card Test [I16FRC25/30/40]	25 tests	744	12.5	9300	27-Sep-11	10/4/13	4-Oct-13	25	No	Reported separately	7958	7958	United States Dollar	42725		First Response� Malaria Ag. pLDH/HRP2 Combo Card Test	0	0
Guatemala	GTM-M-MSPAS	PPM, through Partnership for Supply Chain Management (PFSCM)	Premier Medical Corporation Ltd (Daman and Sarigam, India)	Malaria RDT: P.f/Pan	First Response Malaria Ag. pLDH/HRP2 Combo Card Test [I16FRC25/30/40]	25 tests	744	12.5	9300	27-Sep-11	10/4/13	4-Oct-13	25	No	Reported separately	7958	7958	United States Dollar	42726		First Response� Malaria Ag. pLDH/HRP2 Combo Card Test	0	0
Guatemala	GTM-M-MSPAS	PPM, through Partnership for Supply Chain Management (PFSCM)	Premier Medical Corporation Ltd (Daman and Sarigam, India)	Malaria RDT: P.f/Pan	First Response Malaria Ag. pLDH/HRP2 Combo Card Test [I16FRC25/30/40]	25 tests	744	12.5	9300	27-Sep-11	10/4/13	4-Oct-13	25	No	Reported separately	7958	7958	United States Dollar	42727		First Response� Malaria Ag. pLDH/HRP2 Combo Card Test	0	0
Guatemala	GTM-M-MSPAS	PPM, through Partnership for Supply Chain Management (PFSCM)	Premier Medical Corporation Ltd (Daman and Sarigam, India)	Malaria RDT: P.f/Pan	First Response Malaria Ag. pLDH/HRP2 Combo Card Test [I16FRC25/30/40]	25 tests	531	12.5	6637.5	27-Sep-11	10/4/13	4-Oct-13	25	No	Reported separately	7958	7958	United States Dollar	42728		First Response� Malaria Ag. pLDH/HRP2 Combo Card Test	0	0
Ethiopia	ETH-M-FMOH	Direct from Mfg	Premier Medical Corporation Ltd (Daman and Sarigam, India)	Malaria RDT: P.f/Pan	First Response Malaria Ag. pLDH/HRP2 Combo Card Test [I16FRC25/30/40]	30 tests	33360	13.2	440352	19-May-14	7/19/14	15-Aug-14	30	Yes	Reported separately	SAR/E/006/12-13,SAR/E/007/12-13,SAR/E/003/12-13,SA	943	United States Dollar	66272		First Response� Malaria Ag. pLDH/HRP2 Combo Card Test	0	0
Ethiopia	ETH-M-FMOH	Direct from Mfg	Premier Medical Corporation Ltd (Daman and Sarigam, India)	Malaria RDT: P.f/Pan	First Response Malaria Ag. pLDH/HRP2 Combo Card Test [I16FRC25/30/40]	30 tests	33400	13.2	440880	19-May-14	7/19/14	15-Aug-14	30	Yes	Reported separately	SAR/E/006/12-13,SAR/E/007/12-13,SAR/E/003/12-13,SA	943	United States Dollar	66273		First Response� Malaria Ag. pLDH/HRP2 Combo Card Test	0	0
Ethiopia	ETH-M-FMOH	Direct from Mfg	Premier Medical Corporation Ltd (Daman and Sarigam, India)	Malaria RDT: P.f/Pan	First Response Malaria Ag. pLDH/HRP2 Combo Card Test [I16FRC25/30/40]	30 tests	44680	13.2	589776	19-May-14	7/19/14	15-Aug-14	30	Yes	Reported separately	SAR/E/006/12-13,SAR/E/007/12-13,SAR/E/003/12-13,SA	943	United States Dollar	66275		First Response� Malaria Ag. pLDH/HRP2 Combo Card Test	0	0
Ethiopia	ETH-809-G10-M	Direct from Mfg	Premier Medical Corporation Ltd (Daman and Sarigam, India)	Malaria RDT: P.f/Pan	First Response Malaria Ag. pLDH/HRP2 Combo Card Test [I16FRC25/30/40]	30 tests	33360	13.2	440352	23-Jan-12	4/22/12	21-Sep-12	30	No	Reported separately	SAR/E/006/12-13	943	United States Dollar	35481		First Response� Malaria Ag. pLDH/HRP2 Combo Card Test	0	0
Ethiopia	ETH-809-G10-M	Direct from Mfg	Premier Medical Corporation Ltd (Daman and Sarigam, India)	Malaria RDT: P.f/Pan	First Response Malaria Ag. pLDH/HRP2 Combo Card Test [I16FRC25/30/40]	30 tests	33360	13.2	440352	23-Jan-12	4/22/12	23-Sep-12	30	No	Reported separately	SAR/E/003/12-13	943	United States Dollar	35477		First Response� Malaria Ag. pLDH/HRP2 Combo Card Test	0	0
Ethiopia	ETH-809-G10-M	Direct from Mfg	Premier Medical Corporation Ltd (Daman and Sarigam, India)	Malaria RDT: P.f/Pan	First Response Malaria Ag. pLDH/HRP2 Combo Card Test [I16FRC25/30/40]	30 tests	33360	13.2	440352	23-Jan-12	4/22/12	20-Oct-12	30	No	Reported separately	SAR/E/005/12-13	943	United States Dollar	35479		First Response� Malaria Ag. pLDH/HRP2 Combo Card Test	0	0
Ethiopia	ETH-809-G10-M	Direct from Mfg	Premier Medical Corporation Ltd (Daman and Sarigam, India)	Malaria RDT: P.f/Pan	First Response Malaria Ag. pLDH/HRP2 Combo Card Test [I16FRC25/30/40]	30 tests	33400	13.2	440880	23-Jan-12	4/23/12	19-Sep-12	30	No	Reported separately	SAR/E/008/12-13	943	United States Dollar	35497		First Response� Malaria Ag. pLDH/HRP2 Combo Card Test	0	0
Ethiopia	ETH-809-G10-M	Direct from Mfg	Premier Medical Corporation Ltd (Daman and Sarigam, India)	Malaria RDT: P.f/Pan	First Response Malaria Ag. pLDH/HRP2 Combo Card Test [I16FRC25/30/40]	30 tests	44680	13.2	589776	23-Jan-12	4/23/12	2-Oct-12	30	No	Reported separately	SAR/E/007/12-13	943	United States Dollar	35495		First Response� Malaria Ag. pLDH/HRP2 Combo Card Test	0	0
Ethiopia	ETH-M-FMOH	Direct from Mfg	Premier Medical Corporation Ltd (Daman and Sarigam, India)	Malaria RDT: P.f/Pan	First Response Malaria Ag. pLDH/HRP2 Combo Card Test [I16FRC25/30/40]	30 tests	33316	13.2	439769.44	19-May-14	7/19/14	15-Aug-14	30	Yes	Reported separately	SAR/E/006/12-13,SAR/E/007/12-13,SAR/E/003/12-13,SA	943	United States Dollar	66274		First Response� Malaria Ag. pLDH/HRP2 Combo Card Test	0	0
Ethiopia	ETH-809-G10-M	Direct from Mfg	Premier Medical Corporation Ltd (Daman and Sarigam, India)	Malaria RDT: P.f/Pan	First Response Malaria Ag. pLDH/HRP2 Combo Card Test [I16FRC25/30/40]	30 tests	33316	13.2	439769.44	23-Jan-12	4/23/12	3-Oct-12	30	No	Reported separately	SAR/E/009/12-13	943	United States Dollar	35500		First Response� Malaria Ag. pLDH/HRP2 Combo Card Test	0	0
Pakistan	PAK-M-DOMC	PPM, through Partnership for Supply Chain Management (PFSCM)	Premier Medical Corporation Ltd (Daman and Sarigam, India)	Malaria RDT: P.f/Pan	First Response Malaria Ag. pLDH/HRP2 Combo Card Test [I16FRC25/30/40]	30 tests	27834	12.6	350708.4	28-Mar-12	8/17/12	17-Aug-12	30	No	Reported separately	9532	9532	United States Dollar	34187		First Response� Malaria Ag. pLDH/HRP2 Combo Card Test	0	0
Cabo Verde	CPV-011-G03-M	PPM, through Partnership for Supply Chain Management (PFSCM)	Premier Medical Corporation Ltd (Daman and Sarigam, India)	Malaria RDT: P.f/Pan	First Response Malaria Ag. pLDH/HRP2 Combo Card Test [I16FRC25/30/40]	25 tests	680	10.5	7140	24-Apr-13	11/7/13	7-Nov-13	25	No	Reported separately	10144	10144	United States Dollar	46450		First Response� Malaria Ag. pLDH/HRP2 Combo Card Test	0	0
Zambia	ZAM-711-G27-M	Direct from Mfg	Premier Medical Corporation Ltd (Daman and Sarigam, India)	Malaria RDT: P.f/Pan	First Response Malaria Ag. pLDH/HRP2 Combo Card Test [I16FRC25/30/40]	25 tests	47000	10.5	493500	17-Dec-12	3/6/13	20-Mar-13	25	No	Reported separately	SAR/E/043/12-13	ZMB10-0000012258	United States Dollar	40075		First Response� Malaria Ag. pLDH/HRP2 Combo Card Test	0	0
Zambia	ZAM-711-G27-M	Direct from Mfg	Premier Medical Corporation Ltd (Daman and Sarigam, India)	Malaria RDT: P.f/Pan	First Response Malaria Ag. pLDH/HRP2 Combo Card Test [I16FRC25/30/40]	25 tests	21960	10.38	227835	27-May-13	8/7/13	20-Aug-13	25	No	Reported separately	SAR/E/042/13-14	GP405024-1	United States Dollar	40416		First Response� Malaria Ag. pLDH/HRP2 Combo Card Test	0	0
Mozambique	MOZ-607-G06-M	PPM, through Partnership for Supply Chain Management (PFSCM)	Premier Medical Corporation Ltd (Daman and Sarigam, India)	Malaria RDT: P.f/Pan	First Response Malaria Ag. pLDH/HRP2 Combo Card Test [I16FRC25/30/40]	25 tests	417392	10.25	4278268	1-Sep-10	3/17/11	20-Dec-11	25	No	Reported separately	6309	6309	United States Dollar	30946		First Response� Malaria Ag. pLDH/HRP2 Combo Card Test	0	0
Zanzibar	ZAN-809-G07-M	PPM, through Partnership for Supply Chain Management (PFSCM)	Premier Medical Corporation Ltd (Daman and Sarigam, India)	Malaria RDT: P.f/Pan	First Response Malaria Ag. pLDH/HRP2 Combo Card Test [I16FRC25/30/40]	25 tests	11760	9.5	111720	9-Sep-13	12/17/13	22-Dec-13	25	No	Embedded in unit cost	SAR/E/055/13-13	VPP-20609-0	United States Dollar	44111		First Response� Malaria Ag. pLDH/HRP2 Combo Card Test	0	0
Timor-Leste	TLS-M-MOH	PPM, through Partnership for Supply Chain Management (PFSCM)	Premier Medical Corporation Ltd (Daman and Sarigam, India)	Malaria RDT: P.f/Pan	First Response Malaria Ag. pLDH/HRP2 Combo Card Test [I16FRC25/30/40]	25 tests	5321	7.75	41237.75	8-Jan-14	10/28/14	28-Oct-14	25	No	Reported separately	13341	13341	United States Dollar	51389		First Response� Malaria Ag. pLDH/HRP2 Combo Card Test	0	0
Timor-Leste	TLS-M-MOH	PPM, through Partnership for Supply Chain Management (PFSCM)	Premier Medical Corporation Ltd (Daman and Sarigam, India)	Malaria RDT: P.f/Pan	First Response Malaria Ag. pLDH/HRP2 Combo Card Test [I16FRC25/30/40]	25 tests	5321	7.75	41237.75	8-Jan-14	10/28/14	28-Oct-14	25	No	Reported separately	13341	13341	United States Dollar	51390		First Response� Malaria Ag. pLDH/HRP2 Combo Card Test	0	0
Tanzania (United Republic)	TZA-M-MOFP	PPM, through Partnership for Supply Chain Management (PFSCM)	Premier Medical Corporation Ltd (Daman and Sarigam, India)	Malaria RDT: P.f/Pan	First Response Malaria Ag. pLDH/HRP2 Combo Card Test [I16FRC25/30/40]	25 tests	83000	7.63	632875	26-Mar-13	2/14/14	14-Feb-14	25	No	Reported separately	11757	11757	United States Dollar	46458		First Response� Malaria Ag. pLDH/HRP2 Combo Card Test	0	0
Tanzania (United Republic)	TZA-M-MOFP	PPM, through Partnership for Supply Chain Management (PFSCM)	Premier Medical Corporation Ltd (Daman and Sarigam, India)	Malaria RDT: P.f/Pan	First Response Malaria Ag. pLDH/HRP2 Combo Card Test [I16FRC25/30/40]	25 tests	83000	7.63	632875	26-Mar-13	2/14/14	14-Feb-14	25	No	Reported separately	11757	11757	United States Dollar	46459		First Response� Malaria Ag. pLDH/HRP2 Combo Card Test	0	0
Tanzania (United Republic)	TZA-M-MOFP	PPM, through Partnership for Supply Chain Management (PFSCM)	Premier Medical Corporation Ltd (Daman and Sarigam, India)	Malaria RDT: P.f/Pan	First Response Malaria Ag. pLDH/HRP2 Combo Card Test [I16FRC25/30/40]	25 tests	83000	7.63	632875	26-Mar-13	2/14/14	14-Feb-14	25	No	Reported separately	11757	11757	United States Dollar	46460		First Response� Malaria Ag. pLDH/HRP2 Combo Card Test	0	0
Tanzania (United Republic)	TZA-M-MOFP	PPM, through Partnership for Supply Chain Management (PFSCM)	Premier Medical Corporation Ltd (Daman and Sarigam, India)	Malaria RDT: P.f/Pan	First Response Malaria Ag. pLDH/HRP2 Combo Card Test [I16FRC25/30/40]	25 tests	83000	7.63	632875	26-Mar-13	2/14/14	14-Feb-14	25	No	Reported separately	11757	11757	United States Dollar	46461		First Response� Malaria Ag. pLDH/HRP2 Combo Card Test	0	0
Bangladesh	BGD-M-NMCP	PPM, through Partnership for Supply Chain Management (PFSCM)	Premier Medical Corporation Ltd (Daman and Sarigam, India)	Malaria RDT: P.f/Pan	First Response Malaria Ag. pLDH/HRP2 Combo Card Test [I16FRC25/30/40]	25 tests	8359	7.5	62692.5	1-Aug-14	9/24/14	24-Sep-14	25	No	Reported separately	14736	14736	United States Dollar	50987		First Response� Malaria Ag. pLDH/HRP2 Combo Card Test	0	0
Bangladesh	BGD-M-NMCP	PPM, through Partnership for Supply Chain Management (PFSCM)	Premier Medical Corporation Ltd (Daman and Sarigam, India)	Malaria RDT: P.f/Pan	First Response Malaria Ag. pLDH/HRP2 Combo Card Test [I16FRC25/30/40]	25 tests	2792	7.5	20940	25-Sep-13	1/11/14	11-Jan-14	25	No	Reported separately	13005	13005	United States Dollar	48533		First Response� Malaria Ag. pLDH/HRP2 Combo Card Test	0	0
Comoros	COM-810-G03-M	PPM, through Partnership for Supply Chain Management (PFSCM)	Premier Medical Corporation Ltd (Daman and Sarigam, India)	Malaria RDT: P.f/Pan	First Response Malaria Ag. pLDH/HRP2 Combo Card Test [I16FRC25/30/40]	25 tests	2952	7.5	22140	21-Jul-14	10/16/14	16-Oct-14	25	No	Reported separately	14553	14553	United States Dollar	51384		First Response� Malaria Ag. pLDH/HRP2 Combo Card Test	0	0
Ghana	GHA-M-MOH	PPM, through Partnership for Supply Chain Management (PFSCM)	Premier Medical Corporation Ltd (Daman and Sarigam, India)	Malaria RDT: P.f/Pan	First Response Malaria Ag. pLDH/HRP2 Combo Card Test [I16FRC25/30/40]	25 tests	1414	7.5	10605	21-Jul-14	10/24/14	24-Oct-14	25	No	Reported separately	14702	14702	United States Dollar	51386		First Response� Malaria Ag. pLDH/HRP2 Combo Card Test	0	0
Yemen	YEM-708-G06-M	PPM, through Partnership for Supply Chain Management (PFSCM)	Premier Medical Corporation Ltd (Daman and Sarigam, India)	Malaria RDT: P.f/Pan	First Response Malaria Ag. pLDH/HRP2 Combo Card Test [I16FRC25/30/40]	25 tests	1440	7.5	10800	25-Sep-13	4/3/14	3-Apr-14	25	No	Reported separately	13007	13007	United States Dollar	48546		First Response� Malaria Ag. pLDH/HRP2 Combo Card Test	0	0
Iran (Islamic Republic)	IRN-M-UNDP	UNICEF Supply Division	Premier Medical Corporation Ltd (Daman and Sarigam, India)	Malaria RDT: P.f/Pan	First Response Malaria Ag. pLDH/HRP2 Combo Card Test [I16FRC25/30/40]	25 tests	4600	3.52	16192	28-Jul-16	9/30/16	27-Sep-16	25	Yes	Reported separately	SAR.E/013/16-17	2761	United States Dollar	65662		First Response� Malaria Ag. pLDH/HRP2 Combo Card Test	0	0
Thailand	THA-M-DDC	Direct from Mfg	Humasis	Malaria RDT: P.f./P.v	Humasis Malaria P.f/P.v Antigen Test [AMFV-7025]	25 tests			28284.41	1-Apr-16	5/31/16	5-May-16	25	No	Embedded in unit cost	2698174	14/2559 (RDT Y.5)	Baht	65985	pending verification	Humasis Malaria P.f/P.v Antigen Test	0	0
Papua New Guinea	PNG-304-G01-M	Direct from Mfg	ICT Diagnostics	Malaria RDT: P.f/Pan	ICT Diagnostics Malaria Pf/Combo kit	100 tests			85547.87	25-Apr-09	6/21/09	4-Jun-09	100	No	Unknown	25783a	PHD7368	Kina	9346	pending verification	ICT MALARIA DUAL TEST	0	0
Equatorial Guinea	GNQ-506-G02-M	Direct from Mfg	ICT Diagnostics	Malaria RDT: P.f/Pan	ICT Diagnostics Malaria Pf/Combo kit	1 unit / test	10000	1.14	11400	3-Mar-09	3/16/09	18-Mar-09	1	Yes	Unknown	L0168	PO EGCMI 00222	United States Dollar	2562		ICT MALARIA DUAL TEST	0	0
Oceania	QMJ-507-G05-M	Direct from Mfg	ICT Diagnostics	Malaria RDT: P.f/Pan	ICT Diagnostics Malaria Pf/Combo kit	25 tests	1000	26.57	26571.7	21-May-10	5/30/10	6-Jun-10	25	No	Unknown	L0381	MAL-RCC-35/2010-VU	United States Dollar	21732		ICT MALARIA DUAL TEST	0	0
Equatorial Guinea	GNQ-506-G02-M	Direct from Mfg	ICT Diagnostics	Malaria RDT: P.f/Pan	ICT Diagnostics Malaria Pf/Combo kit	25 tests	480	26.5	12720	9-Nov-10	1/10/11	10-Jan-11	25	No	Reported separately	L0463	PO_EGMCI_00347	United States Dollar	24464		ICT MALARIA DUAL TEST	0	0
Oceania	QMJ-507-G05-M	Direct from Mfg	ICT Diagnostics	Malaria RDT: P.f/Pan	ICT Diagnostics Malaria Pf/Combo kit	25 tests	1000	26.43	26429.2	28-Jan-10	2/7/10	20-Feb-10	25	No	Unknown	L0319	MAL-RCC-15/2010-VA	United States Dollar	11342		ICT MALARIA DUAL TEST	0	0
Equatorial Guinea	GNQ-506-G02-M	Direct from Mfg	ICT Diagnostics	Malaria RDT: P.f/Pan	ICT Diagnostics Malaria Pf/Combo kit	25 tests	400	26	10400	22-Apr-10	4/22/10	22-Apr-10	25	Yes	Reported separately	L0287/1	PO_EGMCI_00287	United States Dollar	11501		ICT MALARIA DUAL TEST	0	0
Oceania	QMJ-507-G05-M	Direct from Mfg	ICT Diagnostics	Malaria RDT: P.f/Pan	ICT Diagnostics Malaria Pf/Combo kit	25 tests	1000	23	23000	12-Apr-11	4/28/11	28-Apr-11	25	No	Reported separately	L0527	MAL-RCC-16/2011-VU	United States Dollar	24397		ICT MALARIA DUAL TEST	0	0
Oceania	QMJ-507-G05-M	Direct from Mfg	ICT Diagnostics	Malaria RDT: P.f/Pan	ICT Diagnostics Malaria Pf/Combo kit	25 tests	1000	23	23000	19-Oct-10	10/26/10	1-Nov-10	25	No	Reported separately	L0453	MAL-RCC-51/2010-VU	United States Dollar	12973		ICT MALARIA DUAL TEST	0	0
Oceania	QMJ-507-G05-M	Direct from Mfg	ICT Diagnostics	Malaria RDT: P.f/Pan	ICT Diagnostics Malaria Pf/Combo kit	25 tests	1000	23	23000	12-Aug-10	8/23/10	24-Aug-10	25	No	Reported separately	L0420	MAL-RCC-44/2010-VU	United States Dollar	12969		ICT MALARIA DUAL TEST	0	0
Equatorial Guinea	GNQ-506-G02-M	Direct from Mfg	ICT Diagnostics	Malaria RDT: P.f/Pan	ICT Diagnostics Malaria Pf/Combo kit	25 tests	730	20.15	14707.7	28-Sep-10	10/20/10	4-Oct-10	25	Yes	Unknown	L0436	PO_EGMCI_00337	United States Dollar	13205		ICT MALARIA DUAL TEST	0	0
Equatorial Guinea	GNQ-506-G02-M	Direct from Mfg	ICT Diagnostics	Malaria RDT: P.f/Pan	ICT Diagnostics Malaria Pf/Combo kit	25 tests	1460	20.09	29337.2	3-Aug-10	9/15/10	16-Aug-10	25	Yes	Unknown	L0418	PO_EGMCI_00317	United States Dollar	13204		ICT MALARIA DUAL TEST	0	0
Papua New Guinea	PNG-809-G04-M	PPM, through Partnership for Supply Chain Management (PFSCM)	ICT Diagnostics	Malaria RDT: P.f/Pan	ICT Diagnostics Malaria Pf/Combo kit	25 tests	10629	19	201951	11-Oct-11	5/30/12	30-May-12	25	No	Reported separately	8429	8429	United States Dollar	32409		ICT MALARIA DUAL TEST	0	0
Papua New Guinea	PNG-809-G04-M	PPM, through Partnership for Supply Chain Management (PFSCM)	ICT Diagnostics	Malaria RDT: P.f/Pan	ICT Diagnostics Malaria Pf/Combo kit	25 tests	21544	19	409336	11-Oct-11	6/6/12	6-Jun-12	25	No	Reported separately	8435	8435	United States Dollar	32410		ICT MALARIA DUAL TEST	0	0
Papua New Guinea	PNG-809-G04-M	PPM, through Partnership for Supply Chain Management (PFSCM)	ICT Diagnostics	Malaria RDT: P.f/Pan	ICT Diagnostics Malaria Pf/Combo kit	25 tests	11288	19	214472	16-Jun-10	2/7/11	29-Apr-11	25	No	Reported separately	5465	5465	United States Dollar	30951		ICT MALARIA DUAL TEST	0	0
Equatorial Guinea	GNQ-506-G02-M	Direct from Mfg	ICT Diagnostics	Malaria RDT: P.f/Pan	ICT Diagnostics Malaria Pf/Combo kit	1 unit / test	34500	0.74	25530	2-Jul-09	7/15/09	16-Jul-09	1	Yes	Reported separately	L0229	PO EGMCI 00251	United States Dollar	2759		ICT MALARIA DUAL TEST	0	0
Equatorial Guinea	GNQ-506-G02-M	Direct from Mfg	ICT Diagnostics	Malaria RDT: P.f/Pan	ICT Diagnostics Malaria Pf/Combo kit	25 tests	1320	17.5	23100	17-Dec-09	2/28/10	20-Feb-10	25	Yes	Reported separately	L0287	PO_EGMCI_00285	United States Dollar	11500		ICT MALARIA DUAL TEST	0	0
Zambia	ZMB-708-G19-M	Direct from Mfg	ICT Diagnostics	Malaria RDT: P.f/Pan	ICT Diagnostics Malaria Pf/Combo kit	25 tests	6500	14.48	94136	26-Feb-09	8/17/09	17-Aug-09	25	Yes	Unknown	L0249	CL6H02112/001	United States Dollar	3847		ICT MALARIA DUAL TEST	0	0
Benin	BEN-708-G07-M	Direct from Mfg	ICT Diagnostics	Malaria RDT: P.f.	ICT Malaria Pf Cassette Test [ML01]	25 tests	10774	7.66	82493.83	27-Oct-14	12/9/14	2-Jan-15	25	No	Embedded in unit cost	L1040	N�4277/2013/CAME/DGA/UGPS	Euro	57445		ICT MALARIA P.F. CASSETTE TEST	0	0
Benin	BEN-304-G04-M	Direct from Mfg	ICT Diagnostics	Malaria RDT: P.f.	ICT Malaria Pf Cassette Test [ML01]	25 tests	9651	6.81	65695.81	13-Aug-14	1/19/15	9-Feb-15	25	No	Reported separately	L1068	19-FY15	Euro	62949		ICT MALARIA P.F. CASSETTE TEST	0	0
Benin	BEN-304-G04-M	Direct from Mfg	ICT Diagnostics	Malaria RDT: P.f.	ICT Malaria Pf Cassette Test [ML01]	25 tests	9651	7.69	74169.01	13-Aug-14	9/19/14	23-Sep-14	25	No	Reported separately	L0999	19-FY15	Euro	62944		ICT MALARIA P.F. CASSETTE TEST	0	0
Benin	BEN-708-G07-M	Direct from Mfg	ICT Diagnostics	Malaria RDT: P.f.	ICT Malaria Pf Cassette Test [ML01]	25 tests	10774	8.17	87986.93	27-May-14	7/10/14	21-Jul-14	25	No	Reported separately	L0971	NO01/2014/CRS/CAME	Euro	52658		ICT MALARIA P.F. CASSETTE TEST	0	0
Equatorial Guinea	GNQ-506-G02-M	Direct from Mfg	ICT Diagnostics	Malaria RDT: P.f.	ICT Malaria Pf Cassette Test [ML01]	25 tests	1406	17.5	24605	10-Jun-11	6/20/11	20-Jun-11	25	No	Reported separately	L0541	PO_EGMCI_00353	United States Dollar	26287		ICT MALARIA P.F. CASSETTE TEST	0	0
Kenya	KEN-405-G06-M	Direct from Mfg	ICT Diagnostics	Malaria RDT: P.f.	ICT Malaria Pf Cassette Test [ML01]	25 tests	4608	16.45	75789.47	4-Oct-10	12/7/10	7-Dec-10	25	Yes	Embedded in unit cost	7Q1449	GF ATM Rd4 Ph2-08/09-ont-012-I001/KEN0031	Kenyan Shilling	22711		ICT MALARIA P.F. CASSETTE TEST	0	0
Somalia	SOM-607-G04-M	Direct from Mfg	ICT Diagnostics	Malaria RDT: P.f.	ICT Malaria Pf Cassette Test [ML01]	25 tests	17000	13.75	233750	6-Jul-11	8/24/11	29-Jul-11	25	No	Reported separately	L0575	POE/DANA/2011/45115748	United States Dollar	28690		ICT MALARIA P.F. CASSETTE TEST	0	0
Zambia	ZMB-708-G19-M	Direct from Mfg	ICT Diagnostics	Malaria RDT: P.f.	ICT Malaria Pf Cassette Test [ML01]	25 tests	4000	8	32000	20-Dec-12	2/14/13	8-Feb-13	25	No	Reported separately	L0745	CHAZ/GF/MRD7/ICB1/12	United States Dollar	45483		ICT MALARIA P.F. CASSETTE TEST	0	0
Zambia	ZMB-708-G19-M	Direct from Mfg	ICT Diagnostics	Malaria RDT: P.f.	ICT Malaria Pf Cassette Test [ML01]	25 tests	8000	8	64000	8-Aug-12	9/19/12	17-Sep-12	25	No	Reported separately	L0695	CHAZ/GF/MRD7/ICB1/12	United States Dollar	45482		ICT MALARIA P.F. CASSETTE TEST	0	0
Zambia	ZMB-411-G25-M	UNICEF Supply Division	ICT Diagnostics	Malaria RDT: P.f.	ICT Malaria Pf Cassette Test [ML01]	25 tests	84000	13.75	1155000	26-May-11	9/15/11	15-Sep-11	25	Yes	Reported separately	10011305	45114778	United States Dollar	30703		ICT MALARIA P.F. CASSETTE TEST	0	0
Zambia	ZMB-405-G09-H	PPM, through Partnership for Supply Chain Management (PFSCM)	ICT Diagnostics	Malaria RDT: P.f.	ICT Malaria Pf Cassette Test [ML01]	25 tests	6576	13.5	88776	24-Nov-09	3/5/10	5-Mar-10	25	No	Reported separately	4667	4667	United States Dollar	23755		ICT MALARIA P.F. CASSETTE TEST	0	0
Cambodia	KHM-607-G10-M	Direct from Mfg	Guangzhou Wondfo Biotech Co Ltd	Malaria RDT: P.f.	One Step Malaria Pf Test	10 tests	19000	4.5	85500	30-Jul-08	10/30/08	31-Oct-08	10	No	Unknown	CA-DY-081103	PSI-RDT-0001-08	United States Dollar	4020		One Step Malaria HRP2 (P.f) Test	0	0
Cambodia	KHM-607-G10-M	Direct from Mfg	Guangzhou Wondfo Biotech Co Ltd	Malaria RDT: P.f.	One Step Malaria Pf Test	10 tests	15000	4.5	67500	30-Jul-08	1/30/09	2-Jan-09	10	No	Unknown	TI0901	PSI-RDT-0001-08	United States Dollar	4021		One Step Malaria HRP2 (P.f) Test	0	0
Cambodia	KHM-607-G10-M	Direct from Mfg	Guangzhou Wondfo Biotech Co Ltd	Malaria RDT: P.f.	One Step Malaria Pf Test	10 tests	15000	4.5	67500	30-Jul-08	4/30/09	7-Apr-09	10	No	Unknown	TI0903	PSI-RDT-0001-08	United States Dollar	4022		One Step Malaria HRP2 (P.f) Test	0	0
India	IDA-405-G07-M	Direct from Mfg	Guangzhou Wondfo Biotech Co Ltd	Malaria RDT: P.f/Pan	One Step Malaria Pf/Pan Test	25 tests	18897	6.45	121886	16-Oct-08	1/16/09	5-May-09	25	Yes	Unknown	IN-UN-090318	114133	United States Dollar	8818		One Step Malaria P.f/Pan Whole Blood Test	0	0
India	IDA-405-G07-M	Direct from Mfg	Guangzhou Wondfo Biotech Co Ltd	Malaria RDT: P.f/Pan	One Step Malaria Pf/Pan Test	25 tests	12024	6.45	77555	18-Nov-08	2/19/09	6-Oct-09	25	Yes	Unknown	IN-UN-090627-1	114133	United States Dollar	10432		One Step Malaria P.f/Pan Whole Blood Test	0	0
India	IDA-405-G07-M	Direct from Mfg	Guangzhou Wondfo Biotech Co Ltd	Malaria RDT: P.f/Pan	One Step Malaria Pf/Pan Test	25 tests	2400	6.45	15480	18-Nov-08	2/18/09	11-Sep-09	25	Yes	Unknown	IN-UN-090627-3	114133	United States Dollar	10436		One Step Malaria P.f/Pan Whole Blood Test	0	0
India	IDA-405-G07-M	Direct from Mfg	Guangzhou Wondfo Biotech Co Ltd	Malaria RDT: P.f/Pan	One Step Malaria Pf/Pan Test	25 tests	16032	6.45	103406.4	18-Nov-08	2/18/09	8-Dec-09	25	Yes	Unknown	IN-UN-091112	114133	United States Dollar	10433		One Step Malaria P.f/Pan Whole Blood Test	0	0
India	IDA-405-G07-M	Direct from Mfg	Guangzhou Wondfo Biotech Co Ltd	Malaria RDT: P.f/Pan	One Step Malaria Pf/Pan Test	25 tests	3200	6.45	20640	18-Nov-08	2/18/09	11-Dec-09	25	Yes	Unknown	IN-UN-091112-1	114133	United States Dollar	10435		One Step Malaria P.f/Pan Whole Blood Test	0	0
India	IDA-405-G07-M	Direct from Mfg	Guangzhou Wondfo Biotech Co Ltd	Malaria RDT: P.f/Pan	One Step Malaria Pf/Pan Test	25 tests	11380	6.45	73401	18-Nov-08	2/18/09	11-Dec-09	25	Yes	Unknown	IN-UN-091112-2	114133	United States Dollar	10434		One Step Malaria P.f/Pan Whole Blood Test	0	0
Guinea	GIN-M-PNLP	PPM, through Partnership for Supply Chain Management (PFSCM)	CTK Biotech, Inc.	Malaria RDT: P.f.	Onsite Pf Ag Rapid Test [R0114C]	25 tests	44473	6.5	289074.5	30-Oct-12	5/9/13	9-May-13	25	No	Reported separately	10800	10800	United States Dollar	38698		OnSite Malaria Pf Ag Rapid Test	0	0
Honduras	HND-102-G05-M-00	PPM, through Partnership for Supply Chain Management (PFSCM)	CTK Biotech, Inc.	Malaria RDT: P.f./P.v	Onsite Pf/Pv Ag Rapid Test [R0112C]-(Pf/Pv)	25 tests	390	15	5850	12-Nov-13	5/8/14	8-May-14	25	No	Reported separately	13230	13230	United States Dollar	48553		OnSite Malaria Pf/Pv Ag Rapid Test	0	0
Bhutan	BTN-708-G05-M	PPM, through Partnership for Supply Chain Management (PFSCM)	CTK Biotech, Inc.	Malaria RDT: P.f./P.v	Onsite Pf/Pv Ag Rapid Test [R0112C]-(Pf/Pv)	25 tests	400	10	4000	10-Jul-13	10/10/13	14-Nov-13	25	No	Embedded in unit cost	7565	198420	United States Dollar	49148		OnSite Malaria Pf/Pv Ag Rapid Test	0	0
Bhutan	BTN-708-G05-M	PPM, through Partnership for Supply Chain Management (PFSCM)	CTK Biotech, Inc.	Malaria RDT: P.f./P.v	Onsite Pf/Pv Ag Rapid Test [R0112C]-(Pf/Pv)	25 tests	200	10	2000	9-Jul-13	10/10/13	14-Nov-13	25	No	Embedded in unit cost	7563	198270	United States Dollar	49149		OnSite Malaria Pf/Pv Ag Rapid Test	0	0
Bhutan	BTN-708-G05-M	PPM, through Partnership for Supply Chain Management (PFSCM)	CTK Biotech, Inc.	Malaria RDT: P.f./P.v	Onsite Pf/Pv Ag Rapid Test [R0112C]-(Pf/Pv)	25 tests	400	10	4000	18-Apr-13	11/14/13	14-Nov-13	25	No	Reported separately	12153	12153	United States Dollar	43971		OnSite Malaria Pf/Pv Ag Rapid Test	0	0
Bhutan	BTN-708-G05-M	PPM, through Partnership for Supply Chain Management (PFSCM)	CTK Biotech, Inc.	Malaria RDT: P.f./P.v	Onsite Pf/Pv Ag Rapid Test [R0112C]-(Pf/Pv)	25 tests	200	10	2000	17-Apr-13	11/14/13	14-Nov-13	25	No	Reported separately	11909	11909	United States Dollar	43967		OnSite Malaria Pf/Pv Ag Rapid Test	0	0
Thailand	THA-708-G09-M	Direct from Mfg	DiaMed - a division of BioRad	Malaria RDT: P.f/Pan	OptiMAL-IT Rapid Individual Malaria Test Kit	1 unit / test	120720	2.96	357084.65	1-Dec-09	3/1/10	12-Feb-10	1	No	Unknown	IM5302/001 (RDT Y.2)	15/2553	United States Dollar	11643		OptiMAL-IT	0	0
Bhutan	BTN-708-G05-M	Direct from Mfg	DiaMed - a division of BioRad	Malaria RDT: P.f/Pan	OptiMAL-IT Rapid Individual Malaria Test Kit	24 tests	100	69.98	6997.59	3-Sep-08	10/15/08	17-Oct-08	24	No	Unknown	1587/2008-09	3(1j)DVED-PR/DS/GFATM/2008-09/706	Ngultrum	21987		OptiMAL-IT	0	0
Bhutan	BTN-708-G05-M	Direct from Mfg	DiaMed - a division of BioRad	Malaria RDT: P.f/Pan	OptiMAL-IT Rapid Individual Malaria Test Kit	24 tests	100	55.75	5574.94	23-Sep-09	2/20/10	18-Feb-10	24	No	Embedded in unit cost	AD/09-10/15266	3(1a)DVED-P/DS/2009-10/1022	Ngultrum	10171		OptiMAL-IT	0	0
Bhutan	BTN-708-G05-M	Direct from Mfg	DiaMed - a division of BioRad	Malaria RDT: P.f/Pan	OptiMAL-IT Rapid Individual Malaria Test Kit	24 tests	60	54.26	3255.69	23-Sep-09	10/30/09	15-Oct-09	24	No	Unknown	757	3(1a)/DVED-P/DS/2009-10/1022	Ngultrum	12172		OptiMAL-IT	0	0
Bhutan	BTN-708-G05-M	Direct from Mfg	DiaMed - a division of BioRad	Malaria RDT: P.f/Pan	OptiMAL-IT Rapid Individual Malaria Test Kit	24 tests	40	53.63	2145.3	23-Aug-09	9/30/09	18-Sep-09	24	No	Embedded in unit cost	708	3(1a)DVED-P/DS/2009-10/1022	Ngultrum	10170		OptiMAL-IT	0	0
Ecuador	ECU-809-G04-M	Pan American Health Organization (PAHO)	DiaMed - a division of BioRad	Malaria RDT: P.f/Pan	OptiMAL-IT Rapid Individual Malaria Test Kit	24 tests	2500	41	102500	15-Oct-10	11/30/10	21-Feb-11	24	No	Reported separately	321/20017585	AEC1090032 Enmienda No.1	United States Dollar	25480		OptiMAL-IT	0	0
Dominican Republic	DOM-809-G06-M	IDA Foundation	Orchid Biomedical Systems	Malaria RDT: P.f.	Paracheck Pf Rapid Test for P. falciparum Malaria (Dipstick) [30302025]	25 tests	682	29.37	20031.37	10-Jul-12	7/13/12	13-Jul-12	25	No	Embedded in unit cost	A0110010011500000019	OC-12	Dominican Peso	35572		Paracheck Pf Rapid test for P. falciparum Malaria (Dipstick)	0	0
Dominican Republic	DOM-809-G06-M	IDA Foundation	Orchid Biomedical Systems	Malaria RDT: P.f.	Paracheck Pf Rapid Test for P. falciparum Malaria (Dipstick) [30302025]	25 tests	682	22.5	15348.02	10-Jan-12	1/11/12	11-Jan-12	25	No	Unknown	A0110010011500000008	3	Dominican Peso	31086		Paracheck Pf Rapid test for P. falciparum Malaria (Dipstick)	0	0
Dominican Republic	DOM-809-G06-M	IDA Foundation	Orchid Biomedical Systems	Malaria RDT: P.f.	Paracheck Pf Rapid Test for P. falciparum Malaria (Dipstick) [30302025]	25 tests	268	22.88	6132.62	28-Sep-11	9/30/11	30-Sep-11	25	No	Unknown	A0110010011500000638	242	Dominican Peso	31085		Paracheck Pf Rapid test for P. falciparum Malaria (Dipstick)	0	0
Dominican Republic	DOM-809-G06-M	IDA Foundation	Orchid Biomedical Systems	Malaria RDT: P.f.	Paracheck Pf Rapid Test for P. falciparum Malaria (Dipstick) [30302025]	20 tests	312	16.37	5106.83	7-Sep-11	9/12/11	12-Sep-11	20	No	Unknown	A0110010011500000635	173	Dominican Peso	31084		Paracheck Pf Rapid test for P. falciparum Malaria (Dipstick)	0	0
Dominican Republic	DOM-809-G06-M	IDA Foundation	Orchid Biomedical Systems	Malaria RDT: P.f.	Paracheck Pf Rapid Test for P. falciparum Malaria (Dipstick) [30302025]	25 tests	258	27.37	7061.27	8-Jul-11	7/8/11	8-Jul-11	25	No	Unknown	A0110010011500000490	117	Dominican Peso	31075		Paracheck Pf Rapid test for P. falciparum Malaria (Dipstick)	0	0
Dominican Republic	DOM-809-G06-M	IDA Foundation	Orchid Biomedical Systems	Malaria RDT: P.f.	Paracheck Pf Rapid Test for P. falciparum Malaria (Dipstick) [30302025]	25 tests	908	23.75	21565	20-Apr-11	4/29/11	29-Apr-11	25	Yes	Unknown	A0110010011500000416	66	United States Dollar	31074		Paracheck Pf Rapid test for P. falciparum Malaria (Dipstick)	0	0
Dominican Republic	DOM-809-G06-M	IDA Foundation	Orchid Biomedical Systems	Malaria RDT: P.f.	Paracheck Pf Rapid Test for P. falciparum Malaria (Dipstick) [30302025]	25 tests	258	21.1	5442.65	13-Jan-11	1/28/11	28-Jan-11	25	Yes	Unknown	A0110010011500000354	6	Dominican Peso	31073		Paracheck Pf Rapid test for P. falciparum Malaria (Dipstick)	0	0
Dominican Republic	DOM-809-G06-M	IDA Foundation	Orchid Biomedical Systems	Malaria RDT: P.f.	Paracheck Pf Rapid Test for P. falciparum Malaria (Dipstick) [30302025]	25 tests	258	20.4	5263.07	22-Oct-10	11/23/10	23-Nov-10	25	Yes	Unknown	A0110010011500000345	177	Dominican Peso	31072		Paracheck Pf Rapid test for P. falciparum Malaria (Dipstick)	0	0
Namibia	NMB-607-G06-M	Direct from Mfg	Orchid Biomedical Systems	Malaria RDT: P.f.	Paracheck Pf Rapid Test for P. falciparum Malaria (Dipstick) [30302025]	25 tests	6000	16.99	101967.91	25-Aug-09	11/17/09	6-Nov-09	25	No	Unknown	FN005678	226066	Namibian Dollar	9794		Paracheck Pf Rapid test for P. falciparum Malaria (Dipstick)	0	0
Angola	AGO-708-G04-M	WHO Procurement Department	Orchid Biomedical Systems	Malaria RDT: P.f.	Paracheck Pf Device-Rapid test for P.falciparum Malaria Ver.3 Casette [30301025]	1 unit / test	1000000	0.5	500000	18-Jan-10	5/5/10	13-Sep-10	1	No	Reported separately	PSS-GEN 03 10-ANG	002-2010	United States Dollar	12288		Paracheck Pf� Rapid Test for Pf Malaria (Ver. 3)�j	0	0
Angola	AGO-708-G04-M	Direct from Mfg	Orchid Biomedical Systems	Malaria RDT: P.f.	Paracheck Malaria Pf Device with alcohol swabs and sterile lancets	1 unit / test	750000	0.58	437400	4-May-09	12/1/09	9-Dec-09	1	No	Unknown	PSS-GEN 03/29725	200126950	United States Dollar	7803		Paracheck Pf� Rapid Test for Pf Malaria (Ver. 3)�j	0	0
Bangladesh	BGD-607-G07-M	PPM, through Partnership for Supply Chain Management (PFSCM)	Orchid Biomedical Systems	Malaria RDT: P.f.	Paracheck Pf Device-Rapid test for P.falciparum Malaria Ver.3 Casette [30301025]	10 tests	15000	5.5	82500	11-Mar-10	4/22/10	13-Apr-10	10	Yes	Reported separately	PQ-4154-PO-67530	67530	United States Dollar	11759		Paracheck Pf� Rapid Test for Pf Malaria (Ver. 3)�j	0	0
Bangladesh	BGD-607-G07-M	WHO Procurement Department	Orchid Biomedical Systems	Malaria RDT: P.f.	Paracheck Malaria Pf Device with alcohol swabs and sterile lancets	25 tests	11600	14.58	169128	14-May-08	6/4/08	12-Jun-08	25	No	Unknown	OBV/EOU/041	CPS/08/15635/2	United States Dollar	2718		Paracheck Pf� Rapid Test for Pf Malaria (Ver. 3)�j	0	0
Bangladesh	BGD-607-G07-M	WHO Procurement Department	Orchid Biomedical Systems	Malaria RDT: P.f.	Paracheck Malaria Pf Device with alcohol swabs and sterile lancets	25 tests	4900	13.25	64925	9-Aug-07	9/28/07	8-Oct-07	25	No	Unknown	OBV/EOU/115	CPS/07/11136/1	United States Dollar	2717		Paracheck Pf� Rapid Test for Pf Malaria (Ver. 3)�j	0	0
Burkina Faso	BUR-708-G07-M	IDA Foundation	Orchid Biomedical Systems	Malaria RDT: P.f.	Paracheck Pf Device-Rapid test for P.falciparum Malaria Ver.3 Casette [30301025]	25 tests	8000	12.99	103953.52	17-Feb-11	4/3/11	13-May-11	25	No	Reported separately	SI111646	BC N�008R/2011	Euro	32136		Paracheck Pf� Rapid Test for Pf Malaria (Ver. 3)�j	0	0
Burkina Faso	BUR-708-G07-M	IDA Foundation	Orchid Biomedical Systems	Malaria RDT: P.f.	Paracheck Pf Device-Rapid test for P.falciparum Malaria Ver.3 Casette [30301025]	25 tests	22840	12.99	296787.3	27-Jan-11	4/27/11	28-Jul-11	25	No	Reported separately	SI111647	BC N�009/2011	Euro	32137		Paracheck Pf� Rapid Test for Pf Malaria (Ver. 3)�j	0	0
Burundi	BDI-202-G05-M-00	UNICEF Supply Division	Orchid Biomedical Systems	Malaria RDT: P.f.	Paracheck Pf Device-Rapid test for P.falciparum Malaria Ver.3 Casette [30301025]	25 tests	60000	12.5	750000	24-Aug-11	12/1/11	10-Jan-12	25	Yes	Reported separately	CE-10011876	FM/PALU/213/ I. B/ N. C/ N. J/2011	United States Dollar	30349		Paracheck Pf� Rapid Test for Pf Malaria (Ver. 3)�j	0	0
Burundi	BDI-202-G05-M-00	UNICEF Supply Division	Orchid Biomedical Systems	Malaria RDT: P.f.	Paracheck Malaria Pf Device with alcohol swabs and sterile lancets	200 tests			22847	24-Aug-11	12/1/11	10-Jan-12	200	Yes	Reported separately	CE-10011876	FM/PALU/213/ I. B/ N. C/ N. J/2011	United States Dollar	30350	pending verification	Paracheck Pf� Rapid Test for Pf Malaria (Ver. 3)�j	0	0
Burundi	BDI-202-G05-M-00	UNICEF Supply Division	Orchid Biomedical Systems	Malaria RDT: P.f.	Paracheck Pf Device-Rapid test for P.falciparum Malaria Ver.3 Casette [30301025]	25 tests	16000	14.58	233280	17-Nov-08	1/30/09	31-Mar-09	25	Yes	Reported separately	CE - 10008751	NJ /08	United States Dollar	3940		Paracheck Pf� Rapid Test for Pf Malaria (Ver. 3)�j	0	0
Gambia	GMB-M-MOH	Direct from Mfg	Orchid Biomedical Systems	Malaria RDT: P.f.	Paracheck Pf Device-Rapid test for P.falciparum Malaria Ver.3 Casette [30301025]	25 tests	42461	20.37	864930.57	28-Nov-11	1/17/12	18-Jan-12	25	Yes	Embedded in unit cost	11XX0007	JB2106	United States Dollar	30828		Paracheck Pf� Rapid Test for Pf Malaria (Ver. 3)�j	0	0
Gambia	GMB-M-MOH	Direct from Mfg	Orchid Biomedical Systems	Malaria RDT: P.f.	Paracheck Pf Device-Rapid test for P.falciparum Malaria Ver.3 Casette [30301025]	25 tests	22782	20.77	473219.4	10-Feb-11	3/18/11	18-Mar-11	25	Yes	Embedded in unit cost	1008035	JB2104	United States Dollar	23892		Paracheck Pf� Rapid Test for Pf Malaria (Ver. 3)�j	0	0
Gambia	GMB-304-G02-M	Direct from Mfg	Orchid Biomedical Systems	Malaria RDT: P.f.	Paracheck Pf Device-Rapid test for P.falciparum Malaria Ver.3 Casette [30301025]	25 tests	1500	24.47	36705	21-Aug-09	10/1/09	2-Oct-09	25	Yes	Unknown	JB2093	INIDA2	United States Dollar	4715		Paracheck Pf� Rapid Test for Pf Malaria (Ver. 3)�j	0	0
Gambia	GMB-304-G02-M	Direct from Mfg	Orchid Biomedical Systems	Malaria RDT: P.f.	Paracheck Pf Device-Rapid test for P.falciparum Malaria Ver.3 Casette [30301025]	25 tests	3488	24.47	85351.36	21-Aug-09	10/1/09	2-Oct-09	25	Yes	Unknown	JB2093	INIDA2	United States Dollar	4716		Paracheck Pf� Rapid Test for Pf Malaria (Ver. 3)�j	0	0
Gambia	GMB-607-G04-M	Direct from Mfg	Orchid Biomedical Systems	Malaria RDT: P.f.	Paracheck Pf Device-Rapid test for P.falciparum Malaria Ver.3 Casette [30301025]	25 tests	500	24.47	12235	6-Aug-09	10/2/09	2-Oct-09	25	Yes	Unknown	JB2092	GB1-RO	United States Dollar	4714		Paracheck Pf� Rapid Test for Pf Malaria (Ver. 3)�j	0	0
Gambia	GMB-607-G04-M	Direct from Mfg	Orchid Biomedical Systems	Malaria RDT: P.f.	Paracheck Pf Device-Rapid test for P.falciparum Malaria Ver.3 Casette [30301025]	25 tests	1472	24.47	36019.84	6-Aug-09	10/2/09	2-Oct-09	25	Yes	Unknown	JB2092	GB1-RO	United States Dollar	4719		Paracheck Pf� Rapid Test for Pf Malaria (Ver. 3)�j	0	0
India	IDA-405-G07-M	Direct from Mfg	Orchid Biomedical Systems	Malaria RDT: P.f.	Paracheck Malaria Pf Device with alcohol swabs and sterile lancets	25 tests	158700	11.63	1846003.55	30-Jul-07	10/30/07	5-Nov-07	25	Yes	Unknown	OBV/LMPL/324	336	Indian Rupee	5048		Paracheck Pf� Rapid Test for Pf Malaria (Ver. 3)�j	0	0
India	IDA-405-G07-M	Direct from Mfg	Orchid Biomedical Systems	Malaria RDT: P.f.	Paracheck Malaria Pf Device with alcohol swabs and sterile lancets	25 tests	11800	11.25	132748.7	2-Jul-07	10/2/07	15-Oct-07	25	Yes	Unknown	OBV/LMPL/192	327	Indian Rupee	5044		Paracheck Pf� Rapid Test for Pf Malaria (Ver. 3)�j	0	0
India	IDA-405-G07-M	Direct from Mfg	Orchid Biomedical Systems	Malaria RDT: P.f.	Paracheck Malaria Pf Device with alcohol swabs and sterile lancets	25 tests	46000	11.3	519747.14	6-Mar-07	6/6/07	30-May-07	25	Yes	Unknown	74	310	Indian Rupee	5084		Paracheck Pf� Rapid Test for Pf Malaria (Ver. 3)�j	0	0
Lao (Peoples Democratic Republic)	LAO-708-G09-M	UNICEF Supply Division	Orchid Biomedical Systems	Malaria RDT: P.f.	Paracheck Malaria Pf Device with alcohol swabs and sterile lancets	25 tests	12600	14.68	184968	18-Dec-09	3/2/10	9-Mar-10	25	Yes	Reported separately	OBV/EXP/018	R7Y2/MAL/PO/UN/181209	United States Dollar	10206		Paracheck Pf� Rapid Test for Pf Malaria (Ver. 3)�j	0	0
Lao (Peoples Democratic Republic)	LAO-405-G05-M	UNICEF Supply Division	Orchid Biomedical Systems	Malaria RDT: P.f.	Paracheck Malaria Pf Device with alcohol swabs and sterile lancets	25 tests	480	14.68	7046.4	17-Nov-09	1/8/10	8-Jan-10	25	Yes	Embedded in unit cost	OBV/EOU/142	R4Y5/MAL/PO/UNICEF/171109	United States Dollar	10205		Paracheck Pf� Rapid Test for Pf Malaria (Ver. 3)�j	0	0
Lao (Peoples Democratic Republic)	LAO-708-G09-M	UNICEF Supply Division	Orchid Biomedical Systems	Malaria RDT: P.f.	Paracheck Malaria Pf Device with alcohol swabs and sterile lancets	25 tests	8314	15.61	129749.52	12-Jan-09	4/24/09	26-Apr-09	25	Yes	Unknown	10008606	GFLAO/MAL/PO/UNICEF/120109	United States Dollar	1298		Paracheck Pf� Rapid Test for Pf Malaria (Ver. 3)�j	0	0
Liberia	LBR-708-G05-M	UNICEF Supply Division	Orchid Biomedical Systems	Malaria RDT: P.f.	Paracheck Pf Device-Rapid test for P.falciparum Malaria Ver.3 Casette [30301025]	25 tests	2000	12.5	25000	29-Dec-10	1/18/11	25-Jan-11	25	Yes	Embedded in unit cost	OBV/EXP/003	LBR10-0000007789	United States Dollar	19656		Paracheck Pf� Rapid Test for Pf Malaria (Ver. 3)�j	0	0
Liberia	LBR-708-G05-M	Direct from Mfg	Orchid Biomedical Systems	Malaria RDT: P.f.	Paracheck Malaria Pf Device with alcohol swabs and sterile lancets	25 tests	13000	11.25	146250	12-May-10	6/28/10	30-Jun-10	25	Yes	Unknown	OBVECU/041	LBR10-0000006860	United States Dollar	11880		Paracheck Pf� Rapid Test for Pf Malaria (Ver. 3)�j	0	0
Liberia	LBR-708-G05-M	Direct from Mfg	Orchid Biomedical Systems	Malaria RDT: P.f.	Paracheck Malaria Pf Device with alcohol swabs and sterile lancets	25 tests	18000	13.21	237780	29-Jul-09	10/20/09	21-Oct-09	25	Yes	Unknown	OBV/EXP/004	LBR10-0000005881	United States Dollar	8249		Paracheck Pf� Rapid Test for Pf Malaria (Ver. 3)�j	0	0
Liberia	LBR-708-G05-M	Direct from Mfg	Orchid Biomedical Systems	Malaria RDT: P.f.	Paracheck Malaria Pf Device with alcohol swabs and sterile lancets	25 tests	8752	26.53	232149.76	30-Aug-08	10/30/08	1-Nov-08	25	Yes	Unknown	OBV/EXP/017	LBR10-0000004729	United States Dollar	4728		Paracheck Pf� Rapid Test for Pf Malaria (Ver. 3)�j	0	0
Malawi	MLW-911-G08-M	PPM, through Partnership for Supply Chain Management (PFSCM)	Orchid Biomedical Systems	Malaria RDT: P.f.	Paracheck Pf Device-Rapid test for P.falciparum Malaria Ver.3 Casette [30301025]	25 tests	37017	12.48	461972	15-Feb-13	4/23/14	23-Apr-14	25	No	Reported separately	9022	9022	United States Dollar	48561		Paracheck Pf� Rapid Test for Pf Malaria (Ver. 3)�j	0	0
Malawi	MLW-911-G08-M	PPM, through Partnership for Supply Chain Management (PFSCM)	Orchid Biomedical Systems	Malaria RDT: P.f.	Paracheck Pf Device-Rapid test for P.falciparum Malaria Ver.3 Casette [30301025]	25 tests	38000	12.48	474240	15-Feb-13	4/23/14	23-Apr-14	25	No	Reported separately	9022	9022	United States Dollar	48556		Paracheck Pf� Rapid Test for Pf Malaria (Ver. 3)�j	0	0
Malawi	MLW-911-G08-M	PPM, through Partnership for Supply Chain Management (PFSCM)	Orchid Biomedical Systems	Malaria RDT: P.f.	Paracheck Pf Device-Rapid test for P.falciparum Malaria Ver.3 Casette [30301025]	25 tests	38000	12.48	474240	15-Feb-13	4/23/14	23-Apr-14	25	No	Reported separately	9022	9022	United States Dollar	48559		Paracheck Pf� Rapid Test for Pf Malaria (Ver. 3)�j	0	0
Malawi	MLW-708-G05-M	PPM, through Partnership for Supply Chain Management (PFSCM)	Orchid Biomedical Systems	Malaria RDT: P.f.	Paracheck Pf Device-Rapid test for P.falciparum Malaria Ver.3 Casette [30301025]	25 tests	15955	12.48	199118.4	4-Apr-12	6/2/12	2-Jun-12	25	No	Reported separately	9020	9020	United States Dollar	32474		Paracheck Pf� Rapid Test for Pf Malaria (Ver. 3)�j	0	0
Malawi	MLW-911-G08-M	PPM, through Partnership for Supply Chain Management (PFSCM)	Orchid Biomedical Systems	Malaria RDT: P.f.	Paracheck Pf Device-Rapid test for P.falciparum Malaria Ver.3 Casette [30301025]	25 tests	35557	12.5	444462.5	21-Apr-11	11/17/11	26-Sep-11	25	No	Reported separately	7471	7471	United States Dollar	30945		Paracheck Pf� Rapid Test for Pf Malaria (Ver. 3)�j	0	0
Namibia	NMB-607-G06-M	Direct from Mfg	Orchid Biomedical Systems	Malaria RDT: P.f.	Paracheck Pf Device-Rapid test for P.falciparum Malaria Ver.3 Casette [30301025]	25 tests	5000	16.99	84973.25	4-Aug-09	10/12/09	6-Nov-09	25	No	Unknown	FN005677	226006	Namibian Dollar	10192		Paracheck Pf� Rapid Test for Pf Malaria (Ver. 3)�j	0	0
Nepal	NPL-202-G02-M-00	WHO/Roll Back Malaria	Orchid Biomedical Systems	Malaria RDT: P.f.	Paracheck Pf Device-Rapid test for P.falciparum Malaria Ver.3 Casette [30301025]	1 unit / test	68000	0.58	39657.6	7-Jan-09	4/30/09	7-Apr-09	1	Yes	Embedded in unit cost	OBV/EOU/221	200062835	United States Dollar	3435		Paracheck Pf� Rapid Test for Pf Malaria (Ver. 3)�j	0	0
Nigeria	NGA-809-G11-M	IDA Foundation	Orchid Biomedical Systems	Malaria RDT: P.f.	Paracheck Pf Device-Rapid test for P.falciparum Malaria Ver.3 Casette [30301025]	25 tests	41044	8	328352	1-Feb-12	7/4/12	19-Sep-12	25	Yes	Embedded in unit cost	S120456	GFMAL1/10/11	United States Dollar	34659		Paracheck Pf� Rapid Test for Pf Malaria (Ver. 3)�j	0	0
Pakistan	PAK-708-G08-M	IMRES	Orchid Biomedical Systems	Malaria RDT: P.f.	Paracheck Malaria Pf Device with alcohol swabs and sterile lancets	25 tests	6630	17.54	116295.47	12-Feb-09	4/21/09	9-Apr-09	25	Yes	Unknown	DINV390	INT/08/PK-OT-25/PM6030/0004(RDT)	United States Dollar	2568		Paracheck Pf� Rapid Test for Pf Malaria (Ver. 3)�j	0	0
Philippines	PHL-607-G07-M	IDA Foundation	Orchid Biomedical Systems	Malaria RDT: P.f.	Paracheck Pf Device-Rapid test for P.falciparum Malaria Ver.3 Casette [30301025]	25 tests	1044	17.76	18541.44	14-Apr-09	4/16/09	28-Apr-09	25	Yes	Unknown	SI91759	S90766	United States Dollar	1394		Paracheck Pf� Rapid Test for Pf Malaria (Ver. 3)�j	0	0
Philippines	PHL-607-G07-M	Direct from Mfg	Orchid Biomedical Systems	Malaria RDT: P.f.	Paracheck Pf Device-Rapid test for P.falciparum Malaria Ver.3 Casette [30301025]	25 tests	1100	14.58	16038	16-Sep-08	10/27/08	5-Nov-08	25	Yes	Unknown	OBV/EOU/130	200018536	United States Dollar	3879		Paracheck Pf� Rapid Test for Pf Malaria (Ver. 3)�j	0	0
Philippines	PHL-202-G01-M-00	IDA Foundation	Orchid Biomedical Systems	Malaria RDT: P.f.	Paracheck Pf Device-Rapid test for P.falciparum Malaria Ver.3 Casette [30301025]	25 tests	400	20.97	8388	27-Mar-08	4/2/08	17-Apr-08	25	Yes	Unknown	SI81427	S80709	United States Dollar	3845		Paracheck Pf� Rapid Test for Pf Malaria (Ver. 3)�j	0	0
Somalia	SOM-607-G04-M	UNICEF Supply Division	Orchid Biomedical Systems	Malaria RDT: P.f.	Paracheck Malaria Pf Device with alcohol swabs and sterile lancets	25 tests	17000	14.58	247860	13-Oct-09	11/1/09	26-Nov-09	25	Yes	Unknown	OBV/EOU/120	POE/DANA/2009/45102123	United States Dollar	9386		Paracheck Pf� Rapid Test for Pf Malaria (Ver. 3)�j	0	0
Timor-Leste	TLS-709-G05-M	PPM, through Partnership for Supply Chain Management (PFSCM)	Orchid Biomedical Systems	Malaria RDT: P.f.	Paracheck Pf Device-Rapid test for P.falciparum Malaria Ver.3 Casette [30301025]	25 tests	2250	13.5	30375	8-Feb-10	2/26/10	15-Apr-10	25	Yes	Reported separately	PQ-4684-PO-63400	PO-63400	United States Dollar	11423		Paracheck Pf� Rapid Test for Pf Malaria (Ver. 3)�j	0	0
Togo	TGO-405-G05-M	UNICEF Supply Division	Orchid Biomedical Systems	Malaria RDT: P.f.	Paracheck Pf Device-Rapid test for P.falciparum Malaria Ver.3 Casette [30301025]	25 tests	18879	14.58	275255.82	15-Dec-09	2/8/10	8-Feb-10	25	Yes	Unknown	10009778	TGO10-0000006338	United States Dollar	9951		Paracheck Pf� Rapid Test for Pf Malaria (Ver. 3)�j	0	0
Togo	TGO-405-G05-M	UNICEF Supply Division	Orchid Biomedical Systems	Malaria RDT: P.f.	Paracheck Malaria Pf Device with alcohol swabs and sterile lancets	25 tests	20000	17.66	353264	20-May-09	7/14/09	27-Jul-09	25	Yes	Unknown	CE10009265	TGO10-0000005003	United States Dollar	3669		Paracheck Pf� Rapid Test for Pf Malaria (Ver. 3)�j	0	0
Togo	TGO-405-G05-M	UNICEF Supply Division	Orchid Biomedical Systems	Malaria RDT: P.f.	Paracheck Malaria Pf Device with alcohol swabs and sterile lancets	25 tests	20000	14.58	291600	2-Mar-09	4/23/09	28-Apr-09	25	Yes	Unknown	CE10009012	TGO10-0000004760	United States Dollar	1015		Paracheck Pf� Rapid Test for Pf Malaria (Ver. 3)�j	0	0
Yemen	YEM-708-G06-M	WHO Procurement Department	Orchid Biomedical Systems	Malaria RDT: P.f.	Paracheck Malaria Pf Device with alcohol swabs and sterile lancets	1 unit / test	74000	0.58	43157	2-Apr-09	4/27/09	19-May-09	1	Yes	Reported separately	OBV/EOU/010	200073344	United States Dollar	6974		Paracheck Pf� Rapid Test for Pf Malaria (Ver. 3)�j	0	0
Yemen	YEM-708-G06-M	WHO Procurement Department	Orchid Biomedical Systems	Malaria RDT: P.f.	Paracheck Malaria Pf Device with alcohol swabs and sterile lancets	25 tests	2600	14.58	37908	25-Mar-09	5/18/09	19-May-09	25	No	Unknown	OBV/EOU/011	200071014	United States Dollar	8300		Paracheck Pf� Rapid Test for Pf Malaria (Ver. 3)�j	0	0
Yemen	YEM-708-G06-M	Direct from Mfg	Orchid Biomedical Systems	Malaria RDT: P.f.	Paracheck Malaria Pf Device with alcohol swabs and sterile lancets	25 tests	1200	13.75	16500	28-Jan-09	3/2/09	2-Mar-09	25	No	Unknown	OBV/EOU/205	200055333	United States Dollar	14961		Paracheck Pf� Rapid Test for Pf Malaria (Ver. 3)�j	0	0
Zanzibar	ZAN-809-G07-M	Direct from Mfg	Orchid Biomedical Systems	Malaria RDT: P.f.	Paracheck Malaria Pf Device with alcohol swabs and sterile lancets	25 tests	12000	21.25	255000	10-Feb-11	3/28/11	25-Mar-11	25	No	Unknown	16591	MOHSW/PMU/G/02/2010	United States Dollar	33035		Paracheck Pf� Rapid Test for Pf Malaria (Ver. 3)�j	0	0
Zimbabwe	ZWE-M-MOHCC	PPM, through Partnership for Supply Chain Management (PFSCM)	Orchid Biomedical Systems	Malaria RDT: P.f.	Paracheck Pf Device-Rapid test-302030025	25 tests	803	6	4818	18-May-15	7/20/15	3-Jul-15	25	No	Reported separately	15499	15499	United States Dollar	57967		Paracheck Pf� Rapid Test for Pf Malaria (Ver. 3)�j	0	0
Zimbabwe	ZIM-809-G13-M	UNICEF Supply Division	Orchid Biomedical Systems	Malaria RDT: P.f.	Paracheck Pf Device-Rapid test for P.falciparum Malaria Ver.3 Casette [30301025]	25 tests	43750	12.5	546875	29-Jun-10	4/29/11	29-Apr-11	25	Yes	Embedded in unit cost	OBV/EXP/010	ZWE10-0000007966	United States Dollar	24566		Paracheck Pf� Rapid Test for Pf Malaria (Ver. 3)�j	0	0
Zimbabwe	ZWE-509-G09-M	UNICEF Supply Division	Orchid Biomedical Systems	Malaria RDT: P.f.	Paracheck Pf Device-Rapid test for P.falciparum Malaria Ver.3 Casette [30301025]	25 tests	10480	14.58	152798.4	28-Sep-09	12/30/09	25-Jan-10	25	Yes	Reported separately	OBV/EOU/115	ZWE10-0000007086	United States Dollar	27458		Paracheck Pf� Rapid Test for Pf Malaria (Ver. 3)�j	0	0
Zimbabwe	ZWE-509-G09-M	UNICEF Supply Division	Orchid Biomedical Systems	Malaria RDT: P.f.	Paracheck Malaria Pf Device with alcohol swabs and sterile lancets	25 tests	20000	14.58	291600	28-Sep-09	11/9/09	23-Nov-09	25	Yes	Reported separately	OBV/EOU/115-0	ZWE10-0000007086	United States Dollar	10087		Paracheck Pf� Rapid Test for Pf Malaria (Ver. 3)�j	0	0
Zimbabwe	ZWE-509-G09-M	UNICEF Supply Division	Orchid Biomedical Systems	Malaria RDT: P.f.	Paracheck Malaria Pf Device with alcohol swabs and sterile lancets	25 tests	10480	14.58	152798.4	28-Sep-09	12/30/09	25-Jan-10	25	Yes	Reported separately	OBV/EOU/131B	ZWE10-0000007086	United States Dollar	11301		Paracheck Pf� Rapid Test for Pf Malaria (Ver. 3)�j	0	0
Zimbabwe	ZWE-509-G09-M	UNICEF Supply Division	Orchid Biomedical Systems	Malaria RDT: P.f.	Paracheck Malaria Pf Device with alcohol swabs and sterile lancets	25 tests	10706	14.58	156093.48	28-Sep-09	12/30/09	15-Feb-10	25	Yes	Reported separately	OBV/EOU/131C	ZWE10-0000007086	United States Dollar	11300		Paracheck Pf� Rapid Test for Pf Malaria (Ver. 3)�j	0	0
Dominican Republic	DOM-809-G06-M	Direct from Mfg	Span Diagnostics	Malaria RDT: P.f.	Parahit f Rapid Test for P. Falciparum Malarial Dipstick	50 tests	181	56.8	10280.71	27-Jun-13	6/27/13	27-Jun-13	50	Yes	Embedded in unit cost	A010010011500000048	OC-74	Dominican Peso	39232		Parahit f� Ver 1.0 - Dipstick	0	0
Dominican Republic	DOM-809-G06-M	Direct from Mfg	Span Diagnostics	Malaria RDT: P.f.	Parahit f Rapid Test for P. Falciparum Malarial Dipstick	50 tests	177	57.95	10257.33	2-Apr-13	4/2/13	2-Apr-13	50	Yes	Embedded in unit cost	A010010011500000039	OC-56	Dominican Peso	39231		Parahit f� Ver 1.0 - Dipstick	0	0
Dominican Republic	DOM-809-G06-M	Direct from Mfg	Span Diagnostics Ltd.	Malaria RDT: P.f.	Parahit-f Dipstick for Falciparum Malaria [25977]	50 tests	4	57.36	229.45	21-Dec-12	12/28/12	28-Dec-12	50	Yes	Embedded in unit cost	A010010011500000035	OC-175	Dominican Peso	36150		Parahit f� Ver 1.0 - Dipstick	0	0
Dominican Republic	DOM-809-G06-M	Direct from Mfg	Span Diagnostics Ltd.	Malaria RDT: P.f.	Parahit-f Dipstick for Falciparum Malaria [25977]	50 tests	169	59.02	9974.72	14-Dec-12	12/21/12	28-Dec-12	50	Yes	Embedded in unit cost	A010010011500000033	OC-172	Dominican Peso	36149		Parahit f� Ver 1.0 - Dipstick	0	0
Dominican Republic	DOM-809-G06-M	Direct from Mfg	Span Diagnostics Ltd.	Malaria RDT: P.f.	Parahit-f Dipstick for Falciparum Malaria [25977]	50 tests	169	60.5	10224.29	4-Oct-12	10/5/12	5-Oct-12	50	Yes	Embedded in unit cost	A010010011500000024	OC-149	Dominican Peso	36147		Parahit f� Ver 1.0 - Dipstick	0	0
Dominican Republic	DOM-809-G06-M	Direct from Mfg	Span Diagnostics Ltd.	Malaria RDT: P.f.	Parahit-f Dipstick for Falciparum Malaria [25977]	50 tests	98	64.6	6330.87	25-Sep-12	9/26/12	26-Sep-12	50	No	Embedded in unit cost	A0110010011500000022	OC-138	Dominican Peso	35573		Parahit f� Ver 1.0 - Dipstick	0	0
India	IDA-405-G07-M	Other n/s	Span Diagnostics Ltd.	Malaria RDT: P.f.	Parahit-f Dipstick for Falciparum Malaria [25977]	25 tests	13425	6.19	83058.04	2-Feb-10	5/1/10	22-Sep-10	25	Yes	Embedded in unit cost	R10103546	176201	Indian Rupee	27767		Parahit f� Ver 1.0 - Dipstick	0	0
India	IDA-405-G07-M	Other n/s	Span Diagnostics Ltd.	Malaria RDT: P.f.	Parahit-f Dipstick for Falciparum Malaria [25977]	25 tests	13425	6.19	83058.04	2-Feb-10	5/1/10	22-Sep-10	25	Yes	Embedded in unit cost	R10103547	176201	Indian Rupee	27768		Parahit f� Ver 1.0 - Dipstick	0	0
India	IDA-405-G07-M	Other n/s	Span Diagnostics Ltd.	Malaria RDT: P.f.	Parahit-f Dipstick for Falciparum Malaria [25977]	25 tests	13426	6.19	83064.22	2-Feb-10	5/1/10	22-Sep-10	25	Yes	Embedded in unit cost	R10103568	176201	Indian Rupee	27769		Parahit f� Ver 1.0 - Dipstick	0	0
India	IDA-405-G07-M	Other n/s	Span Diagnostics Ltd.	Malaria RDT: P.f.	Parahit-f Dipstick for Falciparum Malaria [25977]	25 tests	9924	6.19	61397.99	2-Feb-10	5/1/10	22-Sep-10	25	Yes	Embedded in unit cost	R10103569	176201	Indian Rupee	27777		Parahit f� Ver 1.0 - Dipstick	0	0
India	IDA-405-G07-M	Other n/s	Span Diagnostics Ltd.	Malaria RDT: P.f.	Parahit-f Dipstick for Falciparum Malaria [25977]	25 tests	13415	6.36	85360.68	2-Feb-10	5/1/10	31-May-10	25	Yes	Embedded in unit cost	R10100545	176201	Indian Rupee	27778		Parahit f� Ver 1.0 - Dipstick	0	0
India	IDA-405-G07-M	Other n/s	Span Diagnostics Ltd.	Malaria RDT: P.f.	Parahit-f Dipstick for Falciparum Malaria [25977]	25 tests	13414	6.36	85354.31	2-Feb-10	5/1/10	31-May-10	25	Yes	Embedded in unit cost	R10100546	176201	Indian Rupee	27779		Parahit f� Ver 1.0 - Dipstick	0	0
India	IDA-405-G07-M	Other n/s	Span Diagnostics Ltd.	Malaria RDT: P.f.	Parahit-f Dipstick for Falciparum Malaria [25977]	25 tests	13414	6.36	85354.31	2-Feb-10	5/1/10	31-May-10	25	Yes	Embedded in unit cost	R10100548	176201	Indian Rupee	27781		Parahit f� Ver 1.0 - Dipstick	0	0
India	IDA-405-G07-M	Other n/s	Span Diagnostics Ltd.	Malaria RDT: P.f.	Parahit-f Dipstick for Falciparum Malaria [25977]	25 tests	13400	6.39	85637.91	2-Feb-10	5/1/10	14-Jul-10	25	Yes	Embedded in unit cost	R10101780	176201	Indian Rupee	27687		Parahit f� Ver 1.0 - Dipstick	0	0
India	IDA-405-G07-M	Other n/s	Span Diagnostics Ltd.	Malaria RDT: P.f.	Parahit-f Dipstick for Falciparum Malaria [25977]	25 tests	13400	6.39	85637.91	2-Feb-10	5/1/10	14-Jul-10	25	Yes	Embedded in unit cost	R10101781	176201	Indian Rupee	27721		Parahit f� Ver 1.0 - Dipstick	0	0
India	IDA-405-G07-M	Other n/s	Span Diagnostics Ltd.	Malaria RDT: P.f.	Parahit-f Dipstick for Falciparum Malaria [25977]	25 tests	13400	6.39	85637.91	2-Feb-10	5/1/10	18-Jul-10	25	Yes	Embedded in unit cost	R10101782	176201	Indian Rupee	27734		Parahit f� Ver 1.0 - Dipstick	0	0
India	IDA-405-G07-M	Other n/s	Span Diagnostics Ltd.	Malaria RDT: P.f.	Parahit-f Dipstick for Falciparum Malaria [25977]	25 tests	13275	6.39	84839.05	2-Feb-10	5/1/10	18-Jul-10	25	Yes	Embedded in unit cost	R10101783	176201	Indian Rupee	27735		Parahit f� Ver 1.0 - Dipstick	0	0
India	IDA-405-G07-M	Other n/s	Span Diagnostics Ltd.	Malaria RDT: P.f.	Parahit-f Dipstick for Falciparum Malaria [25977]	25 tests	12743	6.4	81504.62	2-Feb-10	5/1/10	26-Oct-10	25	Yes	Embedded in unit cost	R10104179	176201	Indian Rupee	27782		Parahit f� Ver 1.0 - Dipstick	0	0
India	IDA-405-G07-M	Other n/s	Span Diagnostics Ltd.	Malaria RDT: P.f.	Parahit-f Dipstick for Falciparum Malaria [25977]	25 tests	22800	6.42	146345.04	2-Feb-10	5/1/10	4-May-10	25	Yes	Embedded in unit cost	R09107376	176201	Indian Rupee	27794		Parahit f� Ver 1.0 - Dipstick	0	0
India	IDA-405-G07-M	Other n/s	Span Diagnostics Ltd.	Malaria RDT: P.f.	Parahit-f Dipstick for Falciparum Malaria [25977]	25 tests	5600	6.64	37159.16	2-Feb-10	5/1/10	26-May-10	25	Yes	Embedded in unit cost	R09107373	176201	Indian Rupee	27760		Parahit f� Ver 1.0 - Dipstick	0	0
India	IDA-405-G07-M	Other n/s	Span Diagnostics Ltd.	Malaria RDT: P.f.	Parahit-f Dipstick for Falciparum Malaria [25977]	25 tests	3120	6.64	20702.96	2-Feb-10	5/1/10	31-May-10	25	Yes	Embedded in unit cost	R09107374	176201	Indian Rupee	27765		Parahit f� Ver 1.0 - Dipstick	0	0
India	IDA-405-G07-M	Other n/s	Span Diagnostics Ltd.	Malaria RDT: P.f.	Parahit-f Dipstick for Falciparum Malaria [25977]	25 tests	8000	6.64	53084.51	2-Feb-10	5/1/10	4-Jun-10	25	Yes	Embedded in unit cost	R09107375	176201	Indian Rupee	27752		Parahit f� Ver 1.0 - Dipstick	0	0
India	IDA-405-G07-M	Other n/s	Span Diagnostics Ltd.	Malaria RDT: P.f.	Parahit-f Dipstick for Falciparum Malaria [25977]	25 tests	3000	6.64	19906.69	2-Feb-10	5/1/10	26-Jun-10	25	Yes	Embedded in unit cost	R09107371	176201	Indian Rupee	27756		Parahit f� Ver 1.0 - Dipstick	0	0
India	IDA-405-G07-M	Other n/s	Span Diagnostics Ltd.	Malaria RDT: P.f.	Parahit-f Dipstick for Falciparum Malaria [25977]	25 tests	7200	6.64	47776.06	2-Feb-10	5/1/10	14-Jul-10	25	Yes	Embedded in unit cost	R09107370	176201	Indian Rupee	27736		Parahit f� Ver 1.0 - Dipstick	0	0
India	IDA-405-G07-M	Other n/s	Span Diagnostics Ltd.	Malaria RDT: P.f.	Parahit-f Dipstick for Falciparum Malaria [25977]	25 tests	7800	6.64	51757.4	2-Feb-10	5/1/10	14-Aug-10	25	Yes	Embedded in unit cost	R09107372	176201	Indian Rupee	27764		Parahit f� Ver 1.0 - Dipstick	0	0
India	IDA-405-G07-M	Other n/s	Span Diagnostics Ltd.	Malaria RDT: P.f.	Parahit-f Dipstick for Falciparum Malaria [25977]	25 tests			6273.55	2-Feb-10	5/1/10	31-May-10	25	Yes	Embedded in unit cost	R10100547	176201	Indian Rupee	27780	pending verification	Parahit f� Ver 1.0 - Dipstick	0	0
India	IDA-405-G07-M	Other n/s	Span Diagnostics Ltd.	Malaria RDT: P.f.	Parahit-f Dipstick for Falciparum Malaria [25977]	1 unit / test	422575	0.26	109024.35	18-Nov-08	1/17/09	15-Jul-09	1	Yes	Embedded in unit cost	IN-UN-090627-4	114133	United States Dollar	27796		Parahit f� Ver 1.0 - Dipstick	0	0
India	IDA-405-G07-M	Direct from Mfg	Span Diagnostics	Malaria RDT: P.f.	Parahit f Rapid Test for P. Falciparum Malarial Dipstick	50 tests	3500	22.89	80117.19	2-Jul-07	9/30/07	19-Sep-07	50	No	Unknown	328	RITES/MSM/MCP//01/2006/Dom/328	Indian Rupee	4806		Parahit f� Ver 1.0 - Dipstick	0	0
India	IDA-405-G07-M	Direct from Mfg	Span Diagnostics	Malaria RDT: P.f.	Parahit f Rapid Test for P. Falciparum Malarial Dipstick	50 tests	35300	22.66	799784.36	6-Mar-07	10/2/07	3-Oct-07	50	No	Unknown	311	RITES/MSM/MCP/01/Rebid/2005/311	Indian Rupee	23613		Parahit f� Ver 1.0 - Dipstick	0	0
Sudan	SUD-708-G10-M	UNICEF Supply Division	Span Diagnostics	Malaria RDT: P.f.	Parahit f Rapid Test for P. Falciparum Malarial Dipstick	50 tests	15374	22	338228	3-Aug-09	11/17/09	17-Nov-09	50	No	Unknown	SDL/EXP/O9/136	SDN10-0000010705	United States Dollar	21155		Parahit f� Ver 1.0 - Dipstick	0	0
India	IDA-405-G07-M	Direct from Mfg	Span Diagnostics	Malaria RDT: P.f.	Parahit f Rapid Test for P. Falciparum Malarial Device	25 tests	16980	8.71	147926.34	4-Nov-08	1/4/09	25-Mar-09	25	Yes	Unknown	7764	114132	Indian Rupee	4568		Parahit� f Ver 1.0 - Device	0	0
India	IDA-405-G07-M	Direct from Mfg	Span Diagnostics	Malaria RDT: P.f.	Parahit f Rapid Test for P. Falciparum Malarial Device	25 tests	29016	8.71	252781.54	4-Nov-08	5/1/09	19-Mar-09	25	Yes	Unknown	R10005926	114132	Indian Rupee	4593		Parahit� f Ver 1.0 - Device	0	0
India	IDA-405-G07-M	Direct from Mfg	Span Diagnostics	Malaria RDT: P.f.	Parahit f Rapid Test for P. Falciparum Malarial Device	25 tests	7000	11.01	77035.76	2-Jul-07	10/2/07	3-Oct-07	25	Yes	Unknown	SDL/RITES/001	328	Indian Rupee	5082		Parahit� f Ver 1.0 - Device	0	0
India	IDA-405-G07-M	Direct from Mfg	Span Diagnostics	Malaria RDT: P.f.	Parahit f Rapid Test for P. Falciparum Malarial Device	25 tests	19228	11.14	214128.35	2-Jul-07	10/2/07	20-Dec-07	25	Yes	Unknown	Sdl/Rites/2007/0002	337	Indian Rupee	5039		Parahit� f Ver 1.0 - Device	0	0
India	IDA-405-G07-M	Direct from Mfg	Span Diagnostics	Malaria RDT: P.f.	Parahit f Rapid Test for P. Falciparum Malarial Device	25 tests	7360	11.14	81963	2-Jul-07	10/3/07	3-Jan-08	25	Yes	Unknown	SDL/RITES/03	337	Indian Rupee	6404		Parahit� f Ver 1.0 - Device	0	0
India	IDA-405-G07-M	Direct from Mfg	Span Diagnostics	Malaria RDT: P.f.	Parahit f Rapid Test for P. Falciparum Malarial Device	25 tests	78200	11.21	876926	2-Jul-07	10/2/07	12-Dec-07	25	Yes	Unknown	Sdl/Rites/2007/001	337	Indian Rupee	5043		Parahit� f Ver 1.0 - Device	0	0
India	IDA-405-G07-M	Direct from Mfg	Span Diagnostics	Malaria RDT: P.f.	Parahit f Rapid Test for P. Falciparum Malarial Device	25 tests	70600	10.89	769023.42	6-Mar-07	6/6/07	9-Jul-07	25	Yes	Unknown	SDL/RITES/00001	311	Indian Rupee	5056		Parahit� f Ver 1.0 - Device	0	0
Dominican Republic	DOM-809-G06-M	Direct from Mfg	Span Diagnostics Ltd.	Malaria RDT: P.f.	ParaHIT- f (Device) [55IC102-50]	50 tests	182	55.06	10021.02	7-Jul-14	7/8/14	8-Jul-14	50	No	Embedded in unit cost	A010010011500000082	OC-80	Dominican Peso	48695		ParaHIT�fV Rapid test for P. falciparum and P.vivax Malaria - Device	0	0
C�te d'Ivoire	CIV-809-G09-M	PPM, through Partnership for Supply Chain Management (PFSCM)	Standard Diagnostics, Inc.Giheung-ku, Republic of Korea	Malaria RDT: P.f.	SD Bioline Malaria Ag Pf (HRP2 / pLDH) [05FK90]	25 tests	2293	6.25	14331.25	22-Jan-13	9/18/13	18-Sep-13	25	No	Reported separately	10974	10974	United States Dollar	42736		SD BIOLINE Malaria Ag P.f (HRP2/pLDH)�j , k	0	0
C�te d'Ivoire	CIV-809-G09-M	PPM, through Partnership for Supply Chain Management (PFSCM)	Standard Diagnostics, Inc.Giheung-ku, Republic of Korea	Malaria RDT: P.f.	SD Bioline Malaria Ag Pf (HRP2 / pLDH) [05FK90]	25 tests	165545	6.25	1034656.25	22-Jan-13	9/18/13	18-Sep-13	25	No	Reported separately	10974	10974	United States Dollar	42737		SD BIOLINE Malaria Ag P.f (HRP2/pLDH)�j , k	0	0
Niger	NER-M-CRS	Partnership for Supply Chain Management Inc (PFSCM)	Standard Diagnostics, Inc.Giheung-ku, Republic of Korea	Malaria RDT: P.f.	SD Bioline Malaria Ag Pf (HRP2 / pLDH) [05FK90]	25 tests			983475	7-Jun-17	11/6/17	16-Nov-17	25	No	Reported separately	50436	50436	United States Dollar	74511	pending verification	SD BIOLINE Malaria Ag P.f (HRP2/pLDH)�j , k	0	0
Niger	NER-M-CRS	PPM, through Partnership for Supply Chain Management (PFSCM)	Standard Diagnostics, Inc.Giheung-ku, Republic of Korea	Malaria RDT: P.f.	SD Bioline Malaria Ag Pf (HRP2 / pLDH) [05FK90]	25 tests	14580	11.25	164025	30-Dec-16	5/26/17	26-May-17	25	No	Reported separately	50155	50155	United States Dollar	70464		SD BIOLINE Malaria Ag P.f (HRP2/pLDH)�j , k	0	0
Niger	NER-M-CRS	PPM, through Partnership for Supply Chain Management (PFSCM)	Standard Diagnostics, Inc.Giheung-ku, Republic of Korea	Malaria RDT: P.f.	SD Bioline Malaria Ag Pf (HRP2 / pLDH) [05FK90]	25 tests	14580	11.25	164025	30-Dec-16	5/26/17	26-May-17	25	No	Reported separately	50155	50155	United States Dollar	70465		SD BIOLINE Malaria Ag P.f (HRP2/pLDH)�j , k	0	0
Niger	NER-M-CRS	PPM, through Partnership for Supply Chain Management (PFSCM)	Standard Diagnostics, Inc.Giheung-ku, Republic of Korea	Malaria RDT: P.f.	SD Bioline Malaria Ag Pf (HRP2 / pLDH) [05FK90]	25 tests	14580	11.25	164025	30-Dec-16	5/26/17	26-May-17	25	No	Reported separately	50155	50155	United States Dollar	70466		SD BIOLINE Malaria Ag P.f (HRP2/pLDH)�j , k	0	0
Niger	NER-M-CRS	PPM, through Partnership for Supply Chain Management (PFSCM)	Standard Diagnostics, Inc.Giheung-ku, Republic of Korea	Malaria RDT: P.f.	SD Bioline Malaria Ag Pf (HRP2 / pLDH) [05FK90]	25 tests	9016	11.25	101430	30-Dec-16	5/26/17	26-May-17	25	No	Reported separately	50155	50155	United States Dollar	70467		SD BIOLINE Malaria Ag P.f (HRP2/pLDH)�j , k	0	0
Niger	NER-M-CRS	PPM, through Partnership for Supply Chain Management (PFSCM)	Standard Diagnostics, Inc.Giheung-ku, Republic of Korea	Malaria RDT: P.f.	SD Bioline Malaria Ag Pf (HRP2 / pLDH) [05FK90]	25 tests	14580	11.25	164025	30-Dec-16	5/26/17	26-May-17	25	No	Reported separately	50155	50155	United States Dollar	70468		SD BIOLINE Malaria Ag P.f (HRP2/pLDH)�j , k	0	0
Niger	NER-M-CRS	PPM, through Partnership for Supply Chain Management (PFSCM)	Standard Diagnostics, Inc.Giheung-ku, Republic of Korea	Malaria RDT: P.f.	SD Bioline Malaria Ag Pf (HRP2 / pLDH) [05FK90]	25 tests	86634	11.25	974632.5	30-Dec-16	5/26/17	26-May-17	25	No	Reported separately	50155	50155	United States Dollar	70469		SD BIOLINE Malaria Ag P.f (HRP2/pLDH)�j , k	0	0
Niger	NGR-708-G07-M	PPM, through Partnership for Supply Chain Management (PFSCM)	Standard Diagnostics, Inc.Giheung-ku, Republic of Korea	Malaria RDT: P.f.	SD Bioline Malaria Ag Pf (HRP2 / pLDH) [05FK90]	25 tests	86112	11.25	968760	27-Jan-16	7/1/16	31-Jul-16	25	No	Reported separately	2203	2203	United States Dollar	66023		SD BIOLINE Malaria Ag P.f (HRP2/pLDH)�j , k	0	0
Niger	NGR-708-G07-M	PPM, through Partnership for Supply Chain Management (PFSCM)	Standard Diagnostics, Inc.Giheung-ku, Republic of Korea	Malaria RDT: P.f.	SD Bioline Malaria Ag Pf (HRP2 / pLDH) [05FK90]	25 tests	39272	11.75	461446	17-Feb-15	7/6/15	25-Jun-15	25	No	Reported separately	15883	15883	United States Dollar	56103		SD BIOLINE Malaria Ag P.f (HRP2/pLDH)�j , k	0	0
Pakistan	PAK-M-DOMC	PPM, through Partnership for Supply Chain Management (PFSCM)	Standard Diagnostics, Inc.Giheung-ku, Republic of Korea	Malaria RDT: P.f./P.v	Malaria Ag P.f/P.f/P.v Device 25 Tests [05FK120]	25 tests			596226.75	15-Jan-18	7/14/18	14-Jul-18	25	No	Reported separately	50682	50682	United States Dollar	78122	pending verification	SD BIOLINE Malaria Ag P.f/P.f/P.v�j , k	0	0
Bolivia (Plurinational State)	BOL-M-UNDP	Other n/s	Standard Diagnostics, Inc.Giheung-ku, Republic of Korea	Malaria RDT: P.f./P.v	Malaria Ag P.f/P.f/P.v Device 25 Tests [05FK120]	25 tests	1975	17.5	34562.5	4-May-16	2/20/17	25-Feb-17	25	Yes	Reported separately	SD170201-22	BOL10-GP402239-1	United States Dollar	69183		SD BIOLINE Malaria Ag P.f/P.f/P.v�j , k	0	0
Cambodia	KHM-M-UNOPS	Direct from Mfg	Standard Diagnostics, Inc.Giheung-ku, Republic of Korea	Malaria RDT: P.f./P.v	SD Bioline Malaria Ag Pf/Pv Cassette, 25x 1 test per kit [05FK83]	25 tests			76000	24-Dec-13	11/30/14	25-Nov-14	25	No	Embedded in unit cost	SD141017-12	UNOPS-0000426836	United States Dollar	73462	pending verification	SD Bioline Malaria Ag P.f/P.v	0	0
South-Eastern Asia	QSE-M-UNOPS	Direct from Mfg	Standard Diagnostics, Inc.Giheung-ku, Republic of Korea	Malaria RDT: P.f./P.v	SD Bioline Malaria RDT P.f/P.v [05FK87], 25 tests packed in three boxes, 8:8:9	25 tests			192660	14-May-18	7/13/18	1-Aug-18	25	No	Reported separately	90031866	3067973	United States Dollar	77614	pending verification	SD Bioline Malaria Ag P.f/P.v	0	0
South-Eastern Asia	QSE-M-UNOPS	Direct from Mfg	Standard Diagnostics, Inc.Giheung-ku, Republic of Korea	Malaria RDT: P.f./P.v	SD Bioline Malaria Ag Pf/Pv [05FK80]	25 tests			44550	2-Mar-18	3/30/18	24-Mar-18	25	No	Reported separately	90027991	3063784	United States Dollar	77496	pending verification	SD Bioline Malaria Ag P.f/P.v	0	0
South-Eastern Asia	QSE-M-UNOPS	Direct from Mfg	Standard Diagnostics, Inc.Giheung-ku, Republic of Korea	Malaria RDT: P.f./P.v	SD Bioline Malaria Ag P.f/P.v [05FK86]	10 tests			44061	23-Jan-18	7/31/18	25-Apr-18	10	No	Embedded in unit cost	90028891	3061379	United States Dollar	77492	pending verification	SD Bioline Malaria Ag P.f/P.v	0	0
South-Eastern Asia	QSE-M-UNOPS	Direct from Mfg	Standard Diagnostics, Inc.Giheung-ku, Republic of Korea	Malaria RDT: P.f./P.v	SD Bioline Malaria Ag P.f/P.v [05FK86]	10 tests			82444.8	23-Jan-18	7/31/18	1-May-18	10	No	Reported separately	90029121	3061379	United States Dollar	77491	pending verification	SD Bioline Malaria Ag P.f/P.v	0	0
South-Eastern Asia	QSE-M-UNOPS	Direct from Mfg	Standard Diagnostics, Inc.Giheung-ku, Republic of Korea	Malaria RDT: P.f./P.v	SD Bioline Malaria Ag P.f/P.v [05FK86]	10 tests			82444.8	23-Jan-18	7/31/18	2-May-18	10	No	Embedded in unit cost	90029122	3061379	United States Dollar	77490	pending verification	SD Bioline Malaria Ag P.f/P.v	0	0
South-Eastern Asia	QSE-M-UNOPS	Direct from Mfg	Standard Diagnostics, Inc.Giheung-ku, Republic of Korea	Malaria RDT: P.f./P.v	SD Bioline Malaria Ag Pf/Pv [05FK80]	25 tests			161493.75	23-Jan-18	7/31/18	24-Apr-18	25	No	Embedded in unit cost	90028890	3061379	United States Dollar	77494	pending verification	SD Bioline Malaria Ag P.f/P.v	0	0
South-Eastern Asia	QSE-M-UNOPS	Direct from Mfg	Standard Diagnostics, Inc.Giheung-ku, Republic of Korea	Malaria RDT: P.f./P.v	SD Bioline Malaria Ag Pf/Pv [05FK80]	25 tests			100782	23-Jan-18	7/31/18	25-Apr-18	25	No	Embedded in unit cost	90028891	3061379	United States Dollar	77493	pending verification	SD Bioline Malaria Ag P.f/P.v	0	0
South-Eastern Asia	QSE-M-UNOPS	Direct from Mfg	Standard Diagnostics, Inc.Giheung-ku, Republic of Korea	Malaria RDT: P.f./P.v	SD Bioline Malaria Ag Pf/Pv [05FK80]	25 tests			161493.75	23-Jan-18	7/31/18	26-Apr-18	25	No	Reported separately	90028889	3061379	United States Dollar	77495	pending verification	SD Bioline Malaria Ag P.f/P.v	0	0
Viet Nam	VNM-M-NIMPE	PPM, through Partnership for Supply Chain Management (PFSCM)	Standard Diagnostics, Inc.Giheung-ku, Republic of Korea	Malaria RDT: P.f./P.v	SD Bioline Malaria Ag P.f/P.v [05FK86]	10 tests			91000	6-Jun-17	12/18/17	19-Dec-17	10	No	Reported separately	50384	50384	United States Dollar	74653	pending verification	SD Bioline Malaria Ag P.f/P.v	0	0
Western Asia	QSF-Z-IOM	PPM, through Partnership for Supply Chain Management (PFSCM)	Standard Diagnostics, Inc.Giheung-ku, Republic of Korea	Malaria RDT: P.f./P.v	SD Bioline Malaria Ag Pf/Pv [05FK80]	25 tests			146287.5	18-Oct-17	3/28/18	28-Mar-18	25	No	Reported separately	50572	50572	United States Dollar	76549	pending verification	SD Bioline Malaria Ag P.f/P.v	0	0
Colombia	COL-809-G03-M	Direct from Mfg	Standard Diagnostics, Inc.Giheung-ku, Republic of Korea	Malaria RDT: P.f./P.v	SD Bioline Malaria Ag Pf/Pv [05FK80]	25 tests	32	171.95	5502.52	23-Nov-10	2/14/11	14-Feb-11	25	No	Embedded in unit cost	1209	Contrato No. 2102513	Colombian Peso	24338		SD Bioline Malaria Ag P.f/P.v	0	0
Nicaragua	NIC-910-G07-M	Other n/s	Standard Diagnostics, Inc.Giheung-ku, Republic of Korea	Malaria RDT: P.f./P.v	SD Bioline Malaria Ag Pf/Pv [05FK80]	1 unit / test	16444	1.8	29599.2	30-Mar-12	6/11/12	28-May-12	1	No	Embedded in unit cost	413378	4598	United States Dollar	33461		SD Bioline Malaria Ag P.f/P.v	0	0
Philippines	PHL-M-PSFI	IDA Foundation	Standard Diagnostics, Inc.Giheung-ku, Republic of Korea	Malaria RDT: P.f./P.v	SD Bioline Malaria Ag Pf/Pv [05FK80]	25 tests	2247	28.8	64713.6	20-Jun-16	10/30/16	24-Jan-17	25	Yes	Reported separately	SQ16300873	IDA Found24541	United States Dollar	69488		SD Bioline Malaria Ag P.f/P.v	0	0
Philippines	PHL-M-PSFI	IDA Foundation	Standard Diagnostics, Inc.Giheung-ku, Republic of Korea	Malaria RDT: P.f./P.v	SD Bioline Malaria Ag Pf/Pv [05FK80]	25 tests	8	26.33	210.64	15-Dec-17	3/30/18	23-Oct-18	25	Yes	Embedded in unit cost	18303545 RI	IDA Foun43084	United States Dollar	80356		SD Bioline Malaria Ag P.f/P.v	0	0
Philippines	PHL-M-PSFI	IDA Foundation	Standard Diagnostics, Inc.Giheung-ku, Republic of Korea	Malaria RDT: P.f./P.v	SD Bioline Malaria Ag Pf/Pv [05FK80]	25 tests	1940	26.25	50925	16-Oct-15	1/15/16	4-Jun-16	25	Yes	Reported separately	SI161390	IDAFOUN42293	United States Dollar	64472		SD Bioline Malaria Ag P.f/P.v	0	0
Philippines	PHL-M-PSFI	IDA Foundation	Standard Diagnostics, Inc.Giheung-ku, Republic of Korea	Malaria RDT: P.f./P.v	SD Bioline Malaria Ag Pf/Pv [05FK80]	25 tests	3882	25.65	99573.3	19-Dec-16	2/28/17	19-Jul-17	25	Yes	Reported separately	SQ16306248	IDA Found42723	United States Dollar	69489		SD Bioline Malaria Ag P.f/P.v	0	0
Philippines	PHL-M-PSFI	IDA Foundation	Standard Diagnostics, Inc.Giheung-ku, Republic of Korea	Malaria RDT: P.f./P.v	SD Bioline Malaria Ag Pf/Pv [05FK80]	25 tests	1540	25.64	39485.6	17-Nov-16	1/31/17	13-Mar-17	25	Yes	Reported separately	SQ16305294	IDA Found42691	United States Dollar	69487		SD Bioline Malaria Ag P.f/P.v	0	0
Philippines	PHL-M-PSFI	IDA Foundation	Standard Diagnostics, Inc.Giheung-ku, Republic of Korea	Malaria RDT: P.f./P.v	SD Bioline Malaria Ag Pf/Pv [05FK80]	25 tests	2247	25	56175	21-Jul-15	8/15/15	29-Oct-15	25	Yes	Reported separately	SI55408	IDAFOUN42206	United States Dollar	61319		SD Bioline Malaria Ag P.f/P.v	0	0
Philippines	PHL-M-PSFI	IDA Foundation	Standard Diagnostics, Inc.Giheung-ku, Republic of Korea	Malaria RDT: P.f./P.v	SD Bioline Malaria Ag Pf/Pv [05FK80]	25 tests	2247	24.66	55411.02	8-Aug-17	12/11/17	5-Jan-18	25	Yes	Reported separately	17305193 RI	IDA Foun42955	United States Dollar	77812		SD Bioline Malaria Ag P.f/P.v	0	0
Mauritania	MRT-607-G04-M	Direct from Mfg	Standard Diagnostics, Inc.Giheung-ku, Republic of Korea	Malaria RDT: P.f./P.v	SD Bioline Malaria Ag Pf/Pv [05FK80]	25 tests	800	20.72	16579	7-Oct-10	11/15/10	15-Nov-10	25	No	Reported separately	299513/2010920	MRT10-GP299513-1	United States Dollar	14748		SD Bioline Malaria Ag P.f/P.v	0	0
Philippines	PHL-202-G09-M	IDA Foundation	Standard Diagnostics, Inc.Giheung-ku, Republic of Korea	Malaria RDT: P.f./P.v	SD Bioline Malaria Ag Pf/Pv [05FK80]	25 tests	6765	19.69	133226.25	21-Jun-11	7/20/11	16-Aug-11	25	Yes	Reported separately	SI113905	IDA40770	United States Dollar	27552		SD Bioline Malaria Ag P.f/P.v	0	0
Honduras	HND-102-G05-M-00	PPM, through Partnership for Supply Chain Management (PFSCM)	Standard Diagnostics, Inc.Giheung-ku, Republic of Korea	Malaria RDT: P.f./P.v	SD Bioline Malaria Ag Pf/Pv [05FK80]	25 tests	160	18.75	3000	7-Nov-11	3/14/12	14-Feb-12	25	No	Reported separately	8473	8473	United States Dollar	30706		SD Bioline Malaria Ag P.f/P.v	0	0
Angola	AGO-M-MOH	PPM, through Partnership for Supply Chain Management (PFSCM)	Standard Diagnostics, Inc.Giheung-ku, Republic of Korea	Malaria RDT: P.f./P.v	SD Bioline Malaria Ag Pf/Pv Cassette, 25x 1 test per kit [05FK83]	25 tests	69125	17.5	1209687.5	20-Oct-17	5/25/18	25-May-18	25	No	Reported separately	50586	50586	United States Dollar	76891		SD Bioline Malaria Ag P.f/P.v	0	0
Colombia	COL-809-G03-M	PPM, through Partnership for Supply Chain Management (PFSCM)	Standard Diagnostics, Inc.Giheung-ku, Republic of Korea	Malaria RDT: P.f./P.v	SD Bioline Malaria Ag Pf/Pv [05FK80]	25 tests	364	17.5	6370	15-Jul-13	5/26/14	26-May-14	25	No	Reported separately	12603	12603	United States Dollar	48547		SD Bioline Malaria Ag P.f/P.v	0	0
Colombia	COL-809-G03-M	PPM, through Partnership for Supply Chain Management (PFSCM)	Standard Diagnostics, Inc.Giheung-ku, Republic of Korea	Malaria RDT: P.f./P.v	SD Bioline Malaria Ag Pf/Pv [05FK80]	25 tests	436	17.5	7630	15-Jul-13	5/26/14	26-May-14	25	No	Reported separately	12603	12603	United States Dollar	48548		SD Bioline Malaria Ag P.f/P.v	0	0
Colombia	COL-809-G03-M	PPM, through Partnership for Supply Chain Management (PFSCM)	Standard Diagnostics, Inc.Giheung-ku, Republic of Korea	Malaria RDT: P.f./P.v	SD Bioline Malaria Ag Pf/Pv [05FK80]	25 tests	546	17.5	9555	15-Jul-13	5/26/14	26-May-14	25	No	Reported separately	12603	12603	United States Dollar	48549		SD Bioline Malaria Ag P.f/P.v	0	0
Colombia	COL-809-G03-M	PPM, through Partnership for Supply Chain Management (PFSCM)	Standard Diagnostics, Inc.Giheung-ku, Republic of Korea	Malaria RDT: P.f./P.v	SD Bioline Malaria Ag Pf/Pv [05FK80]	25 tests	364	17.5	6370	15-Jul-13	5/26/14	26-May-14	25	No	Reported separately	12603	12603	United States Dollar	48550		SD Bioline Malaria Ag P.f/P.v	0	0
Colombia	COL-809-G03-M	PPM, through Partnership for Supply Chain Management (PFSCM)	Standard Diagnostics, Inc.Giheung-ku, Republic of Korea	Malaria RDT: P.f./P.v	SD Bioline Malaria Ag Pf/Pv [05FK80]	25 tests	436	17.5	7630	15-Jul-13	5/26/14	26-May-14	25	No	Reported separately	12603	12603	United States Dollar	48551		SD Bioline Malaria Ag P.f/P.v	0	0
Colombia	COL-809-G03-M	PPM, through Partnership for Supply Chain Management (PFSCM)	Standard Diagnostics, Inc.Giheung-ku, Republic of Korea	Malaria RDT: P.f./P.v	SD Bioline Malaria Ag Pf/Pv [05FK80]	25 tests	546	17.5	9555	15-Jul-13	5/26/14	26-May-14	25	No	Reported separately	12603	12603	United States Dollar	48552		SD Bioline Malaria Ag P.f/P.v	0	0
Honduras	HND-M-CHF	PPM, through Partnership for Supply Chain Management (PFSCM)	Standard Diagnostics, Inc.Giheung-ku, Republic of Korea	Malaria RDT: P.f./P.v	SD Bioline Malaria Ag Pf/Pv [05FK80]	25 tests	590	17.5	10325	25-Apr-18	10/10/18	9-Oct-18	25	No	Reported separately	50840	50840	United States Dollar	79731		SD Bioline Malaria Ag P.f/P.v	0	0
Nepal	NEP-M-EDCD	WHO/Roll Back Malaria	Standard Diagnostics, Inc.Giheung-ku, Republic of Korea	Malaria RDT: P.f./P.v	SD Bioline Malaria Ag Pf/Pv [05FK80]	25 tests	1094	17.5	19145	1-Feb-13	2/15/13	15-Mar-13	25	Yes	Reported separately	SD130215-10	200719568	United States Dollar	41639		SD Bioline Malaria Ag P.f/P.v	0	0
Nepal	NEP-M-EDCD	WHO/Roll Back Malaria	Standard Diagnostics, Inc.Giheung-ku, Republic of Korea	Malaria RDT: P.f./P.v	SD Bioline Malaria Ag Pf/Pv [05FK80]	25 tests	906	17.5	15855	1-Feb-13	2/15/13	15-Mar-13	25	Yes	Reported separately	SD130215-10	200719568	United States Dollar	41640		SD Bioline Malaria Ag P.f/P.v	0	0
Nepal	NEP-M-EDCD	WHO/Roll Back Malaria	Standard Diagnostics, Inc.Giheung-ku, Republic of Korea	Malaria RDT: P.f./P.v	SD Bioline Malaria Ag Pf/Pv [05FK80]	25 tests	2100	17.5	36750	25-Jan-13	2/11/13	22-Feb-13	25	Yes	Reported separately	SD130201-11	200715318	United States Dollar	41634		SD Bioline Malaria Ag P.f/P.v	0	0
Nepal	NEP-M-EDCD	WHO/Roll Back Malaria	Standard Diagnostics, Inc.Giheung-ku, Republic of Korea	Malaria RDT: P.f./P.v	SD Bioline Malaria Ag Pf/Pv [05FK80]	25 tests	1600	17.5	28000	12-Sep-12	11/5/12	8-Nov-12	25	No	Embedded in unit cost	SD120927-12	200639306	United States Dollar	35428		SD Bioline Malaria Ag P.f/P.v	0	0
Nepal	NEP-M-EDCD	WHO/Roll Back Malaria	Standard Diagnostics, Inc.Giheung-ku, Republic of Korea	Malaria RDT: P.f./P.v	SD Bioline Malaria Ag Pf/Pv [05FK80]	25 tests	600	17.5	10500	9-Aug-12	9/10/12	10-Sep-12	25	No	Embedded in unit cost	SD120820-16	200620415	United States Dollar	35429		SD Bioline Malaria Ag P.f/P.v	0	0
Nepal	NEP-M-EDCD	WHO/Roll Back Malaria	Standard Diagnostics, Inc.Giheung-ku, Republic of Korea	Malaria RDT: P.f./P.v	SD Bioline Malaria Ag Pf/Pv [05FK80]	25 tests	60	17.5	1050	20-Jul-12	8/13/12	13-Aug-12	25	No	Embedded in unit cost	SD120807-4	KIJ120720-1	United States Dollar	34007		SD Bioline Malaria Ag P.f/P.v	0	0
Angola	AGO-M-MOH	PPM, through Partnership for Supply Chain Management (PFSCM)	Standard Diagnostics, Inc.Giheung-ku, Republic of Korea	Malaria RDT: P.f./P.v	SD Bioline Malaria Ag Pf/Pv [05FK80]	25 tests	30000	16.25	487500	13-Nov-15	2/24/16	2-Feb-16	25	No	Reported separately	2136	2136	United States Dollar	62472		SD Bioline Malaria Ag P.f/P.v	0	0
Angola	AGO-M-MOH	PPM, through Partnership for Supply Chain Management (PFSCM)	Standard Diagnostics, Inc.Giheung-ku, Republic of Korea	Malaria RDT: P.f./P.v	SD Bioline Malaria RDT P.f/P.v [05FK87], 25 tests packed in three boxes, 8:8:9	25 tests	30000	16.25	487500	12-Oct-15	2/16/16	23-Jan-16	25	Yes	Embedded in unit cost	SD151216-29	13822	United States Dollar	62372		SD Bioline Malaria Ag P.f/P.v	0	0
Lao (Peoples Democratic Republic)	LAO-M-GFMOH	PPM, through Partnership for Supply Chain Management (PFSCM)	Standard Diagnostics, Inc.Giheung-ku, Republic of Korea	Malaria RDT: P.f./P.v	SD Bioline Malaria Ag P.f/P.v [05FK86]	10 tests	35000	6.5	227500	2-May-17	9/14/17	14-Sep-17	10	No	Reported separately	50351	50351	United States Dollar	72496		SD Bioline Malaria Ag P.f/P.v	0	0
Lao (Peoples Democratic Republic)	LAO-708-G09-M	PPM, through Partnership for Supply Chain Management (PFSCM)	Standard Diagnostics, Inc.Giheung-ku, Republic of Korea	Malaria RDT: P.f./P.v	SD Bioline Malaria Ag Pf/Pv [05FK80]	25 tests	9264	16.25	150540	24-Sep-15	11/18/16	10-Nov-16	25	No	Reported separately	2064	2064	United States Dollar	66686		SD Bioline Malaria Ag P.f/P.v	0	0
Lao (Peoples Democratic Republic)	LAO-708-G09-M	PPM, through Partnership for Supply Chain Management (PFSCM)	Standard Diagnostics, Inc.Giheung-ku, Republic of Korea	Malaria RDT: P.f./P.v	SD Bioline Malaria Ag Pf/Pv [05FK80]	25 tests	1030	16.25	16737.5	24-Sep-15	11/18/16	10-Nov-16	25	No	Reported separately	2064	2064	United States Dollar	66687		SD Bioline Malaria Ag P.f/P.v	0	0
Lao (Peoples Democratic Republic)	LAO-708-G09-M	PPM, through Partnership for Supply Chain Management (PFSCM)	Standard Diagnostics, Inc.Giheung-ku, Republic of Korea	Malaria RDT: P.f./P.v	SD Bioline Malaria Ag Pf/Pv [05FK80]	25 tests	9264	16.25	150540	24-Sep-15	11/18/16	10-Nov-16	25	No	Reported separately	2064	2064	United States Dollar	66688		SD Bioline Malaria Ag P.f/P.v	0	0
Lao (Peoples Democratic Republic)	LAO-708-G09-M	PPM, through Partnership for Supply Chain Management (PFSCM)	Standard Diagnostics, Inc.Giheung-ku, Republic of Korea	Malaria RDT: P.f./P.v	SD Bioline Malaria Ag Pf/Pv [05FK80]	25 tests	1029	16.25	16721.25	24-Sep-15	11/18/16	10-Nov-16	25	No	Reported separately	2064	2064	United States Dollar	66689		SD Bioline Malaria Ag P.f/P.v	0	0
Lao (Peoples Democratic Republic)	LAO-708-G09-M	PPM, through Partnership for Supply Chain Management (PFSCM)	Standard Diagnostics, Inc.Giheung-ku, Republic of Korea	Malaria RDT: P.f./P.v	SD Bioline Malaria Ag Pf/Pv [05FK80]	25 tests	6400	16.25	104000	29-Apr-14	8/11/14	11-Aug-14	25	No	Reported separately	13960	13960	United States Dollar	50166		SD Bioline Malaria Ag P.f/P.v	0	0
Lao (Peoples Democratic Republic)	LAO-708-G09-M	PPM, through Partnership for Supply Chain Management (PFSCM)	Standard Diagnostics, Inc.Giheung-ku, Republic of Korea	Malaria RDT: P.f./P.v	SD Bioline Malaria Ag Pf/Pv [05FK80]	25 tests	6400	16.25	104000	5-Jun-13	11/26/13	26-Nov-13	25	No	Reported separately	12397	12397	United States Dollar	44001		SD Bioline Malaria Ag P.f/P.v	0	0
Lao (Peoples Democratic Republic)	LAO-708-G09-M	PPM, through Partnership for Supply Chain Management (PFSCM)	Standard Diagnostics, Inc.Giheung-ku, Republic of Korea	Malaria RDT: P.f./P.v	SD Bioline Malaria Ag Pf/Pv [05FK80]	25 tests	2005	16.25	32581.25	18-Sep-12	2/12/13	12-Feb-13	25	No	Reported separately	9868	9868	United States Dollar	37723		SD Bioline Malaria Ag P.f/P.v	0	0
Lao (Peoples Democratic Republic)	LAO-708-G09-M	PPM, through Partnership for Supply Chain Management (PFSCM)	Standard Diagnostics, Inc.Giheung-ku, Republic of Korea	Malaria RDT: P.f./P.v	SD Bioline Malaria Ag Pf/Pv [05FK80]	25 tests	7431	16.25	120753.75	17-Nov-11	4/17/12	16-Apr-12	25	No	Reported separately	8599	8599	United States Dollar	31915		SD Bioline Malaria Ag P.f/P.v	0	0
Malawi	MLW-911-G08-M	PPM, through Partnership for Supply Chain Management (PFSCM)	Standard Diagnostics, Inc.Giheung-ku, Republic of Korea	Malaria RDT: P.f./P.v	SD Bioline Malaria Ag Pf/Pv [05FK80]	25 tests	35557	16.25	577801.25	21-Apr-11	11/17/11	26-Sep-11	25	No	Reported separately	7471	7471	United States Dollar	30944		SD Bioline Malaria Ag P.f/P.v	0	0
Colombia	COL-809-G03-M	PPM, through Partnership for Supply Chain Management (PFSCM)	Standard Diagnostics, Inc.Giheung-ku, Republic of Korea	Malaria RDT: P.f./P.v	SD Bioline Malaria Ag Pf/Pv [05FK80]	25 tests	2400	16	38400	21-Jul-10	8/22/11	23-Aug-11	25	Yes	Reported separately	5709	5709	United States Dollar	27223		SD Bioline Malaria Ag P.f/P.v	0	0
Colombia	COL-809-G03-M	PPM, through Partnership for Supply Chain Management (PFSCM)	Standard Diagnostics, Inc.Giheung-ku, Republic of Korea	Malaria RDT: P.f./P.v	SD Bioline Malaria Ag Pf/Pv [05FK80]	25 tests	4400	16	70400	21-Jul-10	8/22/11	23-Aug-11	25	Yes	Reported separately	5709	5709	United States Dollar	27224		SD Bioline Malaria Ag P.f/P.v	0	0
Colombia	COL-809-G03-M	PPM, through Partnership for Supply Chain Management (PFSCM)	Standard Diagnostics, Inc.Giheung-ku, Republic of Korea	Malaria RDT: P.f./P.v	SD Bioline Malaria Ag Pf/Pv [05FK80]	25 tests	3694	16	59104	21-Jul-10	8/22/11	23-Aug-11	25	Yes	Reported separately	5709	5709	United States Dollar	27225		SD Bioline Malaria Ag P.f/P.v	0	0
Lao (Peoples Democratic Republic)	LAO-708-G09-M	IDA Foundation	Standard Diagnostics, Inc.Giheung-ku, Republic of Korea	Malaria RDT: P.f./P.v	SD Bioline Malaria Ag Pf/Pv [05FK80]	25 tests	9600	15.88	152448	1-Mar-13	4/7/13	21-Mar-13	25	Yes	Reported separately	SQ-130593	Order through Email	United States Dollar	40042		SD Bioline Malaria Ag P.f/P.v	0	0
Africa	QPA-M-E8S	Direct from Mfg	Standard Diagnostics, Inc.Giheung-ku, Republic of Korea	Malaria RDT: P.f./P.v	SD Bioline Malaria Ag Pf/Pv [05FK80]	25 tests	18400	15	276000	31-Aug-16	1/20/17	21-Dec-16	25	No	Reported separately	SD161021-21	VPP501130	United States Dollar	66980		SD Bioline Malaria Ag P.f/P.v	0	0
Africa	QPA-M-E8S	PPM, through Partnership for Supply Chain Management (PFSCM)	Standard Diagnostics, Inc.Giheung-ku, Republic of Korea	Malaria RDT: P.f./P.v	SD Bioline Malaria Ag Pf/Pv [05FK80]	25 tests	18400	15	276000	29-Aug-16	1/22/17	22-Jan-17	25	No	Reported separately	50041	50041	United States Dollar	68523		SD Bioline Malaria Ag P.f/P.v	0	0
Angola	AGO-M-MOH	PPM, through Partnership for Supply Chain Management (PFSCM)	Standard Diagnostics, Inc.Giheung-ku, Republic of Korea	Malaria RDT: P.f./P.v	SD Bioline Malaria Ag Pf/Pv [05FK80]	25 tests	116950	15	1754250	20-Oct-17	5/25/18	25-May-18	25	No	Reported separately	50586	50586	United States Dollar	76890		SD Bioline Malaria Ag P.f/P.v	0	0
Angola	AGO-M-MOH	PPM, through Partnership for Supply Chain Management (PFSCM)	Standard Diagnostics, Inc.Giheung-ku, Republic of Korea	Malaria RDT: P.f./P.v	SD Bioline Malaria Ag Pf/Pv [05FK80]	25 tests	41094	15	616410	27-Jun-16	12/13/16	22-Dec-16	25	No	Reported separately	2333	2333	United States Dollar	66893		SD Bioline Malaria Ag P.f/P.v	0	0
Angola	AGO-M-MOH	PPM, through Partnership for Supply Chain Management (PFSCM)	Standard Diagnostics, Inc.Giheung-ku, Republic of Korea	Malaria RDT: P.f./P.v	SD Bioline Malaria Ag Pf/Pv [05FK80]	25 tests	103675	15	1555125	27-Jun-16	12/13/16	22-Dec-16	25	No	Reported separately	2333	2333	United States Dollar	66894		SD Bioline Malaria Ag P.f/P.v	0	0
Iran (Islamic Republic)	IRN-810-G04-H	Other n/s	Standard Diagnostics, Inc.Giheung-ku, Republic of Korea	Malaria RDT: P.f./P.v	SD Bioline Malaria Ag Pf/Pv [05FK80]	25 tests	2203	15	33045	9-May-17	2/15/18	10-Mar-18	25	No	Reported separately	24077-1	GP410146	United States Dollar	75071		SD Bioline Malaria Ag P.f/P.v	0	0
Iran (Islamic Republic)	IRN-M-UNDP	Other n/s	Standard Diagnostics, Inc.Giheung-ku, Republic of Korea	Malaria RDT: P.f./P.v	SD Bioline Malaria Ag Pf/Pv [05FK80]	25 tests	2203	15	33045	9-May-17	9/30/17	15-Oct-17	25	No	Reported separately	SD170828-21	GP410146	United States Dollar	74396		SD Bioline Malaria Ag P.f/P.v	0	0
Iran (Islamic Republic)	IRN-M-UNDP	United Nations Population Fund (UNFPA)	Standard Diagnostics, Inc.Giheung-ku, Republic of Korea	Malaria RDT: P.f./P.v	SD Bioline Malaria Ag Pf/Pv [05FK80]	25 tests	3200	15	48000	21-Feb-16	6/30/16	13-Jul-16	25	Yes	Reported separately	SD160503-22	26,232,663	United States Dollar	65653		SD Bioline Malaria Ag P.f/P.v	0	0
Myanmar	MMR-M-SCF	UNICEF Supply Division	Standard Diagnostics, Inc.Giheung-ku, Republic of Korea	Malaria RDT: P.f./P.v	SD Bioline Malaria Ag Pf/Pv [05FK80]	25 tests	594	15	8910	7-Mar-13	8/30/13	5-Jun-13	25	Yes	Reported separately	SD130530-8	13/005/SCI/MM/UNICEF	United States Dollar	40088		SD Bioline Malaria Ag P.f/P.v	0	0
Myanmar	MMR-M-SCF	UNICEF Supply Division	Standard Diagnostics, Inc.Giheung-ku, Republic of Korea	Malaria RDT: P.f./P.v	SD Bioline Malaria Ag Pf/Pv [05FK80]	25 tests	594	15	8910	7-Mar-13	8/30/13	13-Aug-13	25	Yes	Reported separately	SD130724-15	13/005/SCI/MM/UNICEF	United States Dollar	40334		SD Bioline Malaria Ag P.f/P.v	0	0
Sudan	SDN-M-UNDP	Direct from Mfg	Standard Diagnostics, Inc.Giheung-ku, Republic of Korea	Malaria RDT: P.f./P.v	SD Bioline Malaria Ag Pf/Pv [05FK80]	25 tests	176956	15	2654340	29-Aug-17	12/17/17	21-Mar-18	25	No	Reported separately	SD171127-24	SDN10-GP412089-1	United States Dollar	75405		SD Bioline Malaria Ag P.f/P.v	0	0
Lao (Peoples Democratic Republic)	LAO-708-G09-M	IDA Foundation	Standard Diagnostics, Inc.Giheung-ku, Republic of Korea	Malaria RDT: P.f./P.v	SD Bioline Malaria Ag Pf/Pv [05FK80]	25 tests	8256	14.85	122601.6	25-Feb-11	6/30/11	16-Jun-11	25	Yes	Reported separately	SI112750	S111056	United States Dollar	25769		SD Bioline Malaria Ag P.f/P.v	0	0
Angola	AGO-708-G04-M	WHO Procurement Department	Standard Diagnostics, Inc.Giheung-ku, Republic of Korea	Malaria RDT: P.f./P.v	SD Bioline Malaria Ag Pf/Pv [05FK80]	25 tests	190495	14.5	2762177.5	18-Mar-13	9/15/13	2-Jan-14	25	Yes	Reported separately	PSS-GEN 03/13-ANG	200882951	United States Dollar	46311		SD Bioline Malaria Ag P.f/P.v	0	0
Nepal	NEP-M-EDCD	Direct from Mfg	Standard Diagnostics, Inc.Giheung-ku, Republic of Korea	Malaria RDT: P.f./P.v	SD Bioline Malaria Ag Pf/Pv [05FK80]	25 tests	1000	14.5	14500	11-Mar-14	3/11/14	25-Mar-14	25	Yes	Reported separately	SD140313-8	200957457	United States Dollar	48626		SD Bioline Malaria Ag P.f/P.v	0	0
Sudan	SDN-M-UNDP	Direct from Mfg	Standard Diagnostics, Inc.Giheung-ku, Republic of Korea	Malaria RDT: P.f./P.v	SD Bioline Malaria Ag Pf/Pv [05FK80]	25 tests	57401	14.5	832314	1-Dec-15	12/1/15	24-Apr-16	25	No	Reported separately	SD151218-29	GP411011-1	United States Dollar	62647		SD Bioline Malaria Ag P.f/P.v	0	0
Nepal	NEP-M-EDCD	Direct from Mfg	Standard Diagnostics, Inc.Giheung-ku, Republic of Korea	Malaria RDT: P.f./P.v	SD Bioline Malaria Ag Pf/Pv [05FK80]	25 tests	875	14.5	12687	31-Oct-13	12/17/13	24-Dec-13	25	Yes	Reported separately	SD131128-1	200885433	United States Dollar	48600		SD Bioline Malaria Ag P.f/P.v	0	0
Sudan	SDN-M-UNDP	Direct from Mfg	Standard Diagnostics, Inc.Giheung-ku, Republic of Korea	Malaria RDT: P.f./P.v	SD Bioline Malaria Ag Pf/Pv [05FK80]	25 tests	39066	14	546924	25-Apr-16	3/22/17	24-May-17	25	No	Reported separately	SD170118-21	SDN10-GP412012-1	United States Dollar	69002		SD Bioline Malaria Ag P.f/P.v	0	0
Timor-Leste	TLS-M-MOH	PPM, through Partnership for Supply Chain Management (PFSCM)	Standard Diagnostics, Inc.Giheung-ku, Republic of Korea	Malaria RDT: P.f./P.v	SD Bioline Malaria Ag Pf/Pv [05FK80]	25 tests	5300	14	74200	22-Jun-12	9/25/12	25-Sep-12	25	No	Reported separately	10192	10192	United States Dollar	34840		SD Bioline Malaria Ag P.f/P.v	0	0
South-Eastern Asia	QSE-M-UNOPS	Direct from Mfg	Standard Diagnostics, Inc.Giheung-ku, Republic of Korea	Malaria RDT: P.f./P.v	SD Bioline Malaria Ag P.f/P.v [05FK86]	10 tests	59451	5	297255	13-Aug-15	12/30/15	21-Jan-16	10	No	Embedded in unit cost	SD151012-21	548444	United States Dollar	62573		SD Bioline Malaria Ag P.f/P.v	0	0
Bhutan	BTN-M-MOH	PPM, through Partnership for Supply Chain Management (PFSCM)	Standard Diagnostics, Inc.Giheung-ku, Republic of Korea	Malaria RDT: P.f./P.v	SD Bioline Malaria Ag P.f/P.v [05FK86]	25 tests	2160	12	25920	12-Sep-16	3/31/17	26-Mar-17	25	No	Reported separately	50048	50048	United States Dollar	68759		SD Bioline Malaria Ag P.f/P.v	0	0
South-Eastern Asia	QSE-M-UNOPS	Direct from Mfg	Standard Diagnostics, Inc.Giheung-ku, Republic of Korea	Malaria RDT: P.f./P.v	SD Bioline Malaria Ag P.f/P.v [05FK86]	10 tests	20429	4.8	98059.2	16-Dec-14	4/30/15	18-Apr-15	10	No	Embedded in unit cost	SD150119-20	491807	United States Dollar	58573		SD Bioline Malaria Ag P.f/P.v	0	0
Myanmar	MMR-M-SCF	IDA Foundation	Standard Diagnostics, Inc.Giheung-ku, Republic of Korea	Malaria RDT: P.f./P.v	SD Bioline Malaria Ag P.f/P.v [05FK86]	10 tests	29413	4.55	133829.15	24-Feb-17	2/28/17	6-Mar-17	10	No	Reported separately	17300709 RI	PO/SC-GF/2016/046-MLAtest-Buffer (IDA)	United States Dollar	68792		SD Bioline Malaria Ag P.f/P.v	0	0
Myanmar	MMR-M-SCF	IDA Foundation	Standard Diagnostics, Inc.Giheung-ku, Republic of Korea	Malaria RDT: P.f./P.v	SD Bioline Malaria Ag Pf/Pv [05FK80]	25 tests	7564	11.25	85095	2-Dec-14	1/1/15	2-Apr-15	25	No	Reported separately	SI151338	PO/SC-GF/015/003 D-Malariatest	United States Dollar	56924		SD Bioline Malaria Ag P.f/P.v	0	0
Myanmar	MMR-M-SCF	IDA Foundation	Standard Diagnostics, Inc.Giheung-ku, Republic of Korea	Malaria RDT: P.f./P.v	SD Bioline Malaria Ag Pf/Pv [05FK80]	25 tests	1891	11.25	21273.75	2-Dec-14	9/1/15	17-Sep-15	25	No	Reported separately	SI154707	PO/SC-GF/015/003 D-Malariatest	United States Dollar	58705		SD Bioline Malaria Ag P.f/P.v	0	0
Myanmar	MMR-M-SCF	IDA Foundation	Standard Diagnostics, Inc.Giheung-ku, Republic of Korea	Malaria RDT: P.f./P.v	SD Bioline Malaria Ag Pf/Pv [05FK80]	25 tests	6318	11.25	71077.5	19-Dec-13	1/23/14	19-Feb-14	25	Yes	Reported separately	SI140606	PO/SC-GF/2014/006-TEST (IDA)	United States Dollar	48528		SD Bioline Malaria Ag P.f/P.v	0	0
Myanmar	MMR-M-SCF	IDA Foundation	Standard Diagnostics, Inc.Giheung-ku, Republic of Korea	Malaria RDT: P.f./P.v	SD Bioline Malaria Ag Pf/Pv [05FK80]	25 tests	2708	11.25	30465	19-Dec-13	9/19/14	24-Sep-14	25	No	Reported separately	SI144320	PO/SC-GF/2014/006-Test (IDA)	United States Dollar	51976		SD Bioline Malaria Ag P.f/P.v	0	0
Viet Nam	VTN-708-G06-M	PPM, through Partnership for Supply Chain Management (PFSCM)	Standard Diagnostics, Inc.Giheung-ku, Republic of Korea	Malaria RDT: P.f./P.v	SD Bioline Malaria Ag Pf/Pv [05FK80]	10 tests	51630	4.5	232335	23-May-13	1/28/14	28-Jan-14	10	No	Reported separately	12142	12142	United States Dollar	46466		SD Bioline Malaria Ag P.f/P.v	0	0
Myanmar	MMR-H-SCF	IDA Foundation	Standard Diagnostics, Inc.Giheung-ku, Republic of Korea	Malaria RDT: P.f./P.v	SD Bioline Malaria Ag Pf/Pv [05FK80]	25 tests	3	11	33	16-Dec-15	9/1/16	8-Jul-16	25	No	Embedded in unit cost	15300043 SO	PO/SC-GF/2016/005-Mala.Test (IDA)	United States Dollar	67339		SD Bioline Malaria Ag P.f/P.v	0	0
Myanmar	MMR-M-SCF	IDA Foundation	Standard Diagnostics, Inc.Giheung-ku, Republic of Korea	Malaria RDT: P.f./P.v	SD Bioline Malaria Ag P.f/P.v [05FK86]	25 tests	10808	11	118888	16-Dec-15	2/29/16	22-Feb-16	25	No	Reported separately	SI160808	PO/SC-GF/2016/005-Mala.Test (IDA)	United States Dollar	63082		SD Bioline Malaria Ag P.f/P.v	0	0
Myanmar	MMR-M-SCF	IDA Foundation	Standard Diagnostics, Inc.Giheung-ku, Republic of Korea	Malaria RDT: P.f./P.v	SD Bioline Malaria Ag Pf/Pv [05FK80]	25 tests	5817	11	63987	16-Dec-15	10/1/16	26-Jul-16	25	No	Embedded in unit cost	15300043 SO	PO/SC-GF/2016/005-Mala.Test (IDA)	United States Dollar	67330		SD Bioline Malaria Ag P.f/P.v	0	0
Myanmar	MMR-M-SCF	Direct from Mfg	Standard Diagnostics, Inc.Giheung-ku, Republic of Korea	Malaria RDT: P.f./P.v	SD Bioline Malaria Ag Pf/Pv [05FK80]	25 tests	4000	10.75	43000	9-Dec-14	4/2/15	3-Jun-15	25	No	Embedded in unit cost	SD150423-3	JMS141209-1	United States Dollar	57016		SD Bioline Malaria Ag P.f/P.v	0	0
Myanmar	MMR-M-SCF	Direct from Mfg	Standard Diagnostics, Inc.Giheung-ku, Republic of Korea	Malaria RDT: P.f./P.v	SD Bioline Malaria Ag Pf/Pv [05FK80]	25 tests	8000	10.75	86000	9-Dec-14	8/5/15	5-Aug-15	25	No	Embedded in unit cost	SD150702-22	PSI-JMS141209-2	United States Dollar	60737		SD Bioline Malaria Ag P.f/P.v	0	0
Nepal	NPL-M-SCF	PPM, through Partnership for Supply Chain Management (PFSCM)	Standard Diagnostics, Inc.Giheung-ku, Republic of Korea	Malaria RDT: P.f./P.v	SD Bioline Malaria Ag Pf/Pv [05FK80]	25 tests	11544	10.75	124098	22-Sep-15	1/26/16	2-Feb-16	25	No	Reported separately	2107	2107	United States Dollar	62497		SD Bioline Malaria Ag P.f/P.v	0	0
Myanmar	MMR-M-SCF	PPM, through Partnership for Supply Chain Management (PFSCM)	Standard Diagnostics, Inc.Giheung-ku, Republic of Korea	Malaria RDT: P.f./P.v	SD Bioline Malaria Ag Pf/Pv Cassette, 25x 1 test per kit [05FK83]	25 tests	3467	10.5	36403.5	22-Feb-17	10/1/17	20-Sep-17	25	No	Reported separately	50250	50250	United States Dollar	72497		SD Bioline Malaria Ag P.f/P.v	0	0
Myanmar	MMR-M-SCF	PPM, through Partnership for Supply Chain Management (PFSCM)	Standard Diagnostics, Inc.Giheung-ku, Republic of Korea	Malaria RDT: P.f./P.v	SD Bioline Malaria Ag Pf/Pv Cassette, 25x 1 test per kit [05FK83]	25 tests	5200	10.5	54600	22-Feb-17	10/1/17	20-Sep-17	25	No	Reported separately	50250	50250	United States Dollar	72498		SD Bioline Malaria Ag P.f/P.v	0	0
Nepal	NPL-M-SCF	PPM, through Partnership for Supply Chain Management (PFSCM)	Standard Diagnostics, Inc.Giheung-ku, Republic of Korea	Malaria RDT: P.f./P.v	SD Bioline Malaria Ag Pf/Pv [05FK80]	25 tests	6695	10.5	70297.5	6-Feb-17	9/21/17	18-Oct-17	25	No	Reported separately	50240	50240	United States Dollar	72592		SD Bioline Malaria Ag P.f/P.v	0	0
Cambodia	KHM-M-UNOPS	Direct from Mfg	Standard Diagnostics, Inc.Giheung-ku, Republic of Korea	Malaria RDT: P.f./P.v	SD Bioline Malaria RDT P.f/P.v [05FK87], 25 tests packed in three boxes, 8:8:9	25 tests	11610	10.25	119002.5	18-Mar-16	8/1/16	21-Aug-16	25	No	Reported separately	SD160725-21	3002553	United States Dollar	64856		SD Bioline Malaria Ag P.f/P.v	0	0
Cambodia	KHM-M-UNOPS	Direct from Mfg	Standard Diagnostics, Inc.Giheung-ku, Republic of Korea	Malaria RDT: P.f./P.v	SD Bioline Malaria RDT P.f/P.v [05FK87], 25 tests packed in three boxes, 8:8:9	25 tests	4404	10.25	45141	5-Jan-16	3/27/16	24-Mar-16	25	No	Reported separately	SD160310-21	UNOPS-0000577999	United States Dollar	61977		SD Bioline Malaria Ag P.f/P.v	0	0
Cambodia	KHM-M-UNOPS	Direct from Mfg	Standard Diagnostics, Inc.Giheung-ku, Republic of Korea	Malaria RDT: P.f./P.v	SD Bioline Malaria RDT P.f/P.v [05FK87], 25 tests packed in three boxes, 8:8:9	25 tests	10000	10.25	102500	5-Jan-16	3/27/16	26-Mar-16	25	No	Reported separately	SD160311-21	UNOPS-0000577998	United States Dollar	61978		SD Bioline Malaria Ag P.f/P.v	0	0
Cambodia	KHM-M-UNOPS	Direct from Mfg	Standard Diagnostics, Inc.Giheung-ku, Republic of Korea	Malaria RDT: P.f./P.v	SD Bioline Malaria RDT P.f/P.v [05FK87], 25 tests packed in three boxes, 8:8:9	25 tests	20000	10.25	205000	5-Jan-16	12/26/16	9-Jan-17	25	No	Reported separately	SD161219-22-1 & SD161219-22-2	UNOPS-0000577998	United States Dollar	66875		SD Bioline Malaria Ag P.f/P.v	0	0
Cambodia	KHM-M-UNOPS	Direct from Mfg	Standard Diagnostics, Inc.Giheung-ku, Republic of Korea	Malaria RDT: P.f./P.v	SD Bioline Malaria RDT P.f/P.v [05FK87], 25 tests packed in three boxes, 8:8:9	25 tests	10000	10.25	102500	28-Sep-15	12/21/15	25-Dec-15	25	No	Reported separately	SD151208-21	UNOPS-0000551999	United States Dollar	59507		SD Bioline Malaria Ag P.f/P.v	0	0
South-Eastern Asia	QSE-M-UNOPS	Direct from Mfg	Standard Diagnostics, Inc.Giheung-ku, Republic of Korea	Malaria RDT: P.f./P.v	SD Bioline Malaria RDT P.f/P.v [05FK87], 25 tests packed in three boxes, 8:8:9	25 tests	910	10.25	9327.5	1-Mar-16	3/25/16	21-Apr-16	25	No	Reported separately	SD160329-21 & SD160329-21-1	3004279	United States Dollar	62464		SD Bioline Malaria Ag P.f/P.v	0	0
South-Eastern Asia	QSE-M-UNOPS	Direct from Mfg	Standard Diagnostics, Inc.Giheung-ku, Republic of Korea	Malaria RDT: P.f./P.v	SD Bioline Malaria RDT P.f/P.v [05FK87], 25 tests packed in three boxes, 8:8:9	25 tests	16280	10.25	166870	28-Aug-15	10/19/15	18-Oct-15	25	No	Reported separately	SD151007-21	UNOPS-0000549645	United States Dollar	59506		SD Bioline Malaria Ag P.f/P.v	0	0
Ethiopia	ETH-M-FMOH	Direct from Mfg	Standard Diagnostics, Inc.Giheung-ku, Republic of Korea	Malaria RDT: P.f./P.v	SD Bioline Malaria Ag Pf/Pv [05FK80]	25 tests	79002	10	790020	19-May-14	8/19/14	1-Aug-14	25	Yes	Reported separately	DVD120502-1	1116	United States Dollar	66280		SD Bioline Malaria Ag P.f/P.v	0	0
Ethiopia	ETH-809-G10-M	Direct from Mfg	Standard Diagnostics, Inc.Giheung-ku, Republic of Korea	Malaria RDT: P.f./P.v	SD Bioline Malaria Ag Pf/Pv [05FK80]	25 tests	123270	10	1232700	23-May-12	8/23/12	23-Aug-12	25	No	Reported separately	SD121102-15	1116	United States Dollar	35473		SD Bioline Malaria Ag P.f/P.v	0	0
Ethiopia	ETH-809-G10-M	Direct from Mfg	Standard Diagnostics, Inc.Giheung-ku, Republic of Korea	Malaria RDT: P.f./P.v	SD Bioline Malaria Ag Pf/Pv [05FK80]	25 tests	77728	10	777280	23-May-12	8/23/12	1-Oct-12	25	No	Reported separately	SD120917-6	1116	United States Dollar	35471		SD Bioline Malaria Ag P.f/P.v	0	0
Ethiopia	ETH-809-G10-M	Direct from Mfg	Standard Diagnostics, Inc.Giheung-ku, Republic of Korea	Malaria RDT: P.f./P.v	SD Bioline Malaria Ag Pf/Pv [05FK80]	25 tests	120000	10	1200000	23-May-12	8/23/12	3-Oct-12	25	No	Reported separately	SD120830-10	1116	United States Dollar	35468		SD Bioline Malaria Ag P.f/P.v	0	0
Ethiopia	ETH-809-G10-M	Direct from Mfg	Standard Diagnostics, Inc.Giheung-ku, Republic of Korea	Malaria RDT: P.f./P.v	SD Bioline Malaria Ag Pf/Pv [05FK80]	25 tests	79002	10	790020	23-May-12	8/23/12	3-Oct-12	25	Yes	Reported separately	SD121008-13	1116	United States Dollar	35475		SD Bioline Malaria Ag P.f/P.v	0	0
Myanmar	MMR-M-SCF	Direct from Mfg	Standard Diagnostics, Inc.Giheung-ku, Republic of Korea	Malaria RDT: P.f./P.v	SD Bioline Malaria Ag Pf/Pv [05FK80]	25 tests	12000	10	120000	22-Aug-13	7/3/14	3-Jul-14	25	Yes	Embedded in unit cost	Bulk Invoice-SD140828-11 & SD140417-6	PSI Contract No.6895-0-600-MRDT-3959-031	United States Dollar	52917		SD Bioline Malaria Ag P.f/P.v	0	0
Myanmar	MMR-M-UNOPS	Direct from Mfg	Standard Diagnostics, Inc.Giheung-ku, Republic of Korea	Malaria RDT: P.f./P.v	SD Bioline Malaria Ag Pf/Pv [05FK80]	25 tests	34620	10	346200	11-Apr-12	6/12/12	17-Jun-12	25	No	Reported separately	SD120511-2	UNOPS-0000316603	United States Dollar	33438		SD Bioline Malaria Ag P.f/P.v	0	0
Myanmar	MMR-M-UNOPS	Direct from Mfg	Standard Diagnostics, Inc.Giheung-ku, Republic of Korea	Malaria RDT: P.f./P.v	SD Bioline Malaria Ag Pf/Pv [05FK80]	25 tests	8655	10	86550	11-Apr-12	12/6/12	25-Nov-12	25	No	Reported separately	SD121105-1	UNOPS 0000316603	United States Dollar	36562		SD Bioline Malaria Ag P.f/P.v	0	0
Viet Nam	VTN-708-G06-M	PPM, through Partnership for Supply Chain Management (PFSCM)	Standard Diagnostics, Inc.Giheung-ku, Republic of Korea	Malaria RDT: P.f./P.v	SD Bioline Malaria Ag Pf/Pv [05FK80]	10 tests	43416	4	173664	7-Apr-14	10/4/14	4-Oct-14	10	No	Reported separately	13961	13961	United States Dollar	51395		SD Bioline Malaria Ag P.f/P.v	0	0
Viet Nam	VTN-708-G06-M	PPM, through Partnership for Supply Chain Management (PFSCM)	Standard Diagnostics, Inc.Giheung-ku, Republic of Korea	Malaria RDT: P.f./P.v	SD Bioline Malaria Ag Pf/Pv [05FK80]	10 tests	30060	4	120240	25-Apr-12	10/23/12	23-Oct-12	10	No	Reported separately	9750	9750	United States Dollar	35327		SD Bioline Malaria Ag P.f/P.v	0	0
Cambodia	KHM-M-UNOPS	Direct from Mfg	Standard Diagnostics, Inc.Giheung-ku, Republic of Korea	Malaria RDT: P.f./P.v	SD Bioline Malaria RDT P.f/P.v [05FK87], 25 tests packed in three boxes, 8:8:9	25 tests	10000	9.5	95000	1-May-17	7/9/17	11-Jul-17	25	No	Reported separately	SD170630-21-1 &SD17063021-2	3041107	United States Dollar	69857		SD Bioline Malaria Ag P.f/P.v	0	0
Cambodia	KHM-M-UNOPS	Direct from Mfg	Standard Diagnostics, Inc.Giheung-ku, Republic of Korea	Malaria RDT: P.f./P.v	SD Bioline Malaria RDT P.f/P.v [05FK87], 25 tests packed in three boxes, 8:8:9	25 tests	15090	9.5	143355	1-May-17	11/13/17	13-Nov-17	25	No	Reported separately	SD171102-21-1 & SD171102-21-2	3041107	United States Dollar	72437		SD Bioline Malaria Ag P.f/P.v	0	0
Cambodia	KHM-M-UNOPS	Direct from Mfg	Standard Diagnostics, Inc.Giheung-ku, Republic of Korea	Malaria RDT: P.f./P.v	SD Bioline Malaria Ag Pf/Pv [05FK80]	10 tests	20000	3.8	76000	24-Dec-13	2/28/14	9-Jun-14	10	No	Embedded in unit cost	SD140305-3 ; SD140414-7 ; SD140520-11	UNOPS-0000426836	United States Dollar	48539		SD Bioline Malaria Ag P.f/P.v	0	0
Cambodia	KHM-M-UNOPS	Direct from Mfg	Standard Diagnostics, Inc.Giheung-ku, Republic of Korea	Malaria RDT: P.f./P.v	SD Bioline Malaria Ag Pf/Pv [05FK80]	25 tests	11795	9.5	112052.5	24-Dec-13	2/28/14	9-Jun-14	25	No	Embedded in unit cost	SD140305-3 ; SD140414-7 ; SD140520-11	UNOPS-0000426836	United States Dollar	48538		SD Bioline Malaria Ag P.f/P.v	0	0
Cambodia	KHM-M-UNOPS	Direct from Mfg	Standard Diagnostics, Inc.Giheung-ku, Republic of Korea	Malaria RDT: P.f./P.v	SD Bioline Malaria Ag Pf/Pv [05FK80]	25 tests	15618	9.5	148371	24-Dec-13	2/28/14	9-Jun-14	25	No	Embedded in unit cost	SD140305-3 ; SD140414-7 ; SD140520-11	UNOPS-0000426836	United States Dollar	49459		SD Bioline Malaria Ag P.f/P.v	0	0
Myanmar	MMR-M-UNOPS	Direct from Mfg	Standard Diagnostics, Inc.Giheung-ku, Republic of Korea	Malaria RDT: P.f./P.v	SD Bioline Malaria Ag Pf/Pv [05FK80]	25 tests	13974	9	125766	7-Feb-13	5/8/13	23-Apr-13	25	No	Reported separately	SD130401-2	369678	United States Dollar	38919		SD Bioline Malaria Ag P.f/P.v	0	0
Myanmar	MMR-M-UNOPS	Direct from Mfg	Standard Diagnostics, Inc.Giheung-ku, Republic of Korea	Malaria RDT: P.f./P.v	SD Bioline Malaria Ag Pf/Pv [05FK80]	25 tests	61	8.5	518.5	10-Mar-16	9/30/16	17-Sep-16	25	No	Reported separately	SD160829S-21	3005377	United States Dollar	65946		SD Bioline Malaria Ag P.f/P.v	0	0
Myanmar	MMR-M-UNOPS	Direct from Mfg	Standard Diagnostics, Inc.Giheung-ku, Republic of Korea	Malaria RDT: P.f./P.v	SD Bioline Malaria Ag Pf/Pv [05FK80]	25 tests	32458	8.5	275893	24-Sep-15	12/31/15	22-Feb-16	25	No	Reported separately	SD160106-23	557014	United States Dollar	62630		SD Bioline Malaria Ag P.f/P.v	0	0
Myanmar	MMR-M-UNOPS	Direct from Mfg	Standard Diagnostics, Inc.Giheung-ku, Republic of Korea	Malaria RDT: P.f./P.v	SD Bioline Malaria Ag Pf/Pv [05FK80]	25 tests	32458	8.5	275893	24-Sep-15	6/30/16	1-Aug-16	25	No	Reported separately	SD160711-23	557014	United States Dollar	64810		SD Bioline Malaria Ag P.f/P.v	0	0
Myanmar	MMR-M-UNOPS	Direct from Mfg	Standard Diagnostics, Inc.Giheung-ku, Republic of Korea	Malaria RDT: P.f./P.v	SD Bioline Malaria Ag Pf/Pv [05FK80]	25 tests	27216	8.5	231336	28-Nov-14	3/31/15	3-Mar-15	25	No	Reported separately	SD150115-12	504466	United States Dollar	56680		SD Bioline Malaria Ag P.f/P.v	0	0
South-Eastern Asia	QSE-M-UNOPS	Direct from Mfg	Standard Diagnostics, Inc.Giheung-ku, Republic of Korea	Malaria RDT: P.f./P.v	SD Bioline Malaria Ag Pf/Pv [05FK80]	25 tests	4662	8.5	39627	17-Aug-16	9/15/16	13-Oct-16	25	No	Reported separately	SD 160922-21	3021082	United States Dollar	67438		SD Bioline Malaria Ag P.f/P.v	0	0
South-Eastern Asia	QSE-M-UNOPS	Direct from Mfg	Standard Diagnostics, Inc.Giheung-ku, Republic of Korea	Malaria RDT: P.f./P.v	SD Bioline Malaria Ag Pf/Pv [05FK80]	25 tests	8786	8.5	74681	10-Mar-16	7/31/16	27-Jun-16	25	No	Reported separately	SD160602-23	3005377	United States Dollar	65470		SD Bioline Malaria Ag P.f/P.v	0	0
South-Eastern Asia	QSE-M-UNOPS	Direct from Mfg	Standard Diagnostics, Inc.Giheung-ku, Republic of Korea	Malaria RDT: P.f./P.v	SD Bioline Malaria Ag Pf/Pv [05FK80]	25 tests	1862	8.5	15827	30-Oct-15	1/30/16	13-Jan-16	25	No	Reported separately	SD151130-27	564183	United States Dollar	62572		SD Bioline Malaria Ag P.f/P.v	0	0
South-Eastern Asia	QSE-M-UNOPS	Direct from Mfg	Standard Diagnostics, Inc.Giheung-ku, Republic of Korea	Malaria RDT: P.f./P.v	SD Bioline Malaria Ag Pf/Pv [05FK80]	25 tests	784	8.5	6664	14-Jul-15	8/14/15	24-Sep-15	25	No	Reported separately	SD150824-25	541884	United States Dollar	62569		SD Bioline Malaria Ag P.f/P.v	0	0
South-Eastern Asia	QSE-M-UNOPS	Direct from Mfg	Standard Diagnostics, Inc.Giheung-ku, Republic of Korea	Malaria RDT: P.f./P.v	SD Bioline Malaria Ag Pf/Pv [05FK80]	25 tests	9164	8.5	77894	26-Sep-14	11/25/14	30-Nov-14	25	No	Embedded in unit cost	SD140930-17	457191	United States Dollar	53999		SD Bioline Malaria Ag P.f/P.v	0	0
Timor-Leste	TLS-M-MOH	PPM, through Partnership for Supply Chain Management (PFSCM)	Standard Diagnostics, Inc.Giheung-ku, Republic of Korea	Malaria RDT: P.f./P.v	SD Bioline Malaria Ag Pf/Pv [05FK80]	25 tests	1080	8.5	9180	10-Mar-17	6/22/17	29-Jul-17	25	No	Reported separately	50301	50301	United States Dollar	71567		SD Bioline Malaria Ag P.f/P.v	0	0
Myanmar	MMR-M-UNOPS	Direct from Mfg	Standard Diagnostics, Inc.Giheung-ku, Republic of Korea	Malaria RDT: P.f./P.v	SD Bioline Malaria Ag Pf/Pv [05FK80]	25 tests	27215	8.5	231327	30-Jan-15	8/30/15	12-Jul-15	25	No	Reported separately	SD150520-4	50446	United States Dollar	59206		SD Bioline Malaria Ag P.f/P.v	0	0
South-Eastern Asia	QSE-M-UNOPS	Direct from Mfg	Standard Diagnostics, Inc.Giheung-ku, Republic of Korea	Malaria RDT: P.f./P.v	SD Bioline Malaria Ag Pf/Pv [05FK80]	25 tests	12952	8.25	106854	26-Sep-14	2/28/15	6-Feb-15	25	No	Reported separately	SD141203-8	457191	United States Dollar	53998		SD Bioline Malaria Ag P.f/P.v	0	0
South-Eastern Asia	QSE-M-UNOPS	Direct from Mfg	Standard Diagnostics, Inc.Giheung-ku, Republic of Korea	Malaria RDT: P.f./P.v	SD Bioline Malaria Ag Pf/Pv [05FK80]	25 tests	12952	8.25	106854	26-May-14	8/27/14	14-Aug-14	25	No	Reported separately	SD140708-8	457191	United States Dollar	51917		SD Bioline Malaria Ag P.f/P.v	0	0
Myanmar	MMR-M-UNOPS	Direct from Mfg	Standard Diagnostics, Inc.Giheung-ku, Republic of Korea	Malaria RDT: P.f./P.v	SD Bioline Malaria Ag Pf/Pv [05FK80]	25 tests	48628	8.25	400937.86	1-Mar-17	6/30/17	10-Jul-17	25	No	Reported separately	SD170609-21	3036989	United States Dollar	71106		SD Bioline Malaria Ag P.f/P.v	0	0
Myanmar	MMR-M-UNOPS	Direct from Mfg	Standard Diagnostics, Inc.Giheung-ku, Republic of Korea	Malaria RDT: P.f./P.v	SD Bioline Malaria Ag Pf/Pv [05FK80]	25 tests	48629	8.24	400946.1	16-Jan-17	3/1/17	1-Mar-17	25	No	Reported separately	SD170214-21	3036989	United States Dollar	70929		SD Bioline Malaria Ag P.f/P.v	0	0
Myanmar	MMR-M-UNOPS	Direct from Mfg	Standard Diagnostics, Inc.Giheung-ku, Republic of Korea	Malaria RDT: P.f./P.v	SD Bioline Malaria Ag Pf/Pv [05FK80]	25 tests	34233	8.23	281566.43	22-Oct-13	2/15/14	28-Jan-14	25	No	Reported separately	SD131213-16	414992	United States Dollar	47871		SD Bioline Malaria Ag P.f/P.v	0	0
Myanmar	MMR-M-UNOPS	Direct from Mfg	Standard Diagnostics, Inc.Giheung-ku, Republic of Korea	Malaria RDT: P.f./P.v	SD Bioline Malaria Ag Pf/Pv [05FK80]	25 tests	34263	8.22	281566.43	7-Nov-13	7/15/14	30-Jun-14	25	No	Reported separately	SD140516-8	414992	United States Dollar	51203		SD Bioline Malaria Ag P.f/P.v	0	0
Eritrea	ERI-910-G07-M	Direct from Mfg	Standard Diagnostics, Inc.Giheung-ku, Republic of Korea	Malaria RDT: P.f./P.v	SD Bioline Malaria Ag Pf/Pv [05FK80]	25 tests	87168	6.64	578412.5	6-Dec-13	10/4/14	10-Oct-14	25	No	Embedded in unit cost	SD140726-1	GF/R9/MA/Y4 -PO/112/2013	United States Dollar	51514		SD Bioline Malaria Ag P.f/P.v	0	0
Eritrea	ERI-910-G07-M	Direct from Mfg	Standard Diagnostics, Inc.Giheung-ku, Republic of Korea	Malaria RDT: P.f./P.v	SD Bioline Malaria Ag Pf/Pv [05FK80]	25 tests	87168	6.64	578412.45	6-Dec-13	3/20/14	31-Mar-14	25	No	Embedded in unit cost	SD140117-10	GF/R9/MA/Y4 -PO/112/2013	United States Dollar	51513		SD Bioline Malaria Ag P.f/P.v	0	0
Sudan	SDN-M-UNDP	Direct from Mfg	Standard Diagnostics, Inc.Giheung-ku, Republic of Korea	Malaria RDT: P.f./P.v	SD Bioline Malaria Ag Pf/Pv [05FK80]	60 tests	39067	14	546938	25-Apr-16	11/27/16	30-Jan-17	60	No	Reported separately	SD161013-22	SDN10-GP412012-1	United States Dollar	67184		SD Bioline Malaria Ag P.f/P.v	0	0
Nicaragua	NIC-M-REDNICA	Direct from Mfg	Standard Diagnostics, Inc.Giheung-ku, Republic of Korea	Malaria RDT: P.f./P.v	SD Bioline Malaria Ag Pf/Pv [05FK80]	25 tests	15620	2.65	41393	24-Apr-14	6/9/14	2-Jul-14	25	No	Embedded in unit cost	36059 - 36060 - 36061	203 / 205 / 206	United States Dollar	49458		SD Bioline Malaria Ag P.f/P.v	0	0
Nicaragua	NIC-M-REDNICA	Direct from Mfg	Standard Diagnostics, Inc.Giheung-ku, Republic of Korea	Malaria RDT: P.f./P.v	SD Bioline Malaria Ag Pf/Pv [05FK80]	25 tests	20133	2.5	50332.5	21-May-13	7/5/13	15-Jul-13	25	No	Embedded in unit cost	13557 / 13558	52 / 53 / 56	United States Dollar	39601		SD Bioline Malaria Ag P.f/P.v	0	0
Cameroon	CMR-M-MOH	PPM, through Partnership for Supply Chain Management (PFSCM)	Standard Diagnostics, Inc.Giheung-ku, Republic of Korea	Malaria RDT: P.f/Pan	Malaria P.f/Pan POCT (25T) [05FK63]	25 tests			462208	3-Apr-17	4/5/18	5-Apr-18	25	No	Reported separately	50333	50333	United States Dollar	76543	pending verification	SD BIOLINE Malaria Ag P.f/Pan	0	0
Cameroon	CMR-M-MOH	PPM, through Partnership for Supply Chain Management (PFSCM)	Standard Diagnostics, Inc.Giheung-ku, Republic of Korea	Malaria RDT: P.f/Pan	Malaria P.f/Pan POCT (25T) [05FK63]	25 tests			216658.75	3-Apr-17	4/5/18	5-Apr-18	25	No	Reported separately	50333	50333	United States Dollar	76544	pending verification	SD BIOLINE Malaria Ag P.f/Pan	0	0
Comoros	COM-M-PNLP	PPM, through Partnership for Supply Chain Management (PFSCM)	Standard Diagnostics, Inc.Giheung-ku, Republic of Korea	Malaria RDT: P.f/Pan	Malaria P.f/Pan POCT (25T) [05FK63]	25 tests			59062.5	23-Feb-18	6/27/18	27-Jun-18	25	Yes	Reported separately	50770	50770	United States Dollar	78120	pending verification	SD BIOLINE Malaria Ag P.f/Pan	0	0
Congo (Democratic Republic)	COD-M-MOH	PPM, through Partnership for Supply Chain Management (PFSCM)	Standard Diagnostics, Inc.Giheung-ku, Republic of Korea	Malaria RDT: P.f/Pan	Malaria P.f/Pan POCT (25T) [05FK63]	25 tests			540274.5	9-Feb-18	8/31/18	4-Sep-18	25	No	Reported separately	50741	50741	United States Dollar	79424	pending verification	SD BIOLINE Malaria Ag P.f/Pan	0	0
Congo (Democratic Republic)	COD-M-SANRU	Direct from Mfg	Standard Diagnostics, Inc.Giheung-ku, Republic of Korea	Malaria RDT: P.f/Pan	Malaria P.f/Pan POCT (25T) [05FK63]	25 tests			582795	4-Aug-15	9/30/15	15-Feb-16	25	No	Embedded in unit cost	SD150921-21	3200069	United States Dollar	74394	pending verification	SD BIOLINE Malaria Ag P.f/Pan	0	0
Congo (Democratic Republic)	COD-M-SANRU	Direct from Mfg	Standard Diagnostics, Inc.Giheung-ku, Republic of Korea	Malaria RDT: P.f/Pan	Malaria P.f/Pan POCT (25T) [05FK63]	25 tests			776378.25	4-Aug-15	12/31/15	15-Feb-16	25	No	Embedded in unit cost	SD150915-23	3200068	United States Dollar	74395	pending verification	SD BIOLINE Malaria Ag P.f/Pan	0	0
Madagascar	MDG-M-PSI	Direct from Mfg	Standard Diagnostics, Inc.Giheung-ku, Republic of Korea	Malaria RDT: P.f/Pan	Malaria P.f/Pan POCT (25T) [05FK63]	25 tests			228000	10-Apr-18	9/5/18	24-Aug-18	25	No	Reported separately	90030860	10640-0-600	United States Dollar	78029	pending verification	SD BIOLINE Malaria Ag P.f/Pan	0	0
Madagascar	MDG-M-PSI	Direct from Mfg	Standard Diagnostics, Inc.Giheung-ku, Republic of Korea	Malaria RDT: P.f/Pan	Malaria P.f/Pan POCT (25T) [05FK63]	25 tests			114000	10-Apr-18	9/6/18	20-Aug-18	25	No	Reported separately	33700-2	10640-0-600	United States Dollar	78031	pending verification	SD BIOLINE Malaria Ag P.f/Pan	0	0
Niger	NER-M-CRS	PPM, through Partnership for Supply Chain Management (PFSCM)	Standard Diagnostics, Inc.Giheung-ku, Republic of Korea	Malaria RDT: P.f/Pan	SD Bioline Malaria Ag Pf/Pan [05FK66]	25 tests			330670	13-Apr-18	9/13/18	30-Aug-18	25	No	Reported separately	50831	50831	United States Dollar	79436	pending verification	SD BIOLINE Malaria Ag P.f/Pan	0	0
Thailand	THA-M-DDC	Direct from Mfg	Standard Diagnostics, Inc.Giheung-ku, Republic of Korea	Malaria RDT: P.f/Pan	Malaria P.f/Pan POCT (25T) [05FK63]	25 tests			24964.9	6-Sep-17	12/5/17	30-Nov-17	25	No	Embedded in unit cost	PM6012-001	14/2560 (RDT Y.3)	Baht	72805	pending verification	SD BIOLINE Malaria Ag P.f/Pan	0	0
Thailand	THA-M-DDC	Direct from Mfg	Standard Diagnostics, Inc.Giheung-ku, Republic of Korea	Malaria RDT: P.f/Pan	Malaria P.f/Pan POCT (25T) [05FK63]	25 tests			78796.47	1-Jun-17	10/25/17	30-Aug-17	25	No	Embedded in unit cost	IV17-39663	72/2560 (RDT Y.6)	Baht	72730	pending verification	SD BIOLINE Malaria Ag P.f/Pan	0	0
Congo (Democratic Republic)	COD-M-SANRU	Direct from Mfg	Standard Diagnostics, Inc.Giheung-ku, Republic of Korea	Malaria RDT: P.f/Pan	SD Bioline Malaria Ag Pf/Pan Cassette [05FK60]	25 tests	84	218.75	18375	14-Dec-12	4/30/13	15-Apr-13	25	No	Embedded in unit cost	SD130308-12	400013	United States Dollar	40124		SD BIOLINE Malaria Ag P.f/Pan	0	0
Gambia	GMB-304-G02-M	Direct from Mfg	Standard Diagnostics, Inc.Giheung-ku, Republic of Korea	Malaria RDT: P.f/Pan	SD Bioline Malaria Ag Pf/Pan [05FK66]	1 unit / test	37500	1.91	71608.49	16-Aug-10	10/18/10	18-Oct-10	1	Yes	Embedded in unit cost	1008021	JB2099	United States Dollar	12416		SD BIOLINE Malaria Ag P.f/Pan	0	0
Thailand	THA-M-DDC	Direct from Mfg	Standard Diagnostics, Inc.Giheung-ku, Republic of Korea	Malaria RDT: P.f/Pan	SD Bioline Malaria Ag Pf/Pan [05FK66]	25 tests	8190	35.74	292742.17	1-Feb-12	3/17/12	12-Mar-12	25	No	Embedded in unit cost	MG5504-0320	15/2555 (RDTs Y.1)	Baht	34895		SD BIOLINE Malaria Ag P.f/Pan	0	0
Thailand	THA-M-DDC	Direct from Mfg	Standard Diagnostics, Inc.Giheung-ku, Republic of Korea	Malaria RDT: P.f/Pan	SD Bioline Malaria Ag Pf/Pan [05FK66]	25 tests	5455	34.51	188252.51	1-Feb-12	8/29/12	28-Aug-12	25	No	Embedded in unit cost	MG5508-0934	15/2555 (RDTs Y.1)	Baht	36102		SD BIOLINE Malaria Ag P.f/Pan	0	0
Africa	QPA-M-E8S	Other n/s	Standard Diagnostics, Inc.Giheung-ku, Republic of Korea	Malaria RDT: P.f/Pan	SD Bioline Malaria Ag Pf/Pan [05FK66]	25 tests	1100	33.42	36763.27	31-Jan-18	2/28/18	15-Mar-18	25	Yes	Embedded in unit cost	05FK60	E8S12	Botswana Pula	76757		SD BIOLINE Malaria Ag P.f/Pan	0	0
Thailand	THA-M-DDC	Direct from Mfg	Standard Diagnostics, Inc.Giheung-ku, Republic of Korea	Malaria RDT: P.f/Pan	SD Bioline Malaria Ag Pf/Pan [05FK66]	25 tests	4000	32.37	129477.75	22-Oct-13	3/21/14	17-Feb-14	25	No	Embedded in unit cost	MG5612-0538	6/2557 (RDT Y.2)	Baht	47766		SD BIOLINE Malaria Ag P.f/Pan	0	0
Thailand	THA-708-G09-M	Crown Agents Limited	Standard Diagnostics, Inc.Giheung-ku, Republic of Korea	Malaria RDT: P.f/Pan	SD Bioline Malaria Ag Pf/Pan [05FK66]	25 tests	8183	32.33	264569.54	12-Oct-10	11/26/10	26-Nov-10	25	No	Embedded in unit cost	MG5312-0020 (RDT Y.3)	Jan-54	United States Dollar	24555		SD BIOLINE Malaria Ag P.f/Pan	0	0
Tanzania (United Republic)	TZA-708-G10-M	Direct from Mfg	Standard Diagnostics, Inc.Giheung-ku, Republic of Korea	Malaria RDT: P.f/Pan	SD Bioline Malaria Ag Pf/Pan Cassette [05FK60]	25 tests	31273	26	813098	29-Sep-11	3/30/12	15-Dec-11	25	No	Embedded in unit cost	2011-110	POT 1574	United States Dollar	30364		SD BIOLINE Malaria Ag P.f/Pan	0	0
Tanzania (United Republic)	TZA-708-G10-M	Direct from Mfg	Standard Diagnostics, Inc.Giheung-ku, Republic of Korea	Malaria RDT: P.f/Pan	SD Bioline Malaria Ag Pf/Pan Cassette [05FK60]	25 tests	11687	26	303862	29-Sep-11	3/30/12	15-Dec-11	25	No	Embedded in unit cost	2011-111	POT 1574	United States Dollar	30365		SD BIOLINE Malaria Ag P.f/Pan	0	0
Tanzania (United Republic)	TZA-708-G10-M	Direct from Mfg	Standard Diagnostics, Inc.Giheung-ku, Republic of Korea	Malaria RDT: P.f/Pan	SD Bioline Malaria Ag Pf/Pan Cassette [05FK60]	25 tests	5040	26	131040	29-Sep-11	3/30/12	15-Dec-11	25	No	Embedded in unit cost	2011-112	POT 1574	United States Dollar	30370		SD BIOLINE Malaria Ag P.f/Pan	0	0
Tanzania (United Republic)	TZA-708-G10-M	Direct from Mfg	Standard Diagnostics, Inc.Giheung-ku, Republic of Korea	Malaria RDT: P.f/Pan	SD Bioline Malaria Ag Pf/Pan Cassette [05FK60]	25 tests	29812	26	775112	29-Sep-11	3/30/12	15-Dec-11	25	No	Embedded in unit cost	2011-113	POT 1574	United States Dollar	30368		SD BIOLINE Malaria Ag P.f/Pan	0	0
Tanzania (United Republic)	TZA-708-G10-M	Direct from Mfg	Standard Diagnostics, Inc.Giheung-ku, Republic of Korea	Malaria RDT: P.f/Pan	SD Bioline Malaria Ag Pf/Pan [05FK66]	25 tests	20000	26	520000	29-Sep-11	3/30/12	20-Mar-12	25	No	Embedded in unit cost	2012-08	POT 1574	United States Dollar	31638		SD BIOLINE Malaria Ag P.f/Pan	0	0
Tanzania (United Republic)	TZA-708-G10-M	Direct from Mfg	Standard Diagnostics, Inc.Giheung-ku, Republic of Korea	Malaria RDT: P.f/Pan	SD Bioline Malaria Ag Pf/Pan [05FK66]	25 tests	57811	26	1503086	29-Sep-11	3/30/12	11-Apr-12	25	Yes	Embedded in unit cost	2012-14	POT 1574	United States Dollar	31637		SD BIOLINE Malaria Ag P.f/Pan	0	0
Tanzania (United Republic)	TZA-708-G10-M	Direct from Mfg	Standard Diagnostics, Inc.Giheung-ku, Republic of Korea	Malaria RDT: P.f/Pan	SD Bioline Malaria Ag Pf/Pan [05FK66]	25 tests	27650	26	718900	29-Sep-11	3/30/12	30-May-12	25	No	Embedded in unit cost	2012-21	POT 1574	United States Dollar	34642		SD BIOLINE Malaria Ag P.f/Pan	0	0
Tanzania (United Republic)	TZA-708-G10-M	Direct from Mfg	Standard Diagnostics, Inc.Giheung-ku, Republic of Korea	Malaria RDT: P.f/Pan	SD Bioline Malaria Ag Pf/Pan [05FK66]	25 tests	9661	26	251186	29-Sep-11	3/30/12	31-May-12	25	No	Embedded in unit cost	2012-22	POT 1574	United States Dollar	34641		SD BIOLINE Malaria Ag P.f/Pan	0	0
Tanzania (United Republic)	TZA-708-G10-M	Direct from Mfg	Standard Diagnostics, Inc.Giheung-ku, Republic of Korea	Malaria RDT: P.f/Pan	SD Bioline Malaria Ag Pf/Pan [05FK66]	25 tests	40500	26	1053000	29-Sep-11	3/30/12	8-Jun-12	25	No	Embedded in unit cost	2012-24	POT 1574	United States Dollar	34640		SD BIOLINE Malaria Ag P.f/Pan	0	0
Tanzania (United Republic)	TZA-708-G10-M	Direct from Mfg	Standard Diagnostics, Inc.Giheung-ku, Republic of Korea	Malaria RDT: P.f/Pan	SD Bioline Malaria Ag Pf/Pan [05FK66]	25 tests	24825	26	645450	15-Sep-11	9/15/11	6-Oct-11	25	No	Embedded in unit cost	2011-93	POT 1569	United States Dollar	29248		SD BIOLINE Malaria Ag P.f/Pan	0	0
Tanzania (United Republic)	TZA-708-G10-M	Direct from Mfg	Standard Diagnostics, Inc.Giheung-ku, Republic of Korea	Malaria RDT: P.f/Pan	SD Bioline Malaria Ag Pf/Pan [05FK66]	25 tests	500	26	13000	15-Sep-11	10/17/11	22-Sep-11	25	No	Embedded in unit cost	2011-88	POT 1569	United States Dollar	29247		SD BIOLINE Malaria Ag P.f/Pan	0	0
Tanzania (United Republic)	TZA-708-G10-M	Direct from Mfg	Standard Diagnostics, Inc.Giheung-ku, Republic of Korea	Malaria RDT: P.f/Pan	SD Bioline Malaria Ag Pf/Pan [05FK66]	25 tests	29775	26	774150	15-Sep-11	10/17/11	7-Oct-11	25	No	Embedded in unit cost	2011-95	POT 1569	United States Dollar	29255		SD BIOLINE Malaria Ag P.f/Pan	0	0
Tanzania (United Republic)	TZA-708-G10-M	Direct from Mfg	Standard Diagnostics, Inc.Giheung-ku, Republic of Korea	Malaria RDT: P.f/Pan	SD Bioline Malaria Ag Pf/Pan [05FK66]	25 tests	5130	26	133380	15-Sep-11	10/17/11	12-Oct-11	25	No	Embedded in unit cost	2011-94	POT 1569	United States Dollar	29249		SD BIOLINE Malaria Ag P.f/Pan	0	0
Tanzania (United Republic)	TZA-708-G10-M	Direct from Mfg	Standard Diagnostics, Inc.Giheung-ku, Republic of Korea	Malaria RDT: P.f/Pan	SD Bioline Malaria Ag Pf/Pan [05FK66]	25 tests	30000	26	780000	15-Sep-11	10/17/11	18-Oct-11	25	No	Embedded in unit cost	2011-100	POT 1569	United States Dollar	29251		SD BIOLINE Malaria Ag P.f/Pan	0	0
Tanzania (United Republic)	TZA-708-G10-M	Direct from Mfg	Standard Diagnostics, Inc.Giheung-ku, Republic of Korea	Malaria RDT: P.f/Pan	SD Bioline Malaria Ag Pf/Pan [05FK66]	25 tests	30000	26	780000	15-Sep-11	10/17/11	18-Oct-11	25	No	Embedded in unit cost	2011-99	POT 1569	United States Dollar	29250		SD BIOLINE Malaria Ag P.f/Pan	0	0
Tanzania (United Republic)	TZA-708-G10-M	Direct from Mfg	Standard Diagnostics, Inc.Giheung-ku, Republic of Korea	Malaria RDT: P.f/Pan	SD Bioline Malaria Ag Pf/Pan [05FK66]	25 tests	4316	26	112216	15-Sep-11	10/17/11	28-Oct-11	25	No	Embedded in unit cost	2011-101	POT 1569	United States Dollar	29252		SD BIOLINE Malaria Ag P.f/Pan	0	0
Tanzania (United Republic)	TZA-708-G10-M	Direct from Mfg	Standard Diagnostics, Inc.Giheung-ku, Republic of Korea	Malaria RDT: P.f/Pan	SD Bioline Malaria Ag Pf/Pan Cassette [05FK60]	25 tests	2500	26	65000	5-Jul-11	8/15/11	5-Aug-11	25	No	Embedded in unit cost	2011-72	POT 1538	United States Dollar	30413		SD BIOLINE Malaria Ag P.f/Pan	0	0
Tanzania (United Republic)	TZA-708-G10-M	Direct from Mfg	Standard Diagnostics, Inc.Giheung-ku, Republic of Korea	Malaria RDT: P.f/Pan	SD Bioline Malaria Ag Pf/Pan [05FK66]	25 tests	10000	26	260000	5-Jul-11	8/15/11	15-Jul-11	25	No	Embedded in unit cost	2011-44	POT 1538	United States Dollar	29203		SD BIOLINE Malaria Ag P.f/Pan	0	0
Tanzania (United Republic)	TZA-708-G10-M	Direct from Mfg	Standard Diagnostics, Inc.Giheung-ku, Republic of Korea	Malaria RDT: P.f/Pan	SD Bioline Malaria Ag Pf/Pan [05FK66]	25 tests	2500	26	65000	5-Jul-11	8/15/11	15-Jul-11	25	No	Embedded in unit cost	2011-68	POT 1538	United States Dollar	29204		SD BIOLINE Malaria Ag P.f/Pan	0	0
Tanzania (United Republic)	TZA-708-G10-M	Direct from Mfg	Standard Diagnostics, Inc.Giheung-ku, Republic of Korea	Malaria RDT: P.f/Pan	SD Bioline Malaria Ag Pf/Pan [05FK66]	25 tests	37500	26	975000	20-Dec-10	3/31/11	21-Dec-10	25	No	Embedded in unit cost	2010-134	POT 1425	United States Dollar	25439		SD BIOLINE Malaria Ag P.f/Pan	0	0
Tanzania (United Republic)	TZA-708-G10-M	Direct from Mfg	Standard Diagnostics, Inc.Giheung-ku, Republic of Korea	Malaria RDT: P.f/Pan	SD Bioline Malaria Ag Pf/Pan [05FK66]	25 tests	6500	26	169000	20-Dec-10	3/31/11	11-Jan-11	25	No	Embedded in unit cost	2011-01	POT 1425	United States Dollar	25440		SD BIOLINE Malaria Ag P.f/Pan	0	0
Tanzania (United Republic)	TZA-708-G10-M	Direct from Mfg	Standard Diagnostics, Inc.Giheung-ku, Republic of Korea	Malaria RDT: P.f/Pan	SD Bioline Malaria Ag Pf/Pan [05FK66]	25 tests	12500	26	325000	23-Sep-10	10/30/10	28-Oct-10	25	No	Embedded in unit cost	2010-119	POT 1361	United States Dollar	25442		SD BIOLINE Malaria Ag P.f/Pan	0	0
Tanzania (United Republic)	TZA-708-G10-M	Direct from Mfg	Standard Diagnostics, Inc.Giheung-ku, Republic of Korea	Malaria RDT: P.f/Pan	SD Bioline Malaria Ag Pf/Pan [05FK66]	25 tests	15000	26	390000	12-Jul-10	10/30/10	29-Sep-10	25	No	Embedded in unit cost	2010-85	POT 1361	United States Dollar	25441		SD BIOLINE Malaria Ag P.f/Pan	0	0
Tanzania (United Republic)	TZA-708-G10-M	Direct from Mfg	Standard Diagnostics, Inc.Giheung-ku, Republic of Korea	Malaria RDT: P.f/Pan	SD Bioline Malaria Ag Pf/Pan [05FK66]	25 tests	11810	26	307060	4-Jun-10	7/30/10	9-Jul-10	25	No	Unknown	2010-69	1314	United States Dollar	12328		SD BIOLINE Malaria Ag P.f/Pan	0	0
Tanzania (United Republic)	TZA-708-G10-M	Direct from Mfg	Standard Diagnostics, Inc.Giheung-ku, Republic of Korea	Malaria RDT: P.f/Pan	SD Bioline Malaria Ag Pf/Pan [05FK66]	25 tests	18190	26	472940	4-Jun-10	7/30/10	21-Jul-10	25	No	Unknown	2010-62	1314	United States Dollar	12334		SD BIOLINE Malaria Ag P.f/Pan	0	0
Tanzania (United Republic)	TZA-708-G10-M	Direct from Mfg	Standard Diagnostics, Inc.Giheung-ku, Republic of Korea	Malaria RDT: P.f/Pan	SD Bioline Malaria Ag Pf/Pan [05FK66]	25 tests	5000	26	130000	4-Jun-10	7/31/10	21-Jul-10	25	No	Unknown	2010-84	1314	United States Dollar	12333		SD BIOLINE Malaria Ag P.f/Pan	0	0
Paraguay	PRY-M-OIM	Direct from Mfg	Standard Diagnostics, Inc.Giheung-ku, Republic of Korea	Malaria RDT: P.f/Pan	SD Bioline Malaria Ag Pf/Pan Cassette [05FK60]	25 tests	200	24.5	4900	14-Dec-18	12/28/18	28-Dec-18	25	No	Reported separately	20192849	450008330	United States Dollar	80369		SD BIOLINE Malaria Ag P.f/Pan	0	0
Indonesia	IDN-607-G06-M	Direct from Mfg	Standard Diagnostics, Inc.Giheung-ku, Republic of Korea	Malaria RDT: P.f/Pan	SD Bioline Malaria Ag Pf/Pan Cassette [05FK60]	25 tests	30000	22.91	687233.98	28-Jul-08	9/12/08	8-Sep-08	25	No	Unknown	No number	PL.01.02/IV/847/2008	Rupiah	23621		SD BIOLINE Malaria Ag P.f/Pan	0	0
Indonesia	IDN-607-G06-M	Direct from Mfg	Standard Diagnostics, Inc.Giheung-ku, Republic of Korea	Malaria RDT: P.f/Pan	SD Bioline Malaria Ag Pf/Pan Cassette [05FK60]	1 unit / test	1100000	0.88	971546.35	9-Oct-09	11/17/09	14-Nov-09	1	No	Unknown	SD091111-15	PL.01.02/IV.I/1507/2009	Rupiah	8165		SD BIOLINE Malaria Ag P.f/Pan	0	0
Paraguay	PRY-M-OIM	Direct from Mfg	Standard Diagnostics, Inc.Giheung-ku, Republic of Korea	Malaria RDT: P.f/Pan	SD Bioline Malaria Ag Pf/Pan Cassette [05FK60]	25 tests	200	21.5	4300	6-Aug-18	8/31/18	31-Aug-18	25	No	Reported separately	20190572	4500082035	United States Dollar	80370		SD BIOLINE Malaria Ag P.f/Pan	0	0
Thailand	THA-M-DDC	Direct from Mfg	Standard Diagnostics, Inc.Giheung-ku, Republic of Korea	Malaria RDT: P.f/Pan	Malaria P.f/Pan POCT (25T) [05FK63]	25 tests	4800	21.41	102770.19	23-Mar-15	9/19/15	15-Jul-15	25	No	Embedded in unit cost	MG5807-0441	41/2558 (RDT Y.4)	Baht	62046		SD BIOLINE Malaria Ag P.f/Pan	0	0
Niger	NGR-506-G04-M	UNICEF Supply Division	Standard Diagnostics, Inc.Giheung-ku, Republic of Korea	Malaria RDT: P.f/Pan	SD Bioline Malaria Ag Pf/Pan [05FK66]	25 tests	16800	21.25	357000	7-Apr-10	7/28/10	29-Dec-10	25	Yes	Reported separately	10010050	4447	United States Dollar	22108		SD BIOLINE Malaria Ag P.f/Pan	0	0
Niger	NGR-506-G04-M	Direct from Mfg	Standard Diagnostics, Inc.Giheung-ku, Republic of Korea	Malaria RDT: P.f/Pan	SD Bioline Malaria Ag Pf/Pan Cassette [05FK60]	25 tests	6800	21.25	144500	4-Mar-09	6/1/09	12-Jun-09	25	Yes	Reported separately	SD090526-13	3626	United States Dollar	9377		SD BIOLINE Malaria Ag P.f/Pan	0	0
Brazil	BRA-809-G04-M	PPM, through Partnership for Supply Chain Management (PFSCM)	Standard Diagnostics, Inc.Giheung-ku, Republic of Korea	Malaria RDT: P.f/Pan	SD Bioline Malaria Ag Pf/Pan [05FK66]	25 tests	10000	20	200000.01	10-Sep-10	1/31/11	24-Mar-12	25	No	Reported separately	5570	5570	United States Dollar	31483		SD BIOLINE Malaria Ag P.f/Pan	0	0
Brazil	BRA-809-G04-M	PPM, through Partnership for Supply Chain Management (PFSCM)	Standard Diagnostics, Inc.Giheung-ku, Republic of Korea	Malaria RDT: P.f/Pan	SD Bioline Malaria Ag Pf/Pan [05FK66]	25 tests	10000	20	200000	10-Sep-10	1/31/11	24-Mar-12	25	No	Reported separately	5570	5570	United States Dollar	31484		SD BIOLINE Malaria Ag P.f/Pan	0	0
Philippines	PHL-202-G09-M	IDA Foundation	Standard Diagnostics, Inc.Giheung-ku, Republic of Korea	Malaria RDT: P.f/Pan	SD Bioline Malaria Ag Pf/Pan [05FK66]	25 tests	2255	19.4	43747	24-Jun-13	8/25/13	13-Sep-13	25	Yes	Embedded in unit cost	SI133639	IDA Foun41449	United States Dollar	50085		SD BIOLINE Malaria Ag P.f/Pan	0	0
South-Eastern Asia	QSE-M-UNOPS	Direct from Mfg	Standard Diagnostics, Inc.Giheung-ku, Republic of Korea	Malaria RDT: P.f/Pan	Malaria P.f/Pan POCT (25T) [05FK63]	25 tests	1360	18.65	25367.89	27-Jul-15	9/10/15	10-Sep-15	25	No	Embedded in unit cost	MG5809-0399	16/2558 (RDT Y.2)	Baht	63047		SD BIOLINE Malaria Ag P.f/Pan	0	0
Zanzibar	ZAN-809-G07-M	PPM, through Partnership for Supply Chain Management (PFSCM)	Standard Diagnostics, Inc.Giheung-ku, Republic of Korea	Malaria RDT: P.f/Pan	SD Bioline Malaria Ag Pf/Pan [05FK66]	25 tests	4571	18.25	83420.75	25-Jan-12	10/22/12	22-Oct-12	25	No	Reported separately	9072	9072	United States Dollar	35334		SD BIOLINE Malaria Ag P.f/Pan	0	0
Sao Tome and Principe	STP-M-UNDP	Direct from Mfg	Standard Diagnostics, Inc.Giheung-ku, Republic of Korea	Malaria RDT: P.f/Pan	SD Bioline Malaria Ag Pf/Pan [05FK66]	25 tests	564	17.9	10095.6	2-May-12	6/22/12	13-Jul-12	25	Yes	Reported separately	12/00475	STP10 GP-404035-1	United States Dollar	33299		SD BIOLINE Malaria Ag P.f/Pan	0	0
Chad	TCD-708-G03-M	Direct from Mfg	Standard Diagnostics, Inc.Giheung-ku, Republic of Korea	Malaria RDT: P.f/Pan	SD Bioline Malaria Ag Pf/Pan Cassette [05FK60]	1 unit / test	290700	0.7	203490	23-Sep-09	11/24/09	11-Nov-09	1	No	Reported separately	SD091028-5	45101596	United States Dollar	7556		SD BIOLINE Malaria Ag P.f/Pan	0	0
South-Eastern Asia	QSE-M-UNOPS	Direct from Mfg	Standard Diagnostics, Inc.Giheung-ku, Republic of Korea	Malaria RDT: P.f/Pan	Malaria P.f/Pan POCT (25T) [05FK63]	25 tests	1524	17.5	26670	9-Sep-14	1/30/15	16-Jan-15	25	No	Reported separately	SD141021-14	476731	United States Dollar	58571		SD BIOLINE Malaria Ag P.f/Pan	0	0
Thailand	THA-M-DDC	Direct from Mfg	Standard Diagnostics, Inc.Giheung-ku, Republic of Korea	Malaria RDT: P.f/Pan	Malaria P.f/Pan POCT (25T) [05FK63]	25 tests	445	17.36	7723.55	31-Oct-17	11/6/17	6-Nov-17	25	No	Embedded in unit cost	MG6011-0136	2/2561 (RDT Y.6)	Baht	72343		SD BIOLINE Malaria Ag P.f/Pan	0	0
Nigeria	NGA-407-G10-M	Direct from Mfg	Standard Diagnostics, Inc.Giheung-ku, Republic of Korea	Malaria RDT: P.f/Pan	SD Bioline Malaria Ag Pf/Pan [05FK66]	20 tests	10000	13.84	138400	15-Mar-10	4/30/10	19-Apr-10	20	Yes	Unknown	SFH/GF/2010001	010/03/062	United States Dollar	12706		SD BIOLINE Malaria Ag P.f/Pan	0	0
Chad	TCD-708-G03-M	UNICEF Supply Division	Standard Diagnostics, Inc.Giheung-ku, Republic of Korea	Malaria RDT: P.f/Pan	SD Bioline Malaria Ag Pf/Pan Cassette [05FK60]	25 tests	10500	17.25	181125	1-Jun-10	7/19/10	30-Jun-10	25	Yes	Unknown	SD100618-4	45107280	United States Dollar	11357		SD BIOLINE Malaria Ag P.f/Pan	0	0
Comoros	COM-810-G03-M	PPM, through Partnership for Supply Chain Management (PFSCM)	Standard Diagnostics, Inc.Giheung-ku, Republic of Korea	Malaria RDT: P.f/Pan	SD Bioline Malaria Ag Pf/Pan [05FK66]	25 tests	223	17.25	3846.75	6-Mar-11	9/30/11	17-Jul-11	25	Yes	Reported separately	7242	7242	United States Dollar	26576		SD BIOLINE Malaria Ag P.f/Pan	0	0
Sao Tome and Principe	STP-M-UNDP	Other n/s	Standard Diagnostics, Inc.Giheung-ku, Republic of Korea	Malaria RDT: P.f/Pan	SD Bioline Malaria Ag Pf/Pan Cassette [05FK60]	25 tests	3140	16.78	52690.46	23-Aug-15	9/29/15	22-Dec-15	25	No	Reported separately	SD151006-22	STP10-GP404132-1	Euro	59602		SD BIOLINE Malaria Ag P.f/Pan	0	0
Rwanda	RWN-M-MoH	Other n/s	Standard Diagnostics, Inc.Giheung-ku, Republic of Korea	Malaria RDT: P.f/Pan	SD Bioline Malaria Ag Pf/Pan Cassette [05FK60]	30 tests	6666	19.6	130637.49	12-Oct-17	10/25/17	2-Nov-17	30	No	Embedded in unit cost	AMS161604	106812	Rwandan Franc	74211		SD BIOLINE Malaria Ag P.f/Pan	0	0
Comoros	COM-810-G03-M	PPM, through Partnership for Supply Chain Management (PFSCM)	Standard Diagnostics, Inc.Giheung-ku, Republic of Korea	Malaria RDT: P.f/Pan	SD Bioline Malaria Ag Pf/Pan [05FK66]	25 tests	550	16.25	8937.5	17-Jan-12	5/21/12	11-May-12	25	No	Reported separately	9002	9002	United States Dollar	31887		SD BIOLINE Malaria Ag P.f/Pan	0	0
Timor-Leste	TLS-709-G05-M	PPM, through Partnership for Supply Chain Management (PFSCM)	Standard Diagnostics, Inc.Giheung-ku, Republic of Korea	Malaria RDT: P.f/Pan	SD Bioline Malaria Ag Pf/Pan [05FK66]	25 tests	5000	16.25	81250	20-Sep-10	2/8/11	19-Dec-10	25	Yes	Reported separately	6359	6359	United States Dollar	27268		SD BIOLINE Malaria Ag P.f/Pan	0	0
Timor-Leste	TLS-709-G05-M	PPM, through Partnership for Supply Chain Management (PFSCM)	Standard Diagnostics, Inc.Giheung-ku, Republic of Korea	Malaria RDT: P.f/Pan	SD Bioline Malaria Ag Pf/Pan [05FK66]	25 tests	2250	16.25	36562.5	18-Jan-10	2/26/10	1-Mar-10	25	Yes	Reported separately	PQ-4684-PO-63390	PO-63390	United States Dollar	11424		SD BIOLINE Malaria Ag P.f/Pan	0	0
Zimbabwe	ZIM-809-G13-M	UNICEF Supply Division	Standard Diagnostics, Inc.Giheung-ku, Republic of Korea	Malaria RDT: P.f/Pan	SD Bioline Malaria Ag Pf/Pan [05FK66]	25 tests	26400	16.25	429000	22-Oct-13	2/19/14	27-Feb-14	25	Yes	Reported separately	SD140122-7	ZWE-11142	United States Dollar	46562		SD BIOLINE Malaria Ag P.f/Pan	0	0
Zimbabwe	ZIM-809-G13-M	UNICEF Supply Division	Standard Diagnostics, Inc.Giheung-ku, Republic of Korea	Malaria RDT: P.f/Pan	SD Bioline Malaria Ag Pf/Pan [05FK66]	25 tests	28000	16.25	455000	22-Oct-13	3/12/14	18-Mar-14	25	Yes	Reported separately	SD140219-9	ZWE-11142	United States Dollar	46561		SD BIOLINE Malaria Ag P.f/Pan	0	0
Rwanda	RWN-M-MoH	Direct from Mfg	Standard Diagnostics, Inc.Giheung-ku, Republic of Korea	Malaria RDT: P.f/Pan	SD Bioline Malaria Ag Pf/Pan Cassette [05FK60]	30 tests	19334	19.45	375995.01	25-Oct-17	11/30/17	24-Dec-17	30	No	Embedded in unit cost	AMS161764	106803	Rwandan Franc	74218		SD BIOLINE Malaria Ag P.f/Pan	0	0
Rwanda	RWN-M-MoH	Direct from Mfg	Standard Diagnostics, Inc.Giheung-ku, Republic of Korea	Malaria RDT: P.f/Pan	SD Bioline Malaria Ag Pf/Pan [05FK66]	30 tests	26286	18.9	496805.4	8-Jul-14	7/30/14	30-Jul-14	30	No	Embedded in unit cost	SD 140730-6	104819	United States Dollar	53186		SD BIOLINE Malaria Ag P.f/Pan	0	0
Rwanda	RWN-M-MoH	Direct from Mfg	Standard Diagnostics, Inc.Giheung-ku, Republic of Korea	Malaria RDT: P.f/Pan	SD Bioline Malaria Ag Pf/Pan [05FK66]	30 tests	33272	18.9	628840.8	8-Jul-14	9/30/14	1-Oct-14	30	No	Embedded in unit cost	SD140814-4	104819	United States Dollar	53188		SD BIOLINE Malaria Ag P.f/Pan	0	0
Congo (Democratic Republic)	COD-810-G08-M	Direct from Mfg	Standard Diagnostics, Inc.Giheung-ku, Republic of Korea	Malaria RDT: P.f/Pan	SD Bioline Malaria Ag Pf/Pan [05FK66]	25 tests	133190	15	1997850	31-Mar-10	5/31/10	29-May-10	25	No	Reported separately	SD100503-1	200215	United States Dollar	19881		SD BIOLINE Malaria Ag P.f/Pan	0	0
Sao Tome and Principe	STP-Z-UNDP	Other n/s	Standard Diagnostics, Inc.Giheung-ku, Republic of Korea	Malaria RDT: P.f/Pan	SD Bioline Malaria Ag Pf/Pan Cassette [05FK60]	25 tests	4232	15	63480	15-Mar-18	6/29/18	5-Jul-18	25	No	Reported separately	33011-1	STP10-GP407218-1	United States Dollar	77341		SD BIOLINE Malaria Ag P.f/Pan	0	0
Sao Tome and Principe	STP-M-UNDP	Other n/s	Standard Diagnostics, Inc.Giheung-ku, Republic of Korea	Malaria RDT: P.f/Pan	SD Bioline Malaria Ag Pf/Pan Cassette [05FK60]	25 tests	4263	15	63945	24-Apr-17	5/29/17	28-Aug-17	25	No	Reported separately	SD170501-22	STP10-GP404230	United States Dollar	71488		SD BIOLINE Malaria Ag P.f/Pan	0	0
Sao Tome and Principe	STP-M-UNDP	Direct from Mfg	Standard Diagnostics, Inc.Giheung-ku, Republic of Korea	Malaria RDT: P.f/Pan	Malaria P.f/Pan POCT (25T) [05FK63]	25 tests	1607	15	24105	7-Apr-16	6/30/16	18-Jul-16	25	No	Reported separately	SD160616-23	GP404182-1	United States Dollar	63676		SD BIOLINE Malaria Ag P.f/Pan	0	0
Sudan	SUD-708-G10-M	Direct from Mfg	Standard Diagnostics, Inc.Giheung-ku, Republic of Korea	Malaria RDT: P.f/Pan	SD Bioline Malaria Ag Pf/Pan [05FK66]	25 tests	21200	15	318000	1-Jan-13	7/22/13	31-Aug-13	25	No	Embedded in unit cost	SD130422-8	GP403052-1	United States Dollar	46490		SD BIOLINE Malaria Ag P.f/Pan	0	0
Congo (Democratic Republic)	COD-810-G08-M	Direct from Mfg	Standard Diagnostics, Inc.Giheung-ku, Republic of Korea	Malaria RDT: P.f/Pan	SD Bioline Malaria Ag Pf/Pan [05FK66]	25 tests	191132	14.5	2771408.2	20-Dec-10	2/28/11	7-Jul-11	25	No	Reported separately	SD110318-21	200623	United States Dollar	25342		SD BIOLINE Malaria Ag P.f/Pan	0	0
Congo (Democratic Republic)	COD-810-G08-M	Direct from Mfg	Standard Diagnostics, Inc.Giheung-ku, Republic of Korea	Malaria RDT: P.f/Pan	SD Bioline Malaria Ag Pf/Pan [05FK66]	1 unit / test	1250000	0.57	712500	26-Mar-12	6/30/12	4-May-12	1	No	Reported separately	SD120426-1	2700149	United States Dollar	32547		SD BIOLINE Malaria Ag P.f/Pan	0	0
Indonesia	IDN-809-G13-M	PPM, through Partnership for Supply Chain Management (PFSCM)	Standard Diagnostics, Inc.Giheung-ku, Republic of Korea	Malaria RDT: P.f/Pan	SD Bioline Malaria Ag Pf/Pan [05FK66]	25 tests	657	14.11	9270.27	21-May-12	9/11/12	11-Sep-12	25	No	Reported separately	9747	9747	United States Dollar	34743		SD BIOLINE Malaria Ag P.f/Pan	0	0
Indonesia	IDN-809-G13-M	PPM, through Partnership for Supply Chain Management (PFSCM)	Standard Diagnostics, Inc.Giheung-ku, Republic of Korea	Malaria RDT: P.f/Pan	SD Bioline Malaria Ag Pf/Pan [05FK66]	25 tests	1894	14.11	26724.34	15-Feb-10	6/4/10	28-Jun-10	25	No	Reported separately	5052	5052	United States Dollar	23752		SD BIOLINE Malaria Ag P.f/Pan	0	0
Nigeria	NGA-407-G10-M	Direct from Mfg	Standard Diagnostics, Inc.Giheung-ku, Republic of Korea	Malaria RDT: P.f/Pan	SD Bioline Malaria Ag Pf/Pan [05FK66]	20 tests	15000	11.2	168000	15-Mar-10	6/8/10	24-Jun-10	20	Yes	Unknown	SFH/GF/201/0002	010/03/062	United States Dollar	12708		SD BIOLINE Malaria Ag P.f/Pan	0	0
Nigeria	NGA-407-G10-M	Direct from Mfg	Standard Diagnostics, Inc.Giheung-ku, Republic of Korea	Malaria RDT: P.f/Pan	SD Bioline Malaria Ag Pf/Pan [05FK66]	20 tests	15000	11.2	168000	15-Mar-10	6/30/10	24-Jun-10	20	Yes	Unknown	SFH/GF/2010003	010/03/062	United States Dollar	12709		SD BIOLINE Malaria Ag P.f/Pan	0	0
Nigeria	NGA-407-G10-M	Direct from Mfg	Standard Diagnostics, Inc.Giheung-ku, Republic of Korea	Malaria RDT: P.f/Pan	SD Bioline Malaria Ag Pf/Pan [05FK66]	20 tests	30000	11.2	336000	15-Mar-10	8/30/10	30-Sep-10	20	Yes	Unknown	SFH/GF/2010004	010/03/062	United States Dollar	12715		SD BIOLINE Malaria Ag P.f/Pan	0	0
Timor-Leste	TLS-709-G05-M	PPM, through Partnership for Supply Chain Management (PFSCM)	Standard Diagnostics, Inc.Giheung-ku, Republic of Korea	Malaria RDT: P.f/Pan	SD Bioline Malaria Ag Pf/Pan [05FK66]	25 tests	3000	14	42000	11-Aug-11	1/10/12	28-Nov-11	25	No	Reported separately	7548	7548	United States Dollar	30130		SD BIOLINE Malaria Ag P.f/Pan	0	0
Indonesia	IDN-607-G06-M	Direct from Mfg	Standard Diagnostics, Inc.Giheung-ku, Republic of Korea	Malaria RDT: P.f/Pan	SD Bioline Malaria Ag Pf/Pan [05FK66]	25 tests	40000	13.75	550000	26-May-10	9/17/10	1-Dec-10	25	Yes	Reported separately	5597	5597	United States Dollar	24335		SD BIOLINE Malaria Ag P.f/Pan	0	0
Indonesia	IDN-607-G06-M	PPM, through Partnership for Supply Chain Management (PFSCM)	Standard Diagnostics, Inc.Giheung-ku, Republic of Korea	Malaria RDT: P.f/Pan	SD Bioline Malaria Ag Pf/Pan [05FK66]	25 tests	20000	13.75	275000	26-May-10	8/30/11	10-May-11	25	Yes	Reported separately	5695	5695	United States Dollar	27472		SD BIOLINE Malaria Ag P.f/Pan	0	0
Indonesia	IDN-809-G14-M	PPM, through Partnership for Supply Chain Management (PFSCM)	Standard Diagnostics, Inc.Giheung-ku, Republic of Korea	Malaria RDT: P.f/Pan	SD Bioline Malaria Ag Pf/Pan [05FK66]	25 tests	81444	13.27	1080761.88	19-Feb-10	11/12/10	15-Jan-11	25	No	Reported separately	5045	5045	United States Dollar	23753		SD BIOLINE Malaria Ag P.f/Pan	0	0
Congo (Democratic Republic)	COD-M-PSI	Direct from Mfg	Standard Diagnostics, Inc.Giheung-ku, Republic of Korea	Malaria RDT: P.f/Pan	SD Bioline Malaria Ag Pf/Pan Cassette [05FK60]	25 tests	965	12.5	12062.5	21-May-15	11/27/15	21-Jan-16	25	No	Reported separately	SD1511105-23	8164-0-600	United States Dollar	61283		SD BIOLINE Malaria Ag P.f/Pan	0	0
Myanmar	MMR-M-SCF	IDA Foundation	Standard Diagnostics, Inc.Giheung-ku, Republic of Korea	Malaria RDT: P.f/Pan	SD Bioline Malaria Ag Pf/Pan [05FK66]	25 tests	6242	12.5	78025	11-May-12	8/6/12	6-Aug-12	25	Yes	Reported separately	SI123232	12/007/SCUS/MM/GFATM	United States Dollar	33753		SD BIOLINE Malaria Ag P.f/Pan	0	0
Zimbabwe	ZWE-M-MOHCC	PPM, through Partnership for Supply Chain Management (PFSCM)	Standard Diagnostics, Inc.Giheung-ku, Republic of Korea	Malaria RDT: P.f/Pan	SD Bioline Malaria Ag Pf/Pan Cassette [05FK60]	25 tests	7381	12.25	90417.25	1-Feb-18	5/9/18	9-May-18	25	No	Reported separately	50720	50720	United States Dollar	76912		SD BIOLINE Malaria Ag P.f/Pan	0	0
Zimbabwe	ZWE-M-MOHCC	PPM, through Partnership for Supply Chain Management (PFSCM)	Standard Diagnostics, Inc.Giheung-ku, Republic of Korea	Malaria RDT: P.f/Pan	SD Bioline Malaria Ag Pf/Pan Cassette [05FK60]	25 tests	2053	12.25	25149.25	16-Nov-15	6/30/16	24-Jun-16	25	No	Reported separately	2151	2151	United States Dollar	64121		SD BIOLINE Malaria Ag P.f/Pan	0	0
Congo (Democratic Republic)	COD-M-PSI	Direct from Mfg	Standard Diagnostics, Inc.Giheung-ku, Republic of Korea	Malaria RDT: P.f/Pan	SD Bioline Malaria Ag Pf/Pan Cassette [05FK60]	25 tests	22946	11.75	269615.5	4-Oct-16	1/11/17	24-Nov-16	25	Yes	Reported separately	SD161109-23	9357-0-600	United States Dollar	70805		SD BIOLINE Malaria Ag P.f/Pan	0	0
Congo (Democratic Republic)	COD-M-PSI	Direct from Mfg	Standard Diagnostics, Inc.Giheung-ku, Republic of Korea	Malaria RDT: P.f/Pan	SD Bioline Malaria Ag Pf/Pan Cassette [05FK60]	25 tests	22946	11.75	269615.5	4-Oct-16	5/22/17	5-Jun-17	25	Yes	Reported separately	SD170522-22	9358-0-600	United States Dollar	70806		SD BIOLINE Malaria Ag P.f/Pan	0	0
Zimbabwe	ZWE-M-MOHCC	PPM, through Partnership for Supply Chain Management (PFSCM)	Standard Diagnostics, Inc.Giheung-ku, Republic of Korea	Malaria RDT: P.f/Pan	SD Bioline Malaria Ag Pf/Pan Cassette [05FK60]	25 tests	998	11.25	11227.5	18-May-15	7/20/15	3-Jul-15	25	No	Reported separately	15499	15499	United States Dollar	57968		SD BIOLINE Malaria Ag P.f/Pan	0	0
Pakistan	PAK-M-DOMC	PPM, through Partnership for Supply Chain Management (PFSCM)	Standard Diagnostics, Inc.Giheung-ku, Republic of Korea	Malaria RDT: P.f/Pan	SD Bioline Malaria Ag Pf/Pan Cassette [05FK60]	25 tests	37480	10.75	402910	5-Feb-13	8/12/13	12-Aug-13	25	No	Reported separately	11101	11101	United States Dollar	42756		SD BIOLINE Malaria Ag P.f/Pan	0	0
Timor-Leste	TLS-M-MOH	PPM, through Partnership for Supply Chain Management (PFSCM)	Standard Diagnostics, Inc.Giheung-ku, Republic of Korea	Malaria RDT: P.f/Pan	SD Bioline Malaria Ag Pf/Pan Cassette [05FK60]	25 tests	6122	10.75	65811.5	8-Apr-16	8/5/16	16-Aug-16	25	No	Reported separately	2280	2280	United States Dollar	66053		SD BIOLINE Malaria Ag P.f/Pan	0	0
Madagascar	MDG-910-G16-M	Direct from Mfg	Standard Diagnostics, Inc.Giheung-ku, Republic of Korea	Malaria RDT: P.f/Pan	SD Bioline Malaria Ag Pf/Pan [05FK66]	25 tests	47992	9.72	466529.48	11-Jun-12	8/31/12	2-Oct-12	25	Yes	Reported separately	SD120816-10/SD120824-13/SD120918-4	04-AOI/2012/SALAMA-NSA/1	United States Dollar	36313		SD BIOLINE Malaria Ag P.f/Pan	0	0
Madagascar	MDG-708-G09-M	Direct from Mfg	Standard Diagnostics, Inc.Giheung-ku, Republic of Korea	Malaria RDT: P.f/Pan	SD Bioline Malaria Ag Pf/Pan Cassette [05FK60]	25 tests	40112	9.55	383069.6	18-Jan-13	3/18/13	18-Mar-13	25	Yes	Reported separately	SDHUG130111-2	MARCHE N�12-FR/2012-MSANP/SG/UGP-GF/R7P2A5	United States Dollar	38603		SD BIOLINE Malaria Ag P.f/Pan	0	0
Congo (Democratic Republic)	COD-M-SANRU	Direct from Mfg	Standard Diagnostics, Inc.Giheung-ku, Republic of Korea	Malaria RDT: P.f/Pan	SD Bioline Malaria Ag Pf/Pan [05FK66]	25 tests	49500	9	445500	12-Feb-14	6/12/14	1-Jul-14	25	No	Embedded in unit cost	SD140602-7	400081	United States Dollar	52877		SD BIOLINE Malaria Ag P.f/Pan	0	0
Congo (Democratic Republic)	COD-M-SANRU	Direct from Mfg	Standard Diagnostics, Inc.Giheung-ku, Republic of Korea	Malaria RDT: P.f/Pan	SD Bioline Malaria Ag Pf/Pan [05FK66]	25 tests	24208	9	217872	12-Feb-14	6/12/14	29-Jul-14	25	No	Embedded in unit cost	SD140616-12	400081	United States Dollar	52876		SD BIOLINE Malaria Ag P.f/Pan	0	0
Congo (Democratic Republic)	COD-M-SANRU	Direct from Mfg	Standard Diagnostics, Inc.Giheung-ku, Republic of Korea	Malaria RDT: P.f/Pan	SD Bioline Malaria Ag Pf/Pan [05FK66]	25 tests	49500	9	445500	12-Feb-14	6/12/14	18-Aug-14	25	No	Embedded in unit cost	SD140516	400081	United States Dollar	52878		SD BIOLINE Malaria Ag P.f/Pan	0	0
Congo (Democratic Republic)	COD-M-SANRU	Direct from Mfg	Standard Diagnostics, Inc.Giheung-ku, Republic of Korea	Malaria RDT: P.f/Pan	SD Bioline Malaria Ag Pf/Pan Cassette [05FK60]	25 tests	24750	9	222750	17-Dec-13	4/30/14	16-Apr-14	25	No	Embedded in unit cost	SD140120-10	400064	United States Dollar	49158		SD BIOLINE Malaria Ag P.f/Pan	0	0
Congo (Democratic Republic)	COD-M-SANRU	Direct from Mfg	Standard Diagnostics, Inc.Giheung-ku, Republic of Korea	Malaria RDT: P.f/Pan	SD Bioline Malaria Ag Pf/Pan Cassette [05FK60]	25 tests	54243	9	488187	17-Dec-13	4/30/14	17-Apr-14	25	No	Embedded in unit cost	SD140103-10	400069	United States Dollar	49160		SD BIOLINE Malaria Ag P.f/Pan	0	0
Congo (Democratic Republic)	COD-M-SANRU	Direct from Mfg	Standard Diagnostics, Inc.Giheung-ku, Republic of Korea	Malaria RDT: P.f/Pan	SD Bioline Malaria Ag Pf/Pan Cassette [05FK60]	25 tests	20932	9	188388	17-Dec-13	4/30/14	12-May-14	25	No	Embedded in unit cost	SD140224-6	SD140224-6	United States Dollar	49161		SD BIOLINE Malaria Ag P.f/Pan	0	0
Congo (Democratic Republic)	COD-M-SANRU	Direct from Mfg	Standard Diagnostics, Inc.Giheung-ku, Republic of Korea	Malaria RDT: P.f/Pan	SD Bioline Malaria Ag Pf/Pan Cassette [05FK60]	25 tests	23106	9	207954	17-Dec-13	4/30/14	12-May-14	25	Yes	Embedded in unit cost	SD140124-15	400064	United States Dollar	49157		SD BIOLINE Malaria Ag P.f/Pan	0	0
Congo (Democratic Republic)	COD-M-SANRU	Direct from Mfg	Standard Diagnostics, Inc.Giheung-ku, Republic of Korea	Malaria RDT: P.f/Pan	SD Bioline Malaria Ag Pf/Pan Cassette [05FK60]	25 tests	19670	9	177030	17-Dec-13	4/30/14	23-May-14	25	No	Embedded in unit cost	SD140103-9	400064	United States Dollar	49159		SD BIOLINE Malaria Ag P.f/Pan	0	0
Congo (Democratic Republic)	COD-M-SANRU	Direct from Mfg	Standard Diagnostics, Inc.Giheung-ku, Republic of Korea	Malaria RDT: P.f/Pan	SD Bioline Malaria Ag Pf/Pan Cassette [05FK60]	25 tests	173250	9	1559250	17-Dec-13	4/30/14	2-Jun-14	25	No	Embedded in unit cost	SD140218-12	400064	United States Dollar	49156		SD BIOLINE Malaria Ag P.f/Pan	0	0
Congo (Democratic Republic)	COD-M-SANRU	Direct from Mfg	Standard Diagnostics, Inc.Giheung-ku, Republic of Korea	Malaria RDT: P.f/Pan	SD Bioline Malaria Ag Pf/Pan Cassette [05FK60]	25 tests	21789	9	196101	17-Dec-13	5/30/14	17-Mar-14	25	No	Embedded in unit cost	SD140109-11	400064	United States Dollar	47011		SD BIOLINE Malaria Ag P.f/Pan	0	0
Congo (Democratic Republic)	COD-M-SANRU	Direct from Mfg	Standard Diagnostics, Inc.Giheung-ku, Republic of Korea	Malaria RDT: P.f/Pan	SD Bioline Malaria Ag Pf/Pan [05FK66]	25 tests	67314	9	605826	17-Dec-13	4/17/14	3-Jul-14	25	No	Embedded in unit cost	SD140414-10	400064	United States Dollar	52880		SD BIOLINE Malaria Ag P.f/Pan	0	0
Congo (Democratic Republic)	COD-M-SANRU	Direct from Mfg	Standard Diagnostics, Inc.Giheung-ku, Republic of Korea	Malaria RDT: P.f/Pan	SD Bioline Malaria Ag Pf/Pan [05FK66]	25 tests	49500	9	445500	17-Dec-13	4/17/14	11-Jul-14	25	No	Embedded in unit cost	SD140414-11	400064	United States Dollar	52873		SD BIOLINE Malaria Ag P.f/Pan	0	0
Congo (Democratic Republic)	COD-M-SANRU	Direct from Mfg	Standard Diagnostics, Inc.Giheung-ku, Republic of Korea	Malaria RDT: P.f/Pan	SD Bioline Malaria Ag Pf/Pan [05FK66]	25 tests	54243	9	488187	17-Dec-13	4/17/14	2-Aug-14	25	No	Embedded in unit cost	sd140414-8	400064	United States Dollar	52875		SD BIOLINE Malaria Ag P.f/Pan	0	0
Congo (Democratic Republic)	COD-M-SANRU	Direct from Mfg	Standard Diagnostics, Inc.Giheung-ku, Republic of Korea	Malaria RDT: P.f/Pan	SD Bioline Malaria Ag Pf/Pan [05FK66]	25 tests	19670	9	177030	17-Dec-13	4/17/14	6-Oct-14	25	No	Embedded in unit cost	sd140414-9	400064	United States Dollar	52874		SD BIOLINE Malaria Ag P.f/Pan	0	0
Congo (Democratic Republic)	COD-M-SANRU	Direct from Mfg	Standard Diagnostics, Inc.Giheung-ku, Republic of Korea	Malaria RDT: P.f/Pan	SD Bioline Malaria Ag Pf/Pan [05FK66]	25 tests	148500	9	1336500	17-Dec-13	4/30/14	29-Jul-14	25	No	Embedded in unit cost	SD140425-10	400064	United States Dollar	52872		SD BIOLINE Malaria Ag P.f/Pan	0	0
Congo (Democratic Republic)	COD-M-SANRU	Direct from Mfg	Standard Diagnostics, Inc.Giheung-ku, Republic of Korea	Malaria RDT: P.f/Pan	SD Bioline Malaria Ag Pf/Pan [05FK66]	25 tests	45525	9	409725	17-Dec-13	5/30/14	2-Apr-14	25	No	Embedded in unit cost	SD140120-8	400064	United States Dollar	47104		SD BIOLINE Malaria Ag P.f/Pan	0	0
Congo (Democratic Republic)	COD-M-SANRU	Direct from Mfg	Standard Diagnostics, Inc.Giheung-ku, Republic of Korea	Malaria RDT: P.f/Pan	SD Bioline Malaria Ag Pf/Pan [05FK66]	25 tests	44051	9	396459	17-Dec-13	9/1/14	29-Jul-14	25	No	Embedded in unit cost	SD140501-2	400064	United States Dollar	52879		SD BIOLINE Malaria Ag P.f/Pan	0	0
Congo (Democratic Republic)	COD-M-SANRU	Direct from Mfg	Standard Diagnostics, Inc.Giheung-ku, Republic of Korea	Malaria RDT: P.f/Pan	SD Bioline Malaria Ag Pf/Pan Cassette [05FK60]	25 tests	31973	8.76	280000	14-Dec-12	4/30/13	15-Mar-13	25	No	Reported separately	SD130219-7-2	400013	United States Dollar	40135		SD BIOLINE Malaria Ag P.f/Pan	0	0
Bangladesh	BGD-M-NMCP	PPM, through Partnership for Supply Chain Management (PFSCM)	Standard Diagnostics, Inc.Giheung-ku, Republic of Korea	Malaria RDT: P.f/Pan	SD Bioline Malaria Ag Pf/Pan Cassette [05FK60]	10 tests	44372	3.5	155302	20-Feb-15	8/15/15	27-Jun-15	10	No	Reported separately	15831	15831	United States Dollar	57049		SD BIOLINE Malaria Ag P.f/Pan	0	0
Congo (Democratic Republic)	COD-M-SANRU	Direct from Mfg	Standard Diagnostics, Inc.Giheung-ku, Republic of Korea	Malaria RDT: P.f/Pan	SD Bioline Malaria Ag Pf/Pan Cassette [05FK60]	25 tests	2114	8.75	18497.5	14-Dec-12	4/30/13	10-Jun-13	25	No	Reported separately	SD30412-11	400013	United States Dollar	40138		SD BIOLINE Malaria Ag P.f/Pan	0	0
Congo (Democratic Republic)	COD-M-SANRU	Direct from Mfg	Standard Diagnostics, Inc.Giheung-ku, Republic of Korea	Malaria RDT: P.f/Pan	SD Bioline Malaria Ag Pf/Pan Cassette [05FK60]	25 tests	99000	8.75	866250	14-Dec-12	4/30/13	27-Jun-13	25	No	Reported separately	SD30308-20	400013	United States Dollar	40137		SD BIOLINE Malaria Ag P.f/Pan	0	0
Congo (Democratic Republic)	COD-M-SANRU	Direct from Mfg	Standard Diagnostics, Inc.Giheung-ku, Republic of Korea	Malaria RDT: P.f/Pan	SD Bioline Malaria Ag Pf/Pan [05FK66]	25 tests	45900	8.75	401625	14-Dec-12	4/30/13	14-Mar-13	25	No	Reported separately	SD130219-7-1	400013	United States Dollar	40131		SD BIOLINE Malaria Ag P.f/Pan	0	0
Congo (Democratic Republic)	COD-M-SANRU	Direct from Mfg	Standard Diagnostics, Inc.Giheung-ku, Republic of Korea	Malaria RDT: P.f/Pan	SD Bioline Malaria Ag Pf/Pan [05FK66]	25 tests	49500	8.75	433125	14-Dec-12	7/14/13	24-Aug-13	25	No	Reported separately	SD1300320-10	400013	United States Dollar	45396		SD BIOLINE Malaria Ag P.f/Pan	0	0
Congo (Democratic Republic)	COD-M-SANRU	Direct from Mfg	Standard Diagnostics, Inc.Giheung-ku, Republic of Korea	Malaria RDT: P.f/Pan	SD Bioline Malaria Ag Pf/Pan [05FK66]	25 tests	67363	8.75	589426.25	14-Dec-12	7/14/13	24-Aug-13	25	No	Reported separately	SD130320-6	400013	United States Dollar	45392		SD BIOLINE Malaria Ag P.f/Pan	0	0
Congo (Democratic Republic)	COD-M-SANRU	Direct from Mfg	Standard Diagnostics, Inc.Giheung-ku, Republic of Korea	Malaria RDT: P.f/Pan	SD Bioline Malaria Ag Pf/Pan [05FK66]	25 tests	139808	8.75	1223320	14-Dec-12	7/14/13	26-Aug-13	25	No	Reported separately	SD130312-9	400013	United States Dollar	45400		SD BIOLINE Malaria Ag P.f/Pan	0	0
Congo (Democratic Republic)	COD-M-SANRU	Direct from Mfg	Standard Diagnostics, Inc.Giheung-ku, Republic of Korea	Malaria RDT: P.f/Pan	SD Bioline Malaria Ag Pf/Pan [05FK66]	25 tests	19473	8.75	170388.75	14-Dec-12	7/14/13	6-Sep-13	25	No	Reported separately	SD130320-9	400013	United States Dollar	45399		SD BIOLINE Malaria Ag P.f/Pan	0	0
Congo (Democratic Republic)	COD-M-SANRU	Direct from Mfg	Standard Diagnostics, Inc.Giheung-ku, Republic of Korea	Malaria RDT: P.f/Pan	SD Bioline Malaria Ag Pf/Pan [05FK66]	25 tests	78938	8.75	690707.5	14-Dec-12	7/14/13	3-Oct-13	25	No	Reported separately	SD130704-20	400013	United States Dollar	45383		SD BIOLINE Malaria Ag P.f/Pan	0	0
Congo (Democratic Republic)	COD-M-SANRU	Direct from Mfg	Standard Diagnostics, Inc.Giheung-ku, Republic of Korea	Malaria RDT: P.f/Pan	SD Bioline Malaria Ag Pf/Pan [05FK66]	25 tests	123750	8.75	1082812.5	14-Dec-12	7/14/13	14-Oct-13	25	No	Reported separately	SD130611-10	400013	United States Dollar	45390		SD BIOLINE Malaria Ag P.f/Pan	0	0
Congo (Democratic Republic)	COD-M-SANRU	Direct from Mfg	Standard Diagnostics, Inc.Giheung-ku, Republic of Korea	Malaria RDT: P.f/Pan	SD Bioline Malaria Ag Pf/Pan [05FK66]	25 tests	99000	8.75	866250	14-Dec-12	7/14/13	14-Oct-13	25	No	Reported separately	SD130619-4	400013	United States Dollar	45389		SD BIOLINE Malaria Ag P.f/Pan	0	0
Congo (Democratic Republic)	COD-M-SANRU	Direct from Mfg	Standard Diagnostics, Inc.Giheung-ku, Republic of Korea	Malaria RDT: P.f/Pan	SD Bioline Malaria Ag Pf/Pan [05FK66]	25 tests	66696	8.75	583590	14-Dec-12	7/14/13	14-Oct-13	25	No	Reported separately	SD130625-13	400013	United States Dollar	45388		SD BIOLINE Malaria Ag P.f/Pan	0	0
Congo (Democratic Republic)	COD-M-SANRU	Direct from Mfg	Standard Diagnostics, Inc.Giheung-ku, Republic of Korea	Malaria RDT: P.f/Pan	SD Bioline Malaria Ag Pf/Pan [05FK66]	25 tests	65269	8.75	571103.75	14-Dec-12	7/14/13	14-Oct-13	25	No	Reported separately	SD130701-10	400013	United States Dollar	45385		SD BIOLINE Malaria Ag P.f/Pan	0	0
Congo (Democratic Republic)	COD-M-SANRU	Direct from Mfg	Standard Diagnostics, Inc.Giheung-ku, Republic of Korea	Malaria RDT: P.f/Pan	SD Bioline Malaria Ag Pf/Pan [05FK66]	25 tests	23602	8.75	206517.5	14-Dec-12	7/14/13	12-Nov-13	25	No	Reported separately	SD130625-14	400013	United States Dollar	45380		SD BIOLINE Malaria Ag P.f/Pan	0	0
Timor-Leste	TLS-M-MOH	PPM, through Partnership for Supply Chain Management (PFSCM)	Standard Diagnostics, Inc.Giheung-ku, Republic of Korea	Malaria RDT: P.f/Pan	SD Bioline Malaria Ag Pf/Pan Cassette [05FK60]	25 tests	5817	8.75	50898.75	23-Jan-13	9/11/13	11-Sep-13	25	No	Reported separately	11468	11468	United States Dollar	43962		SD BIOLINE Malaria Ag P.f/Pan	0	0
Cameroon	CMR-910-G07-M	PPM, through Partnership for Supply Chain Management (PFSCM)	Standard Diagnostics, Inc.Giheung-ku, Republic of Korea	Malaria RDT: P.f/Pan	SD Bioline Malaria Ag Pf/Pan Cassette [05FK60]	25 tests	17755	8.25	146478.75	13-Jun-14	3/1/15	17-Jan-15	25	No	Reported separately	14326	14326	United States Dollar	53968		SD BIOLINE Malaria Ag P.f/Pan	0	0
Nigeria	NGA-809-G11-M	IDA Foundation	Standard Diagnostics, Inc.Giheung-ku, Republic of Korea	Malaria RDT: P.f/Pan	SD Bioline Malaria Ag Pf/Pan Cassette [05FK60]	25 tests	82089	8.25	677234.25	1-Feb-12	7/4/12	19-Sep-12	25	Yes	Embedded in unit cost	S120456	GFMAL1/10/11	United States Dollar	34657		SD BIOLINE Malaria Ag P.f/Pan	0	0
Tanzania (United Republic)	TZA-M-MOFP	PPM, through Partnership for Supply Chain Management (PFSCM)	Standard Diagnostics, Inc.Giheung-ku, Republic of Korea	Malaria RDT: P.f/Pan	SD Bioline Malaria Ag Pf/Pan Cassette [05FK60]	25 tests	83000	7.63	632875	26-Mar-13	2/14/14	14-Feb-14	25	No	Reported separately	11757	11757	United States Dollar	46462		SD BIOLINE Malaria Ag P.f/Pan	0	0
Tanzania (United Republic)	TZA-M-MOFP	PPM, through Partnership for Supply Chain Management (PFSCM)	Standard Diagnostics, Inc.Giheung-ku, Republic of Korea	Malaria RDT: P.f/Pan	SD Bioline Malaria Ag Pf/Pan Cassette [05FK60]	25 tests	83000	7.63	632875	26-Mar-13	2/14/14	14-Feb-14	25	No	Reported separately	11757	11757	United States Dollar	46463		SD BIOLINE Malaria Ag P.f/Pan	0	0
Tanzania (United Republic)	TZA-M-MOFP	PPM, through Partnership for Supply Chain Management (PFSCM)	Standard Diagnostics, Inc.Giheung-ku, Republic of Korea	Malaria RDT: P.f/Pan	SD Bioline Malaria Ag Pf/Pan Cassette [05FK60]	25 tests	83000	7.63	632875	26-Mar-13	2/14/14	14-Feb-14	25	No	Reported separately	11757	11757	United States Dollar	46464		SD BIOLINE Malaria Ag P.f/Pan	0	0
Tanzania (United Republic)	TZA-M-MOFP	PPM, through Partnership for Supply Chain Management (PFSCM)	Standard Diagnostics, Inc.Giheung-ku, Republic of Korea	Malaria RDT: P.f/Pan	SD Bioline Malaria Ag Pf/Pan Cassette [05FK60]	25 tests	83000	7.63	632875	26-Mar-13	2/14/14	14-Feb-14	25	No	Reported separately	11757	11757	United States Dollar	46465		SD BIOLINE Malaria Ag P.f/Pan	0	0
Congo (Democratic Republic)	COD-M-SANRU	Direct from Mfg	Standard Diagnostics, Inc.Giheung-ku, Republic of Korea	Malaria RDT: P.f/Pan	Malaria P.f/Pan POCT (25T) [05FK63]	25 tests	79806	6.75	538690.5	4-Aug-15	9/30/15	16-Dec-15	25	No	Embedded in unit cost	SD150916-22	3200071	United States Dollar	61960		SD BIOLINE Malaria Ag P.f/Pan	0	0
Congo (Democratic Republic)	COD-M-SANRU	Direct from Mfg	Standard Diagnostics, Inc.Giheung-ku, Republic of Korea	Malaria RDT: P.f/Pan	SD Bioline Malaria Ag Pf/Pan Cassette [05FK60]	25 tests	17100	6.75	115425	4-Aug-15	9/30/15	18-Jan-16	25	No	Embedded in unit cost	SD150918-21	3200072	United States Dollar	64918		SD BIOLINE Malaria Ag P.f/Pan	0	0
Congo (Democratic Republic)	COD-M-SANRU	Direct from Mfg	Standard Diagnostics, Inc.Giheung-ku, Republic of Korea	Malaria RDT: P.f/Pan	SD Bioline Malaria Ag Pf/Pan Cassette [05FK60]	25 tests	26948	6.75	181899	4-Aug-15	12/31/15	11-Dec-15	25	No	Embedded in unit cost	SD150918-22	3200073	United States Dollar	61959		SD BIOLINE Malaria Ag P.f/Pan	0	0
Congo (Democratic Republic)	COD-M-SANRU	Direct from Mfg	Standard Diagnostics, Inc.Giheung-ku, Republic of Korea	Malaria RDT: P.f/Pan	SD Bioline Malaria Ag Pf/Pan Cassette [05FK60]	25 tests	26948	6.75	181899	4-Aug-15	12/31/15	4-Feb-16	25	No	Embedded in unit cost	SD151118-22	3200074	United States Dollar	64917		SD BIOLINE Malaria Ag P.f/Pan	0	0
Congo (Democratic Republic)	COD-M-SANRU	Direct from Mfg	Standard Diagnostics, Inc.Giheung-ku, Republic of Korea	Malaria RDT: P.f/Pan	SD Bioline Malaria Ag Pf/Pan Cassette [05FK60]	25 tests	155436	6.75	1049193	4-Aug-15	12/31/15	15-Apr-16	25	No	Embedded in unit cost	SD151118-23	3200070	United States Dollar	64919		SD BIOLINE Malaria Ag P.f/Pan	0	0
Madagascar	MDG-M-PSI	Direct from Mfg	Standard Diagnostics, Inc.Giheung-ku, Republic of Korea	Malaria RDT: P.f/Pan	SD Bioline Malaria Ag Pf/Pan Cassette [05FK60]	25 tests	74295	5.25	390048	1-Jun-15	8/17/15	28-Sep-15	25	Yes	Reported separately	SD150722-21	8185-0-600	United States Dollar	58066		SD BIOLINE Malaria Ag P.f/Pan	0	0
Zanzibar	QNB-M-MoH	PPM, through Partnership for Supply Chain Management (PFSCM)	Standard Diagnostics, Inc.Giheung-ku, Republic of Korea	Malaria RDT: P.f/Pan	SD Bioline Malaria Ag Pf/Pan Cassette [05FK60]	25 tests	12395	5	61975	15-Jul-16	1/1/17	13-Dec-16	25	No	Reported separately	2342	2342	United States Dollar	66912		SD BIOLINE Malaria Ag P.f/Pan	0	0
Bangladesh	BGD-M-NMCP	PPM, through Partnership for Supply Chain Management (PFSCM)	Standard Diagnostics, Inc.Giheung-ku, Republic of Korea	Malaria RDT: P.f.	SD Bioline Malaria Ag Pf 25s [05FK50]	25 tests	7468	8.75	65345	22-Jan-13	4/22/13	22-Apr-13	25	No	Reported separately	11467	11467	United States Dollar	38693		SD BIOLINE Malaria Ag Pf	0	0
Burkina Faso	BFA-M-PADS	PPM, through Partnership for Supply Chain Management (PFSCM)	Standard Diagnostics, Inc.Giheung-ku, Republic of Korea	Malaria RDT: P.f.	SD Bioline Malaria Ag Pf 25s [05FK50]	25 tests			485515.75	21-Jun-18	10/26/18	6-Nov-18	25	No	Reported separately	50905	50905	United States Dollar	79909	pending verification	SD BIOLINE Malaria Ag Pf	0	0
Burkina Faso	BFA-M-PADS	Partnership for Supply Chain Management Inc (PFSCM)	Standard Diagnostics, Inc.Giheung-ku, Republic of Korea	Malaria RDT: P.f.	SD Bioline Malaria Ag Pf 25s [05FK50]	25 tests	186306	5.25	978106.5	12-Jun-17	12/5/17	5-Dec-17	25	No	Reported separately	50393	50393	United States Dollar	74660		SD BIOLINE Malaria Ag Pf	0	0
Burkina Faso	BUR-708-G07-M	Direct from Mfg	Standard Diagnostics, Inc.Giheung-ku, Republic of Korea	Malaria RDT: P.f.	SD Bioline Malaria Ag Pf 25s [05FK50]	1 unit / test	2711651	0.32	879790.86	29-Nov-11	2/27/12	25-Apr-12	1	No	Reported separately	SD120113-11	BC N�303/2011	Euro	35634		SD BIOLINE Malaria Ag Pf	0	0
Burundi	BDI-M-PNILP	PPM, through Partnership for Supply Chain Management (PFSCM)	Standard Diagnostics, Inc.Giheung-ku, Republic of Korea	Malaria RDT: P.f.	SD Bioline Malaria Ag Pf 25s [05FK50]	25 tests	14094	6.75	95134.5	28-Apr-17	9/16/17	16-Sep-17	25	No	Reported separately	50367	50367	United States Dollar	72355		SD BIOLINE Malaria Ag Pf	0	0
Burundi	BDI-M-PNILP	PPM, through Partnership for Supply Chain Management (PFSCM)	Standard Diagnostics, Inc.Giheung-ku, Republic of Korea	Malaria RDT: P.f.	SD Bioline Malaria Ag Pf 25s [05FK50]	25 tests	56433	6.75	380922.75	28-Apr-17	9/16/17	16-Sep-17	25	No	Reported separately	50367	50367	United States Dollar	72356		SD BIOLINE Malaria Ag Pf	0	0
Burundi	BDI-M-PNILP	PPM, through Partnership for Supply Chain Management (PFSCM)	Standard Diagnostics, Inc.Giheung-ku, Republic of Korea	Malaria RDT: P.f.	SD Bioline Malaria Ag Pf 25s [05FK50]	25 tests	38984	6.75	263142	9-Nov-16	4/3/17	25-Mar-17	25	No	Reported separately	50099	50099	United States Dollar	68756		SD BIOLINE Malaria Ag Pf	0	0
Burundi	BDI-M-PNILP	PPM, through Partnership for Supply Chain Management (PFSCM)	Standard Diagnostics, Inc.Giheung-ku, Republic of Korea	Malaria RDT: P.f.	SD Bioline Malaria Ag Pf 25s [05FK50]	25 tests	38984	6.75	263142	9-Nov-16	4/3/17	25-Mar-17	25	No	Reported separately	50099	50099	United States Dollar	68757		SD BIOLINE Malaria Ag Pf	0	0
Burundi	BDI-M-PNILP	PPM, through Partnership for Supply Chain Management (PFSCM)	Standard Diagnostics, Inc.Giheung-ku, Republic of Korea	Malaria RDT: P.f.	SD Bioline Malaria Ag Pf 25s [05FK50]	25 tests	53035	4.13	219034.55	10-Dec-15	12/26/16	24-Nov-16	25	No	Reported separately	2164	2164	United States Dollar	66681		SD BIOLINE Malaria Ag Pf	0	0
Burundi	BDI-M-PNILP	PPM, through Partnership for Supply Chain Management (PFSCM)	Standard Diagnostics, Inc.Giheung-ku, Republic of Korea	Malaria RDT: P.f.	SD Bioline Malaria Ag Pf 25s [05FK50]	25 tests	53035	4.13	219034.55	10-Dec-15	12/26/16	24-Nov-16	25	No	Reported separately	2164	2164	United States Dollar	66682		SD BIOLINE Malaria Ag Pf	0	0
Central African Republic	CAF-M-IFRC	Direct from Mfg	Standard Diagnostics, Inc.Giheung-ku, Republic of Korea	Malaria RDT: P.f.	SD Bioline Malaria Ag Pf 25s [05FK50]	25 tests	9072	5.5	49869	19-Sep-17	10/26/17	6-Dec-17	25	No	Reported separately	SD171103-21A	PON-CHGES-17-0208	United States Dollar	73108		SD BIOLINE Malaria Ag Pf	0	0
Central African Republic	CAF-M-IFRC	Direct from Mfg	Standard Diagnostics, Inc.Giheung-ku, Republic of Korea	Malaria RDT: P.f.	SD Bioline Malaria Ag Pf 25s [05FK50]	25 tests	9072	5.5	49896	19-Sep-17	11/26/17	6-Jan-18	25	No	Reported separately	SD171103-21B	PON-CHGES-17-0208	United States Dollar	73109		SD BIOLINE Malaria Ag Pf	0	0
Central African Republic	CAF-M-IFRC	Direct from Mfg	Standard Diagnostics, Inc.Giheung-ku, Republic of Korea	Malaria RDT: P.f.	SD Bioline Malaria Ag Pf 25s [05FK50]	25 tests	9280	5.5	51040	19-Sep-17	12/2/17	6-Dec-17	25	No	Reported separately	SD171103-21C	PON-CHGES-17-0208	United States Dollar	73110		SD BIOLINE Malaria Ag Pf	0	0
Central African Republic	CAF-813-G10-M	Direct from Mfg	Standard Diagnostics, Inc.Giheung-ku, Republic of Korea	Malaria RDT: P.f.	SD Bioline Malaria Ag Pf 25s [05FK50]	25 tests	6098	8.5	51833	29-Jul-14	8/22/14	30-Aug-14	25	No	Reported separately	SD140730-9	PON-CHGES-14-0075	United States Dollar	52421		SD BIOLINE Malaria Ag Pf	0	0
Chad	TCD-M-UNDP	Direct from Mfg	Standard Diagnostics, Inc.Giheung-ku, Republic of Korea	Malaria RDT: P.f.	SD Bioline Malaria Ag Pf 25s [05FK50]	25 tests	72801	11.75	855411.75	3-Aug-17	11/3/17	13-Dec-17	25	No	Reported separately	SD 170919-23	TCD10 GP407201-1	United States Dollar	73589		SD BIOLINE Malaria Ag Pf	0	0
Chad	TCD-M-UNDP	Direct from Mfg	Standard Diagnostics, Inc.Giheung-ku, Republic of Korea	Malaria RDT: P.f.	SD Bioline Malaria Ag Pf 25s [05FK50]	25 tests	49783	11.25	560058.75	3-Nov-16	1/1/17	28-Dec-16	25	Yes	Reported separately	SD161123-21	TCD10-GP407133-1	United States Dollar	68781		SD BIOLINE Malaria Ag Pf	0	0
Chad	TCD-M-UNDP	UNICEF Supply Division	Standard Diagnostics, Inc.Giheung-ku, Republic of Korea	Malaria RDT: P.f.	SD Bioline Malaria Ag Pf 25s [05FK50]	25 tests	9691	13.37	129586.7	11-Apr-16	7/12/16	27-Jun-16	25	Yes	Reported separately	SD160517-23	TCD10 GP404176-1	United States Dollar	67644		SD BIOLINE Malaria Ag Pf	0	0
Chad	TCD-M-UNDP	Direct from Mfg	Standard Diagnostics, Inc.Giheung-ku, Republic of Korea	Malaria RDT: P.f.	SD Bioline Malaria Ag Pf 25s [05FK50]	25 tests	8500	11.75	99875	24-Oct-14	12/31/14	3-Dec-14	25	No	Reported separately	SD 141103-1	GP404095	United States Dollar	52814		SD BIOLINE Malaria Ag Pf	0	0
Chad	TCD-M-UNDP	UNICEF Supply Division	Standard Diagnostics, Inc.Giheung-ku, Republic of Korea	Malaria RDT: P.f.	SD Bioline Malaria Ag Pf 25s [05FK50]	25 tests	19000	11.25	213750	29-Nov-13	12/1/13	27-Feb-14	25	Yes	Reported separately	SD140108-4	3483	United States Dollar	50198		SD BIOLINE Malaria Ag Pf	0	0
Chad	TCD-M-UNDP	UNICEF Supply Division	Standard Diagnostics, Inc.Giheung-ku, Republic of Korea	Malaria RDT: P.f.	SD Bioline Malaria Ag Pf 25s [05FK50]	25 tests	13996	11.75	164453	14-Sep-12	10/14/12	26-Dec-12	25	Yes	Reported separately	SD12120610	45124108	United States Dollar	42785		SD BIOLINE Malaria Ag Pf	0	0
Chad	TCD-M-UNDP	UNICEF Supply Division	Standard Diagnostics, Inc.Giheung-ku, Republic of Korea	Malaria RDT: P.f.	SD Bioline Malaria Ag Pf 25s [05FK50]	25 tests	9360	11.75	109980	14-Sep-12	10/30/12	21-Jan-13	25	Yes	Reported separately	SD1211158	45124108	United States Dollar	42786		SD BIOLINE Malaria Ag Pf	0	0
Chad	TCD-708-G03-M	UNICEF Supply Division	Standard Diagnostics, Inc.Giheung-ku, Republic of Korea	Malaria RDT: P.f.	SD Bioline Malaria Ag Pf 25s [05FK50]	25 tests	10000	17.25	172500	3-Feb-11	4/25/11	29-Apr-11	25	Yes	Reported separately	SD110407-9	TCD10-0000002112	United States Dollar	24530		SD BIOLINE Malaria Ag Pf	0	0
Congo (Democratic Republic)	COD-H-SANRU	PPM, through Partnership for Supply Chain Management (PFSCM)	Standard Diagnostics, Inc.Giheung-ku, Republic of Korea	Malaria RDT: P.f.	SD Bioline Malaria Ag Pf 25s [05FK50]	25 tests			225716.25	25-Jan-18	8/11/18	8-Sep-18	25	No	Reported separately	50688	50688	United States Dollar	79423	pending verification	SD BIOLINE Malaria Ag Pf	0	0
Congo (Democratic Republic)	COD-M-SANRU	PPM, through Partnership for Supply Chain Management (PFSCM)	Standard Diagnostics, Inc.Giheung-ku, Republic of Korea	Malaria RDT: P.f.	SD Bioline Malaria Ag Pf 25s [05FK50]	25 tests			215542.5	25-Jan-18	6/14/18	28-Aug-18	25	No	Reported separately	50689	50689	United States Dollar	79730	pending verification	SD BIOLINE Malaria Ag Pf	0	0
Congo (Democratic Republic)	COD-M-SANRU	PPM, through Partnership for Supply Chain Management (PFSCM)	Standard Diagnostics, Inc.Giheung-ku, Republic of Korea	Malaria RDT: P.f.	SD Bioline Malaria Ag Pf 25s [05FK50]	25 tests			822176.25	25-Jan-18	7/13/18	17-Sep-18	25	No	Reported separately	50687	50687	United States Dollar	79422	pending verification	SD BIOLINE Malaria Ag Pf	0	0
C�te d'Ivoire	CIV-809-G09-M	PPM, through Partnership for Supply Chain Management (PFSCM)	Standard Diagnostics, Inc.Giheung-ku, Republic of Korea	Malaria RDT: P.f.	SD Bioline Malaria Ag Pf 25s [05FK50]	25 tests	97609	4.75	463642.75	12-Jun-15	12/16/15	14-Oct-15	25	No	Reported separately	16301	16301	United States Dollar	59766		SD BIOLINE Malaria Ag Pf	0	0
C�te d'Ivoire	CIV-809-G09-M	PPM, through Partnership for Supply Chain Management (PFSCM)	Standard Diagnostics, Inc.Giheung-ku, Republic of Korea	Malaria RDT: P.f.	SD Bioline Malaria Ag Pf 25s [05FK50]	25 tests	32536	4.75	154546	12-Jun-15	12/16/15	14-Oct-15	25	No	Reported separately	16301	16301	United States Dollar	59767		SD BIOLINE Malaria Ag Pf	0	0
C�te d'Ivoire	CIV-809-G09-M	PPM, through Partnership for Supply Chain Management (PFSCM)	Standard Diagnostics, Inc.Giheung-ku, Republic of Korea	Malaria RDT: P.f.	SD Bioline Malaria Ag Pf 25s [05FK50]	25 tests	10800	4.75	51300	30-Apr-15	10/7/15	16-Sep-15	25	No	Embedded in unit cost	SD150730-21	VPP-29275-0	United States Dollar	62050		SD BIOLINE Malaria Ag Pf	0	0
C�te d'Ivoire	CIV-809-G09-M	PPM, through Partnership for Supply Chain Management (PFSCM)	Standard Diagnostics, Inc.Giheung-ku, Republic of Korea	Malaria RDT: P.f.	SD Bioline Malaria Ag Pf 25s [05FK50]	25 tests	10800	4.75	51300	30-Apr-15	10/7/15	16-Sep-15	25	No	Embedded in unit cost	SD150730-21	VPP-29275-0	United States Dollar	62051		SD BIOLINE Malaria Ag Pf	0	0
C�te d'Ivoire	CIV-809-G09-M	PPM, through Partnership for Supply Chain Management (PFSCM)	Standard Diagnostics, Inc.Giheung-ku, Republic of Korea	Malaria RDT: P.f.	SD Bioline Malaria Ag Pf 25s [05FK50]	25 tests	10936	4.75	51946	30-Apr-15	10/7/15	16-Sep-15	25	No	Embedded in unit cost	SD150730-21	VPP-29275-0	United States Dollar	62052		SD BIOLINE Malaria Ag Pf	0	0
C�te d'Ivoire	CIV-809-G09-M	PPM, through Partnership for Supply Chain Management (PFSCM)	Standard Diagnostics, Inc.Giheung-ku, Republic of Korea	Malaria RDT: P.f.	SD Bioline Malaria Ag Pf 25s [05FK50]	25 tests	97609	4.75	463642.75	30-Mar-15	12/16/15	31-Oct-15	25	No	Embedded in unit cost	SD150730-22	VPP-29276-0	United States Dollar	62049		SD BIOLINE Malaria Ag Pf	0	0
C�te d'Ivoire	CIV-809-G09-M	PPM, through Partnership for Supply Chain Management (PFSCM)	Standard Diagnostics, Inc.Giheung-ku, Republic of Korea	Malaria RDT: P.f.	SD Bioline Malaria Ag Pf 25s [05FK50]	25 tests	9651	4.75	45842.25	10-Jul-14	4/15/15	19-Feb-15	25	No	Embedded in unit cost	SD141117-6	VPP-24838-0	United States Dollar	62040		SD BIOLINE Malaria Ag Pf	0	0
C�te d'Ivoire	CIV-809-G09-M	PPM, through Partnership for Supply Chain Management (PFSCM)	Standard Diagnostics, Inc.Giheung-ku, Republic of Korea	Malaria RDT: P.f.	SD Bioline Malaria Ag Pf 25s [05FK50]	25 tests	9651	4.75	45842.25	4-Jul-14	4/15/15	19-Feb-15	25	No	Reported separately	14559	14559	United States Dollar	53973		SD BIOLINE Malaria Ag Pf	0	0
C�te d'Ivoire	CIV-809-G09-M	PPM, through Partnership for Supply Chain Management (PFSCM)	Standard Diagnostics, Inc.Giheung-ku, Republic of Korea	Malaria RDT: P.f.	SD Bioline Malaria Ag Pf 25s [05FK50]	25 tests	52211	4.75	248002.25	19-Jun-14	11/5/14	21-Oct-14	25	No	Embedded in unit cost	SD140711-12	VPP-24079-0	United States Dollar	62022		SD BIOLINE Malaria Ag Pf	0	0
C�te d'Ivoire	CIV-809-G09-M	PPM, through Partnership for Supply Chain Management (PFSCM)	Standard Diagnostics, Inc.Giheung-ku, Republic of Korea	Malaria RDT: P.f.	SD Bioline Malaria Ag Pf 25s [05FK50]	25 tests	52211	4.75	248002.25	19-Jun-14	1/31/15	10-Dec-14	25	No	Embedded in unit cost	SD140902-7	VPP-24080-0	United States Dollar	62039		SD BIOLINE Malaria Ag Pf	0	0
C�te d'Ivoire	CIV-809-G09-M	PPM, through Partnership for Supply Chain Management (PFSCM)	Standard Diagnostics, Inc.Giheung-ku, Republic of Korea	Malaria RDT: P.f.	SD Bioline Malaria Ag Pf 25s [05FK50]	25 tests	52211	4.75	248002.25	13-Jun-14	4/5/15	5-Feb-15	25	No	Embedded in unit cost	SD141022-5	VPP-24081-0	United States Dollar	62041		SD BIOLINE Malaria Ag Pf	0	0
C�te d'Ivoire	CIV-809-G09-M	PPM, through Partnership for Supply Chain Management (PFSCM)	Standard Diagnostics, Inc.Giheung-ku, Republic of Korea	Malaria RDT: P.f.	SD Bioline Malaria Ag Pf 25s [05FK50]	25 tests	52211	4.75	248002.25	14-May-14	4/5/15	5-Feb-15	25	No	Reported separately	14246	14246	United States Dollar	53969		SD BIOLINE Malaria Ag Pf	0	0
C�te d'Ivoire	CIV-809-G09-M	PPM, through Partnership for Supply Chain Management (PFSCM)	Standard Diagnostics, Inc.Giheung-ku, Republic of Korea	Malaria RDT: P.f.	SD Bioline Malaria Ag Pf 25s [05FK50]	25 tests	52211	4.75	248002.25	14-May-14	4/5/15	5-Feb-15	25	No	Reported separately	14246	14246	United States Dollar	53970		SD BIOLINE Malaria Ag Pf	0	0
C�te d'Ivoire	CIV-809-G09-M	PPM, through Partnership for Supply Chain Management (PFSCM)	Standard Diagnostics, Inc.Giheung-ku, Republic of Korea	Malaria RDT: P.f.	SD Bioline Malaria Ag Pf 25s [05FK50]	25 tests	52211	4.75	248002.25	14-May-14	4/5/15	5-Feb-15	25	No	Reported separately	14246	14246	United States Dollar	53971		SD BIOLINE Malaria Ag Pf	0	0
C�te d'Ivoire	CIV-809-G09-M	PPM, through Partnership for Supply Chain Management (PFSCM)	Standard Diagnostics, Inc.Giheung-ku, Republic of Korea	Malaria RDT: P.f.	SD Bioline Malaria Ag Pf 25s [05FK50]	25 tests	39591	5.25	207852.75	5-Feb-14	9/23/14	23-Sep-14	25	No	Reported separately	13492	13492	United States Dollar	50989		SD BIOLINE Malaria Ag Pf	0	0
C�te d'Ivoire	CIV-809-G09-M	PPM, through Partnership for Supply Chain Management (PFSCM)	Standard Diagnostics, Inc.Giheung-ku, Republic of Korea	Malaria RDT: P.f.	SD Bioline Malaria Ag Pf 25s [05FK50]	25 tests	39591	5.25	207852.75	5-Feb-14	9/23/14	23-Sep-14	25	No	Reported separately	13492	13492	United States Dollar	50990		SD BIOLINE Malaria Ag Pf	0	0
C�te d'Ivoire	CIV-809-G09-M	PPM, through Partnership for Supply Chain Management (PFSCM)	Standard Diagnostics, Inc.Giheung-ku, Republic of Korea	Malaria RDT: P.f.	SD Bioline Malaria Ag Pf 25s [05FK50]	25 tests	39591	5.25	207852.75	12-Dec-13	6/3/14	12-Jun-14	25	Yes	Reported separately	SD140311-10	PR-10771	United States Dollar	49873		SD BIOLINE Malaria Ag Pf	0	0
C�te d'Ivoire	CIV-809-G09-M	PPM, through Partnership for Supply Chain Management (PFSCM)	Standard Diagnostics, Inc.Giheung-ku, Republic of Korea	Malaria RDT: P.f.	SD Bioline Malaria Ag Pf 25s [05FK50]	25 tests	37695	6.25	235593.75	22-Jan-13	7/12/13	12-Jul-13	25	No	Reported separately	10747	10747	United States Dollar	39417		SD BIOLINE Malaria Ag Pf	0	0
Gambia	GMB-M-MOH	PPM, through Partnership for Supply Chain Management (PFSCM)	Standard Diagnostics, Inc.Giheung-ku, Republic of Korea	Malaria RDT: P.f.	SD Bioline Malaria Ag Pf 25s [05FK50]	25 tests	7598	4.25	32291.5	16-Feb-17	3/27/17	27-Mar-17	25	No	Reported separately	50263	50263	United States Dollar	68794		SD BIOLINE Malaria Ag Pf	0	0
Gambia	GMB-M-MOH	Direct from Mfg	Standard Diagnostics, Inc.Giheung-ku, Republic of Korea	Malaria RDT: P.f.	SD BIOLINE Malaria Ag P.f 1s [05FK53]	25 tests	7000	13	91000	13-Feb-13	4/20/13	24-Apr-13	25	Yes	Embedded in unit cost	1308004	JB2123	United States Dollar	38244		SD BIOLINE Malaria Ag Pf	0	0
Ghana	GHA-M-MOH	PPM, through Partnership for Supply Chain Management (PFSCM)	Standard Diagnostics, Inc.Giheung-ku, Republic of Korea	Malaria RDT: P.f.	SD Bioline Malaria Ag Pf 25s [05FK50]	25 tests	157172	6	943032	9-Dec-15	7/6/16	24-Oct-16	25	No	Reported separately	2231	2231	United States Dollar	66258		SD BIOLINE Malaria Ag Pf	0	0
Ghana	GHA-M-MOH	PPM, through Partnership for Supply Chain Management (PFSCM)	Standard Diagnostics, Inc.Giheung-ku, Republic of Korea	Malaria RDT: P.f.	SD Bioline Malaria Ag Pf 25s [05FK50]	25 tests	160000	6	960000	9-Dec-15	7/6/16	24-Oct-16	25	No	Reported separately	2231	2231	United States Dollar	66259		SD BIOLINE Malaria Ag Pf	0	0
Ghana	GHA-M-MOH	PPM, through Partnership for Supply Chain Management (PFSCM)	Standard Diagnostics, Inc.Giheung-ku, Republic of Korea	Malaria RDT: P.f.	SD Bioline Malaria Ag Pf 25s [05FK50]	25 tests	120000	7	840000	28-Jan-14	3/26/15	8-May-15	25	No	Reported separately	12764	12764	United States Dollar	55793		SD BIOLINE Malaria Ag Pf	0	0
Ghana	GHA-M-MOH	PPM, through Partnership for Supply Chain Management (PFSCM)	Standard Diagnostics, Inc.Giheung-ku, Republic of Korea	Malaria RDT: P.f.	SD Bioline Malaria Ag Pf 25s [05FK50]	25 tests	120000	7	840000	28-Jan-14	3/26/15	8-May-15	25	No	Reported separately	12764	12764	United States Dollar	55794		SD BIOLINE Malaria Ag Pf	0	0
Ghana	GHA-M-MOH	PPM, through Partnership for Supply Chain Management (PFSCM)	Standard Diagnostics, Inc.Giheung-ku, Republic of Korea	Malaria RDT: P.f.	SD BIOLINE Malaria Ag P.f 1s [05FK53]	25 tests	25000	7	175000	21-Jan-14	11/17/14	17-Nov-14	25	No	Reported separately	12527	12527	United States Dollar	53979		SD BIOLINE Malaria Ag Pf	0	0
Ghana	GHA-M-MOH	PPM, through Partnership for Supply Chain Management (PFSCM)	Standard Diagnostics, Inc.Giheung-ku, Republic of Korea	Malaria RDT: P.f.	SD BIOLINE Malaria Ag P.f 1s [05FK53]	25 tests	75000	7	525000	21-Jan-14	11/17/14	17-Nov-14	25	No	Reported separately	12527	12527	United States Dollar	53980		SD BIOLINE Malaria Ag Pf	0	0
Ghana	GHA-M-MOH	PPM, through Partnership for Supply Chain Management (PFSCM)	Standard Diagnostics, Inc.Giheung-ku, Republic of Korea	Malaria RDT: P.f.	SD BIOLINE Malaria Ag P.f 1s [05FK53]	25 tests	100000	7	700000	21-Jan-14	11/17/14	17-Nov-14	25	No	Reported separately	12527	12527	United States Dollar	53981		SD BIOLINE Malaria Ag Pf	0	0
Guinea	GIN-M-CRS	PPM, through Partnership for Supply Chain Management (PFSCM)	Standard Diagnostics, Inc.Giheung-ku, Republic of Korea	Malaria RDT: P.f.	SD Bioline Malaria Ag Pf 25s [05FK50]	25 tests	26010	10	260100	7-Jun-17	11/7/17	21-Nov-17	25	No	Reported separately	50399	50399	United States Dollar	74482		SD BIOLINE Malaria Ag Pf	0	0
Guinea	GIN-M-CRS	PPM, through Partnership for Supply Chain Management (PFSCM)	Standard Diagnostics, Inc.Giheung-ku, Republic of Korea	Malaria RDT: P.f.	SD Bioline Malaria Ag Pf 25s [05FK50]	25 tests	53685	10	536850	7-Jun-17	11/7/17	21-Nov-17	25	No	Reported separately	50399	50399	United States Dollar	74483		SD BIOLINE Malaria Ag Pf	0	0
Guinea	GIN-M-CRS	PPM, through Partnership for Supply Chain Management (PFSCM)	Standard Diagnostics, Inc.Giheung-ku, Republic of Korea	Malaria RDT: P.f.	SD Bioline Malaria Ag Pf 25s [05FK50]	25 tests	54135	10	541350	8-Dec-16	6/1/17	9-Jun-17	25	No	Reported separately	50192	50192	United States Dollar	70460		SD BIOLINE Malaria Ag Pf	0	0
Guinea	GIN-M-CRS	PPM, through Partnership for Supply Chain Management (PFSCM)	Standard Diagnostics, Inc.Giheung-ku, Republic of Korea	Malaria RDT: P.f.	SD BIOLINE Malaria Ag P.f 1s [05FK53]	25 tests	82248	11.25	925290	23-Dec-15	11/30/16	9-Dec-16	25	No	Reported separately	2154	2154	United States Dollar	66910		SD BIOLINE Malaria Ag Pf	0	0
Guinea	GIN-M-CRS	PPM, through Partnership for Supply Chain Management (PFSCM)	Standard Diagnostics, Inc.Giheung-ku, Republic of Korea	Malaria RDT: P.f.	SD Bioline Malaria Ag Pf 25s [05FK50]	25 tests	82248	10	822480	23-Dec-15	11/30/16	9-Dec-16	25	No	Reported separately	2154	2154	United States Dollar	66909		SD BIOLINE Malaria Ag Pf	0	0
Guinea	GIN-M-CRS	PPM, through Partnership for Supply Chain Management (PFSCM)	Standard Diagnostics, Inc.Giheung-ku, Republic of Korea	Malaria RDT: P.f.	SD Bioline Malaria Ag Pf 25s [05FK50]	25 tests	75520	9.75	736320	3-Jul-14	11/10/14	10-Nov-14	25	No	Reported separately	14249	14249	United States Dollar	54011		SD BIOLINE Malaria Ag Pf	0	0
Indonesia	IDN-809-G13-M	PPM, through Partnership for Supply Chain Management (PFSCM)	Standard Diagnostics, Inc.Giheung-ku, Republic of Korea	Malaria RDT: P.f.	SD Bioline Malaria Ag Pf 25s [05FK50]	25 tests	400	14.11	5644	21-May-12	5/20/13	20-May-13	25	No	Reported separately	9748	9748	United States Dollar	38699		SD BIOLINE Malaria Ag Pf	0	0
Indonesia	IDN-607-G06-M	Direct from Mfg	Standard Diagnostics, Inc.Giheung-ku, Republic of Korea	Malaria RDT: P.f.	SD Bioline Malaria Ag Pf 25s [05FK50]	25 tests	7776	25.78	200495.05	25-Nov-09	1/14/10	23-Jan-10	25	No	Unknown	SD091211-11	PL.01.02/IV.I/1723/2009	Rupiah	9897		SD BIOLINE Malaria Ag Pf	0	0
Kenya	KEN-011-G13-M	Direct from Mfg	Standard Diagnostics, Inc.Giheung-ku, Republic of Korea	Malaria RDT: P.f.	SD Bioline Malaria Ag Pf 25s [05FK50]	25 tests	100000	6.94	694000	26-Apr-16	7/20/16	30-Sep-16	25	No	Embedded in unit cost	SD160725-11	812308	United States Dollar	70415		SD BIOLINE Malaria Ag Pf	0	0
Kenya	KEN-405-G06-M	Direct from Mfg	Standard Diagnostics, Inc.Giheung-ku, Republic of Korea	Malaria RDT: P.f.	SD Bioline Malaria Ag Pf 25s [05FK50]	25 tests	13500	16.3	220050	21-Jan-11	3/7/11	7-Mar-11	25	Yes	Reported separately	MED 100320111C	GT ATM-Rd4 Ph2 10/11-OIT-016-I001/KEN0025	United States Dollar	23844		SD BIOLINE Malaria Ag Pf	0	0
Liberia	LBR-M-MOH	PPM, through Partnership for Supply Chain Management (PFSCM)	Standard Diagnostics, Inc.Giheung-ku, Republic of Korea	Malaria RDT: P.f.	SD Bioline Malaria Ag Pf 25s [05FK50]	25 tests	26093	6	156558	15-Jan-14	5/21/14	26-May-14	25	No	Reported separately	PQ-13491	PO-225560	United States Dollar	48554		SD BIOLINE Malaria Ag Pf	0	0
Liberia	LBR-M-MOH	PPM, through Partnership for Supply Chain Management (PFSCM)	Standard Diagnostics, Inc.Giheung-ku, Republic of Korea	Malaria RDT: P.f.	SD Bioline Malaria Ag Pf 25s [05FK50]	25 tests	1871	6	11226	15-Jan-14	5/21/14	26-May-14	25	No	Reported separately	PQ-13491	PO-225560	United States Dollar	48555		SD BIOLINE Malaria Ag Pf	0	0
Malawi	MWI-M-MOH	PPM, through Partnership for Supply Chain Management (PFSCM)	Standard Diagnostics, Inc.Giheung-ku, Republic of Korea	Malaria RDT: P.f.	SD Bioline Malaria Ag Pf 25s [05FK50]	25 tests	82108	8	656864	2-Aug-16	4/1/17	24-Mar-17	25	No	Reported separately	50015	50015	United States Dollar	69105		SD BIOLINE Malaria Ag Pf	0	0
Malawi	MWI-M-MOH	PPM, through Partnership for Supply Chain Management (PFSCM)	Standard Diagnostics, Inc.Giheung-ku, Republic of Korea	Malaria RDT: P.f.	SD Bioline Malaria Ag Pf 25s [05FK50]	25 tests	82108	8	656864	2-Aug-16	4/1/17	24-Mar-17	25	No	Reported separately	50015	50015	United States Dollar	69106		SD BIOLINE Malaria Ag Pf	0	0
Malawi	MWI-M-MOH	PPM, through Partnership for Supply Chain Management (PFSCM)	Standard Diagnostics, Inc.Giheung-ku, Republic of Korea	Malaria RDT: P.f.	SD Bioline Malaria Ag Pf 25s [05FK50]	25 tests	81105	8	648840	9-Jun-16	9/13/16	5-Aug-16	25	No	Reported separately	2329	2329	United States Dollar	66022		SD BIOLINE Malaria Ag Pf	0	0
Malawi	MWI-M-MOH	PPM, through Partnership for Supply Chain Management (PFSCM)	Standard Diagnostics, Inc.Giheung-ku, Republic of Korea	Malaria RDT: P.f.	SD Bioline Malaria Ag Pf 25s [05FK50]	25 tests	88598	9.25	819531.5	9-Oct-15	6/1/16	6-May-16	25	No	Reported separately	2124	2124	United States Dollar	63332		SD BIOLINE Malaria Ag Pf	0	0
Malawi	MWI-M-MOH	PPM, through Partnership for Supply Chain Management (PFSCM)	Standard Diagnostics, Inc.Giheung-ku, Republic of Korea	Malaria RDT: P.f.	SD Bioline Malaria Ag Pf 25s [05FK50]	25 tests	88597	9.25	819522.25	9-Oct-15	6/1/16	6-May-16	25	No	Reported separately	2124	2124	United States Dollar	63333		SD BIOLINE Malaria Ag Pf	0	0
Malawi	MLW-708-G05-M	PPM, through Partnership for Supply Chain Management (PFSCM)	Standard Diagnostics, Inc.Giheung-ku, Republic of Korea	Malaria RDT: P.f.	SD Bioline Malaria Ag Pf 25s [05FK50]	25 tests	28324	11	311564	9-Apr-13	12/19/13	19-Dec-13	25	No	Reported separately	11912	11912	United States Dollar	44008		SD BIOLINE Malaria Ag Pf	0	0
Malawi	MLW-911-G08-M	PPM, through Partnership for Supply Chain Management (PFSCM)	Standard Diagnostics, Inc.Giheung-ku, Republic of Korea	Malaria RDT: P.f.	SD Bioline Malaria Ag Pf 25s [05FK50]	25 tests	37017	13.25	490475	15-Feb-13	4/23/14	23-Apr-14	25	No	Reported separately	9022	9022	United States Dollar	48558		SD BIOLINE Malaria Ag Pf	0	0
Malawi	MLW-911-G08-M	PPM, through Partnership for Supply Chain Management (PFSCM)	Standard Diagnostics, Inc.Giheung-ku, Republic of Korea	Malaria RDT: P.f.	SD Bioline Malaria Ag Pf 25s [05FK50]	25 tests	38000	14.25	541500	15-Feb-13	4/23/14	23-Apr-14	25	No	Reported separately	9022	9022	United States Dollar	48557		SD BIOLINE Malaria Ag Pf	0	0
Malawi	MLW-911-G08-M	PPM, through Partnership for Supply Chain Management (PFSCM)	Standard Diagnostics, Inc.Giheung-ku, Republic of Korea	Malaria RDT: P.f.	SD Bioline Malaria Ag Pf 25s [05FK50]	25 tests	38000	14.25	541500	15-Feb-13	4/23/14	23-Apr-14	25	No	Reported separately	9022	9022	United States Dollar	48560		SD BIOLINE Malaria Ag Pf	0	0
Malawi	MLW-708-G05-M	PPM, through Partnership for Supply Chain Management (PFSCM)	Standard Diagnostics, Inc.Giheung-ku, Republic of Korea	Malaria RDT: P.f.	SD Bioline Malaria Ag Pf 25s [05FK50]	25 tests	15955	14.75	235336.25	4-Apr-12	6/2/12	2-Jun-12	25	No	Reported separately	9020	9020	United States Dollar	32475		SD BIOLINE Malaria Ag Pf	0	0
Mozambique	MOZ-M-MOH	PPM, through Partnership for Supply Chain Management (PFSCM)	Standard Diagnostics, Inc.Giheung-ku, Republic of Korea	Malaria RDT: P.f.	SD Bioline Malaria Ag Pf 25s [05FK50]	25 tests			68442	9-Jul-18	11/22/18	22-Nov-18	25	No	Reported separately	50938	50938	United States Dollar	79913	pending verification	SD BIOLINE Malaria Ag Pf	0	0
Mozambique	MOZ-M-MOH	Partnership for Supply Chain Management Inc (PFSCM)	Standard Diagnostics, Inc.Giheung-ku, Republic of Korea	Malaria RDT: P.f.	SD Bioline Malaria Ag Pf 25s [05FK50]	25 tests			165906	17-Feb-16	1/29/18	16-Mar-18	25	No	Reported separately	2222	2222	United States Dollar	76132	pending verification	SD BIOLINE Malaria Ag Pf	0	0
Mozambique	MOZ-M-MOH	Partnership for Supply Chain Management Inc (PFSCM)	Standard Diagnostics, Inc.Giheung-ku, Republic of Korea	Malaria RDT: P.f.	SD Bioline Malaria Ag Pf 25s [05FK50]	25 tests			1981004	17-Feb-16	1/29/18	16-Mar-18	25	No	Reported separately	2222	2222	United States Dollar	76133	pending verification	SD BIOLINE Malaria Ag Pf	0	0
Mozambique	MOZ-M-MOH	Partnership for Supply Chain Management Inc (PFSCM)	Standard Diagnostics, Inc.Giheung-ku, Republic of Korea	Malaria RDT: P.f.	SD Bioline Malaria Ag Pf 25s [05FK50]	25 tests			1309113	17-Feb-16	1/29/18	16-Mar-18	25	No	Reported separately	2222	2222	United States Dollar	76134	pending verification	SD BIOLINE Malaria Ag Pf	0	0
Mozambique	MOZ-M-MOH	Partnership for Supply Chain Management Inc (PFSCM)	Standard Diagnostics, Inc.Giheung-ku, Republic of Korea	Malaria RDT: P.f.	SD Bioline Malaria Ag Pf 25s [05FK50]	25 tests			212634	17-Feb-16	1/29/18	16-Mar-18	25	No	Reported separately	2222	2222	United States Dollar	76135	pending verification	SD BIOLINE Malaria Ag Pf	0	0
Mozambique	MOZ-911-G11-M	PPM, through Partnership for Supply Chain Management (PFSCM)	Standard Diagnostics, Inc.Giheung-ku, Republic of Korea	Malaria RDT: P.f.	SD Bioline Malaria Ag Pf 25s [05FK50]	25 tests	61251	4.5	275629.5	3-Jun-15	6/15/16	6-Apr-16	25	No	Reported separately	16442	16442	United States Dollar	63328		SD BIOLINE Malaria Ag Pf	0	0
Mozambique	MOZ-911-G11-M	PPM, through Partnership for Supply Chain Management (PFSCM)	Standard Diagnostics, Inc.Giheung-ku, Republic of Korea	Malaria RDT: P.f.	SD Bioline Malaria Ag Pf 25s [05FK50]	25 tests	104657	4.5	470956.5	3-Jun-15	6/15/16	6-Apr-16	25	No	Reported separately	16442	16442	United States Dollar	63329		SD BIOLINE Malaria Ag Pf	0	0
Mozambique	MOZ-M-MOH	PPM, through Partnership for Supply Chain Management (PFSCM)	Standard Diagnostics, Inc.Giheung-ku, Republic of Korea	Malaria RDT: P.f.	SD Bioline Malaria Ag Pf 25s [05FK50]	25 tests	76185	4.5	342832.5	13-Apr-15	12/31/15	29-Oct-15	25	No	Reported separately	16097	16097	United States Dollar	59768		SD BIOLINE Malaria Ag Pf	0	0
Mozambique	MOZ-M-MOH	PPM, through Partnership for Supply Chain Management (PFSCM)	Standard Diagnostics, Inc.Giheung-ku, Republic of Korea	Malaria RDT: P.f.	SD Bioline Malaria Ag Pf 25s [05FK50]	25 tests	76185	4.5	342832.5	13-Apr-15	12/31/15	29-Oct-15	25	No	Reported separately	16097	16097	United States Dollar	59769		SD BIOLINE Malaria Ag Pf	0	0
Mozambique	MOZ-M-MOH	PPM, through Partnership for Supply Chain Management (PFSCM)	Standard Diagnostics, Inc.Giheung-ku, Republic of Korea	Malaria RDT: P.f.	SD Bioline Malaria Ag Pf 25s [05FK50]	25 tests	90455	4.5	407047.5	13-Apr-15	12/31/15	29-Oct-15	25	No	Reported separately	16097	16097	United States Dollar	59822		SD BIOLINE Malaria Ag Pf	0	0
Mozambique	MOZ-911-G11-M	PPM, through Partnership for Supply Chain Management (PFSCM)	Standard Diagnostics, Inc.Giheung-ku, Republic of Korea	Malaria RDT: P.f.	SD Bioline Malaria Ag Pf 25s [05FK50]	25 tests	96280	5.25	505470	12-Nov-13	8/13/14	13-Aug-14	25	No	Reported separately	13141	13141	United States Dollar	50167		SD BIOLINE Malaria Ag Pf	0	0
Myanmar	MMR-M-UNOPS	Direct from Mfg	Standard Diagnostics, Inc.Giheung-ku, Republic of Korea	Malaria RDT: P.f.	SD Bioline Malaria Ag Pf 25s [05FK50]	25 tests	13975	9	125775	7-Feb-13	11/12/13	21-Sep-13	25	No	Reported separately	SD130902-3	369678	United States Dollar	43842		SD BIOLINE Malaria Ag Pf	0	0
Niger	NGR-708-G07-M	PPM, through Partnership for Supply Chain Management (PFSCM)	Standard Diagnostics, Inc.Giheung-ku, Republic of Korea	Malaria RDT: P.f.	SD Bioline Malaria Ag Pf 25s [05FK50]	25 tests	42232	6.25	263950	27-Dec-13	4/14/14	14-Apr-14	25	No	Reported separately	12916	12916	United States Dollar	48540		SD BIOLINE Malaria Ag Pf	0	0
Niger	NGR-708-G07-M	PPM, through Partnership for Supply Chain Management (PFSCM)	Standard Diagnostics, Inc.Giheung-ku, Republic of Korea	Malaria RDT: P.f.	SD Bioline Malaria Ag Pf 25s [05FK50]	25 tests	55080	6.25	344250	27-Dec-13	4/14/14	14-Apr-14	25	No	Reported separately	12916	12916	United States Dollar	48541		SD BIOLINE Malaria Ag Pf	0	0
Nigeria	NGA-809-G11-M	IDA Foundation	Standard Diagnostics, Inc.Giheung-ku, Republic of Korea	Malaria RDT: P.f.	SD Bioline Malaria Ag Pf 25s [05FK50]	25 tests	148000	4.15	614200	28-Sep-15	1/17/16	26-Apr-16	25	Yes	Reported separately	SI161316	4500007439	United States Dollar	68239		SD BIOLINE Malaria Ag Pf	0	0
Nigeria	NGA-M-NMEP	PPM, through Partnership for Supply Chain Management (PFSCM)	Standard Diagnostics, Inc.Giheung-ku, Republic of Korea	Malaria RDT: P.f.	SD Bioline Malaria Ag Pf 25s [05FK50]	24 tests	200000	3.98	796000	21-Jul-15	3/30/17	30-Mar-17	24	No	Reported separately	2034	2034	United States Dollar	69107		SD BIOLINE Malaria Ag Pf	0	0
Nigeria	NGA-M-NMEP	PPM, through Partnership for Supply Chain Management (PFSCM)	Standard Diagnostics, Inc.Giheung-ku, Republic of Korea	Malaria RDT: P.f.	SD Bioline Malaria Ag Pf 25s [05FK50]	25 tests	200000	3.98	796000	21-Jul-15	3/30/17	30-Mar-17	25	No	Reported separately	2034	2034	United States Dollar	69108		SD BIOLINE Malaria Ag Pf	0	0
Nigeria	NGA-M-NMEP	PPM, through Partnership for Supply Chain Management (PFSCM)	Standard Diagnostics, Inc.Giheung-ku, Republic of Korea	Malaria RDT: P.f.	SD Bioline Malaria Ag Pf 25s [05FK50]	25 tests	200000	3.98	796000	21-Jul-15	3/30/17	30-Mar-17	25	No	Reported separately	2034	2034	United States Dollar	69109		SD BIOLINE Malaria Ag Pf	0	0
Pakistan	PAK-708-G08-M	Medical Export Group (MEG)	Standard Diagnostics, Inc.Giheung-ku, Republic of Korea	Malaria RDT: P.f.	SD Bioline Malaria Ag Pf 25s [05FK50]	1 unit / test	182000	0.61	110930.67	1-Feb-10	2/28/10	30-Apr-10	1	Yes	Unknown	I100231	PAKISTAN-2009-PKOT2601/PM3090-DOMC-PA-009(RDT)	United States Dollar	11477		SD BIOLINE Malaria Ag Pf	0	0
Pakistan	PAK-708-G08-M	Medical Export Group (MEG)	Standard Diagnostics, Inc.Giheung-ku, Republic of Korea	Malaria RDT: P.f.	SD Bioline Malaria Ag Pf 25s [05FK50]	1 unit / test	160000	0.57	91821.98	30-Jul-09	8/20/09	15-Sep-09	1	Yes	Unknown	I090626	INT/09/PK-OT-2501/PM3090-DOMC-PA-006(RDT)	United States Dollar	8626		SD BIOLINE Malaria Ag Pf	0	0
Pakistan	PAK-708-G08-M	Medical Export Group (MEG)	Standard Diagnostics, Inc.Giheung-ku, Republic of Korea	Malaria RDT: P.f.	SD Bioline Malaria Ag Pf 25s [05FK50]	1 unit / test	100000	0.63	62545.6	30-Jul-09	8/20/09	13-Aug-09	1	Yes	Unknown	I090592	INT/09/PK-OT-2501/PM3090-DOMC-PA-006(RDT)	United States Dollar	8627		SD BIOLINE Malaria Ag Pf	0	0
Senegal	SEN-708-G07-M	Direct from Mfg	Standard Diagnostics, Inc.Giheung-ku, Republic of Korea	Malaria RDT: P.f.	SD Bioline Malaria Ag Pf 25s [05FK50]	25 tests	48000	11.39	546879.54	1-Dec-09	3/15/10	22-Mar-10	25	No	Embedded in unit cost	TX-18572	AOI PNA 2008 N� 000102	Euro	30422		SD BIOLINE Malaria Ag Pf	0	0
Senegal	SEN-708-G07-M	Direct from Mfg	Standard Diagnostics, Inc.Giheung-ku, Republic of Korea	Malaria RDT: P.f.	SD Bioline Malaria Ag Pf 25s [05FK50]	25 tests	12000	10.42	125049.78	7-Jan-09	2/21/09	25-Feb-09	25	No	Unknown	TZ-02185	N�00026	Euro	3277		SD BIOLINE Malaria Ag Pf	0	0
Senegal	SEN-708-G07-M	Direct from Mfg	Standard Diagnostics, Inc.Giheung-ku, Republic of Korea	Malaria RDT: P.f.	SD Bioline Malaria Ag Pf 25s [05FK50]	25 tests	36000	10.52	378820.38	7-Jan-09	4/30/09	30-Apr-09	25	No	Unknown	TX-11224	AOI/PNA Antipaludiques 2008 N�00026	Euro	3426		SD BIOLINE Malaria Ag Pf	0	0
Sierra Leone	SLE-M-MOHS	PPM, through Partnership for Supply Chain Management (PFSCM)	Standard Diagnostics, Inc.Giheung-ku, Republic of Korea	Malaria RDT: P.f.	SD Bioline Malaria Ag Pf 25s [05FK50]	25 tests	70379	4.5	316705.5	22-Aug-16	2/21/17	16-Feb-17	25	No	Reported separately	50051	50051	United States Dollar	68524		SD BIOLINE Malaria Ag Pf	0	0
Sierra Leone	SLE-M-MOHS	PPM, through Partnership for Supply Chain Management (PFSCM)	Standard Diagnostics, Inc.Giheung-ku, Republic of Korea	Malaria RDT: P.f.	SD Bioline Malaria Ag Pf 25s [05FK50]	25 tests	70379	4.5	316705.5	22-Aug-16	2/21/17	16-Feb-17	25	No	Reported separately	50051	50051	United States Dollar	68525		SD BIOLINE Malaria Ag Pf	0	0
Sierra Leone	SLE-M-MOHS	PPM, through Partnership for Supply Chain Management (PFSCM)	Standard Diagnostics, Inc.Giheung-ku, Republic of Korea	Malaria RDT: P.f.	SD Bioline Malaria Ag Pf 25s [05FK50]	25 tests	71596	4.5	322182	29-Feb-16	8/4/16	13-Aug-16	25	No	Reported separately	2243	2243	United States Dollar	66024		SD BIOLINE Malaria Ag Pf	0	0
Sierra Leone	SLE-M-MOHS	PPM, through Partnership for Supply Chain Management (PFSCM)	Standard Diagnostics, Inc.Giheung-ku, Republic of Korea	Malaria RDT: P.f.	SD Bioline Malaria Ag Pf 25s [05FK50]	25 tests	19947	6	119682	2-Oct-14	3/11/15	12-Feb-15	25	No	Reported separately	14948	14948	United States Dollar	53975		SD BIOLINE Malaria Ag Pf	0	0
Sierra Leone	SLE-M-MOHS	PPM, through Partnership for Supply Chain Management (PFSCM)	Standard Diagnostics, Inc.Giheung-ku, Republic of Korea	Malaria RDT: P.f.	SD Bioline Malaria Ag Pf 25s [05FK50]	25 tests	12964	6	77784	2-Oct-14	3/11/15	12-Feb-15	25	No	Reported separately	14948	14948	United States Dollar	53976		SD BIOLINE Malaria Ag Pf	0	0
Sierra Leone	SLE-M-MOHS	PPM, through Partnership for Supply Chain Management (PFSCM)	Standard Diagnostics, Inc.Giheung-ku, Republic of Korea	Malaria RDT: P.f.	SD Bioline Malaria Ag Pf 25s [05FK50]	25 tests	32910	6	197460	2-Oct-14	3/11/15	12-Feb-15	25	No	Reported separately	14948	14948	United States Dollar	53977		SD BIOLINE Malaria Ag Pf	0	0
Sierra Leone	SLE-M-MOHS	PPM, through Partnership for Supply Chain Management (PFSCM)	Standard Diagnostics, Inc.Giheung-ku, Republic of Korea	Malaria RDT: P.f.	SD Bioline Malaria Ag Pf 25s [05FK50]	25 tests	21348	6	128088	24-Sep-13	3/28/14	28-Mar-14	25	No	Reported separately	12881	12881	United States Dollar	48543		SD BIOLINE Malaria Ag Pf	0	0
Sierra Leone	SLE-M-MOHS	PPM, through Partnership for Supply Chain Management (PFSCM)	Standard Diagnostics, Inc.Giheung-ku, Republic of Korea	Malaria RDT: P.f.	SD Bioline Malaria Ag Pf 25s [05FK50]	25 tests	21348	6	128088	24-Sep-13	3/28/14	28-Mar-14	25	No	Reported separately	12881	12881	United States Dollar	48544		SD BIOLINE Malaria Ag Pf	0	0
Sierra Leone	SLE-M-MOHS	PPM, through Partnership for Supply Chain Management (PFSCM)	Standard Diagnostics, Inc.Giheung-ku, Republic of Korea	Malaria RDT: P.f.	SD Bioline Malaria Ag Pf 25s [05FK50]	25 tests	21348	6	128088	24-Sep-13	3/28/14	28-Mar-14	25	No	Reported separately	12881	12881	United States Dollar	52398		SD BIOLINE Malaria Ag Pf	0	0
South Sudan	SSD-M-PSI	Direct from Mfg	Standard Diagnostics, Inc.Giheung-ku, Republic of Korea	Malaria RDT: P.f.	SD Bioline Malaria Ag Pf 25s [05FK50]	25 tests	62310	4.25	264817.5	2-Sep-15	1/19/16	19-Jan-16	25	Yes	Reported separately	SD151112-21	8406-0-600	United States Dollar	59974		SD BIOLINE Malaria Ag Pf	0	0
Sudan	SUD-708-G10-M	Direct from Mfg	Standard Diagnostics, Inc.Giheung-ku, Republic of Korea	Malaria RDT: P.f.	SD Bioline Malaria Ag Pf 25s [05FK50]	25 tests	50790	11.25	571500	1-Jan-13	7/22/13	31-Aug-13	25	No	Embedded in unit cost	SD130422-8	GP403052-1	United States Dollar	46491		SD BIOLINE Malaria Ag Pf	0	0
Sudan	SUD-011-G16-M	UNICEF Supply Division	Standard Diagnostics, Inc.Giheung-ku, Republic of Korea	Malaria RDT: P.f.	SD Bioline Malaria Ag Pf 25s [05FK50]	25 tests	16204	12.5	202550	14-May-12	6/14/12	27-Jun-12	25	Yes	Reported separately	SD120618-2	P/GF/93/12	United States Dollar	36531		SD BIOLINE Malaria Ag Pf	0	0
Togo	TGO-M-PMT	PPM, through Partnership for Supply Chain Management (PFSCM)	Standard Diagnostics, Inc.Giheung-ku, Republic of Korea	Malaria RDT: P.f.	SD Bioline Malaria Ag Pf 25s [05FK50]	25 tests			242055	13-Apr-18	10/12/18	31-Oct-18	25	No	Reported separately	50826	50826	United States Dollar	79914	pending verification	SD BIOLINE Malaria Ag Pf	0	0
Togo	TGO-M-PMT	Partnership for Supply Chain Management Inc (PFSCM)	Standard Diagnostics, Inc.Giheung-ku, Republic of Korea	Malaria RDT: P.f.	SD Bioline Malaria Ag Pf 25s [05FK50]	25 tests			410316.5	16-May-17	1/19/18	19-Jan-18	25	No	Reported separately	50383	50383	United States Dollar	74666	pending verification	SD BIOLINE Malaria Ag Pf	0	0
Togo	TGO-M-PMT	PPM, through Partnership for Supply Chain Management (PFSCM)	Standard Diagnostics, Inc.Giheung-ku, Republic of Korea	Malaria RDT: P.f.	SD Bioline Malaria Ag Pf 25s [05FK50]	25 tests	12960	5.5	71280	30-Sep-16	2/3/17	3-Feb-17	25	No	Reported separately	50088	50088	United States Dollar	68526		SD BIOLINE Malaria Ag Pf	0	0
Togo	TGO-M-PMT	PPM, through Partnership for Supply Chain Management (PFSCM)	Standard Diagnostics, Inc.Giheung-ku, Republic of Korea	Malaria RDT: P.f.	SD Bioline Malaria Ag Pf 25s [05FK50]	25 tests	12040	5.5	66220	30-Sep-16	2/3/17	3-Feb-17	25	No	Reported separately	50088	50088	United States Dollar	68527		SD BIOLINE Malaria Ag Pf	0	0
Togo	TGO-M-PMT	PPM, through Partnership for Supply Chain Management (PFSCM)	Standard Diagnostics, Inc.Giheung-ku, Republic of Korea	Malaria RDT: P.f.	SD Bioline Malaria Ag Pf 25s [05FK50]	25 tests	74630	5.5	410465	30-Sep-16	2/3/17	3-Feb-17	25	No	Reported separately	50088	50088	United States Dollar	68528		SD BIOLINE Malaria Ag Pf	0	0
Togo	TGO-M-PMT	PPM, through Partnership for Supply Chain Management (PFSCM)	Standard Diagnostics, Inc.Giheung-ku, Republic of Korea	Malaria RDT: P.f.	SD Bioline Malaria Ag Pf 25s [05FK50]	25 tests	43010	5.5	236555	25-Mar-16	8/10/16	10-Aug-16	25	No	Reported separately	2279	2279	United States Dollar	66025		SD BIOLINE Malaria Ag Pf	0	0
Togo	TGO-910-G11-M	IDA Foundation	Standard Diagnostics, Inc.Giheung-ku, Republic of Korea	Malaria RDT: P.f.	SD Bioline Malaria Ag Pf 25s [05FK50]	25 tests	118130	4.21	496850.3	17-Jun-15	10/14/15	1-Oct-15	25	Yes	Reported separately	SI153758	6/17/15	Euro	61671		SD BIOLINE Malaria Ag Pf	0	0
Togo	TGO-910-G11-M	IDA Foundation	Standard Diagnostics, Inc.Giheung-ku, Republic of Korea	Malaria RDT: P.f.	SD Bioline Malaria Ag Pf 25s [05FK50]	25 tests	62077	14.51	900698.81	7-Oct-13	2/14/14	22-Jan-14	25	Yes	Reported separately	SI134989	BC2013/09/30-001	Euro	46734		SD BIOLINE Malaria Ag Pf	0	0
Togo	TGO-910-G11-M	Other n/s	Standard Diagnostics, Inc.Giheung-ku, Republic of Korea	Malaria RDT: P.f.	SD Bioline Malaria Ag Pf 25s [05FK50]	25 tests	106453	14.32	1524406.96	29-Nov-11	5/31/12	20-Jun-12	25	Yes	Reported separately	CS/004/11/2011/TGO(TDR)-R�v1	2011/11/29-001.1	United States Dollar	35146		SD BIOLINE Malaria Ag Pf	0	0
Uganda	UGD-405-G05-M	Direct from Mfg	Standard Diagnostics, Inc.Giheung-ku, Republic of Korea	Malaria RDT: P.f.	SD Bioline Malaria Ag Pf 25s [05FK50]	25 tests	2108	14.58	30724.1	25-Nov-10	12/25/11	6-May-11	25	No	Embedded in unit cost	SD110409-10	MoH/SUPP/08-09/00318(a)	United States Dollar	25187		SD BIOLINE Malaria Ag Pf	0	0
Uganda	UGD-405-G05-M	Direct from Mfg	Standard Diagnostics, Inc.Giheung-ku, Republic of Korea	Malaria RDT: P.f.	SD Bioline Malaria Ag Pf 25s [05FK50]	25 tests	4652	14.58	67802.9	25-Nov-10	12/25/11	6-May-11	25	No	Embedded in unit cost	SD110409-10	MoH/SUPP/08-09/00318(a)	United States Dollar	27570		SD BIOLINE Malaria Ag Pf	0	0
Uganda	UGD-405-G05-M	Direct from Mfg	Standard Diagnostics, Inc.Giheung-ku, Republic of Korea	Malaria RDT: P.f.	SD Bioline Malaria Ag Pf 25s [05FK50]	25 tests	15075	14.58	219718.13	25-Nov-10	12/25/11	6-May-11	25	No	Embedded in unit cost	SD110409-10	MoH/SUPP/08-09/00318(a)	United States Dollar	27571		SD BIOLINE Malaria Ag Pf	0	0
Uganda	UGD-405-G05-M	Direct from Mfg	Standard Diagnostics, Inc.Giheung-ku, Republic of Korea	Malaria RDT: P.f.	SD Bioline Malaria Ag Pf 25s [05FK50]	25 tests	15802	14.58	230314.15	25-Nov-10	12/25/11	6-May-11	25	No	Embedded in unit cost	SD110409-10	MoH/SUPP/08-09/00318(a)	United States Dollar	27572		SD BIOLINE Malaria Ag Pf	0	0
Uganda	UGD-405-G05-M	Direct from Mfg	Standard Diagnostics, Inc.Giheung-ku, Republic of Korea	Malaria RDT: P.f.	SD Bioline Malaria Ag Pf 25s [05FK50]	25 tests	15385	14.58	224236.38	25-Nov-10	12/25/11	6-May-11	25	No	Embedded in unit cost	SD110409-10	MoH/SUPP/08-09/00318(a)	United States Dollar	27573		SD BIOLINE Malaria Ag Pf	0	0
Uganda	UGD-405-G05-M	Direct from Mfg	Standard Diagnostics, Inc.Giheung-ku, Republic of Korea	Malaria RDT: P.f.	SD Bioline Malaria Ag Pf 25s [05FK50]	25 tests	3305	14.58	48170.38	25-Nov-10	12/25/11	6-May-11	25	No	Embedded in unit cost	SD110409-10	MoH/SUPP/08-09/00318(a)	United States Dollar	27574		SD BIOLINE Malaria Ag Pf	0	0
Uganda	UGD-405-G05-M	Direct from Mfg	Standard Diagnostics, Inc.Giheung-ku, Republic of Korea	Malaria RDT: P.f.	SD Bioline Malaria Ag Pf 25s [05FK50]	25 tests	7624	14.58	111159.18	25-Nov-10	12/25/11	6-May-11	25	No	Embedded in unit cost	SD110409-10	MoH/SUPP/08-09/00318(a)	United States Dollar	27569		SD BIOLINE Malaria Ag Pf	0	0
Zambia	ZMB-M-CHAZ	Direct from Mfg	Standard Diagnostics, Inc.Giheung-ku, Republic of Korea	Malaria RDT: P.f.	SD Bioline Malaria Ag Pf 25s [05FK50]	25 tests			649653.48	5-Jul-18	9/20/18	7-Sep-18	25	No	Reported separately	34316-1	CHAZ/GF/ME/ICB1/18-1	United States Dollar	78639	pending verification	SD BIOLINE Malaria Ag Pf	0	0
Zambia	ZMB-M-CHAZ	Direct from Mfg	Standard Diagnostics, Inc.Giheung-ku, Republic of Korea	Malaria RDT: P.f.	SD Bioline Malaria Ag Pf 25s [05FK50]	25 tests			444229.5	12-Sep-17	11/7/17	5-Dec-17	25	No	Reported separately	SD170911-11	CHAZ/GF/MNFM/ICB1/17	United States Dollar	74182	pending verification	SD BIOLINE Malaria Ag Pf	0	0
Zambia	ZMB-M-MOH	PPM, through Partnership for Supply Chain Management (PFSCM)	Standard Diagnostics, Inc.Giheung-ku, Republic of Korea	Malaria RDT: P.f.	SD Bioline Malaria Ag Pf 25s [05FK50]	25 tests	182049	4.13	751862.37	4-Apr-17	8/31/17	30-Aug-17	25	No	Reported separately	50340	50340	United States Dollar	72423		SD BIOLINE Malaria Ag Pf	0	0
Zambia	ZMB-M-MOH	PPM, through Partnership for Supply Chain Management (PFSCM)	Standard Diagnostics, Inc.Giheung-ku, Republic of Korea	Malaria RDT: P.f.	SD Bioline Malaria Ag Pf 25s [05FK50]	25 tests	60683	4.13	250620.79	4-Apr-17	8/31/17	30-Aug-17	25	No	Reported separately	50340	50340	United States Dollar	72424		SD BIOLINE Malaria Ag Pf	0	0
Zambia	ZMB-M-CHAZ	Direct from Mfg	Standard Diagnostics, Inc.Giheung-ku, Republic of Korea	Malaria RDT: P.f.	SD Bioline Malaria Ag Pf 25s [05FK50]	25 tests	201600	4.11	828575.12	1-Nov-16	12/30/16	24-Dec-16	25	No	Embedded in unit cost	SD161103-14	CHAZ/MNFM/ICB1/16	United States Dollar	67683		SD BIOLINE Malaria Ag Pf	0	0
Zambia	ZMB-M-CHAZ	Direct from Mfg	Standard Diagnostics, Inc.Giheung-ku, Republic of Korea	Malaria RDT: P.f.	SD Bioline Malaria Ag Pf 25s [05FK50]	25 tests	172490	4.11	708933.14	1-Nov-16	3/3/17	4-Feb-17	25	No	Embedded in unit cost	SD161209-15	CHAZ/MNFM/ICB1/16	United States Dollar	67684		SD BIOLINE Malaria Ag Pf	0	0
Zambia	ZMB-708-G19-M	Direct from Mfg	Standard Diagnostics, Inc.Giheung-ku, Republic of Korea	Malaria RDT: P.f.	SD Bioline Malaria Ag Pf 25s [05FK50]	25 tests	172000	5.95	1023400	18-Dec-13	5/2/14	2-May-14	25	Yes	Embedded in unit cost	SD140107-7	CHAZ/GF/SSF/ICB11/13	United States Dollar	49578		SD BIOLINE Malaria Ag Pf	0	0
Zambia	ZMB-708-G19-M	Crown Agents Limited	Standard Diagnostics, Inc.Giheung-ku, Republic of Korea	Malaria RDT: P.f.	SD Bioline Malaria Ag Pf 25s [05FK50]	25 tests	22650	11.25	254812.5	26-May-10	6/30/10	28-Jul-10	25	Yes	Reported separately	'SD100609-6	RI0100518-2	United States Dollar	14518		SD BIOLINE Malaria Ag Pf	0	0
Zimbabwe	ZWE-M-MOHCC	PPM, through Partnership for Supply Chain Management (PFSCM)	Standard Diagnostics, Inc.Giheung-ku, Republic of Korea	Malaria RDT: P.f.	SD Bioline Malaria Ag Pf 25s [05FK50]	25 tests			332383.5	9-Mar-18	7/6/18	6-Jul-18	25	No	Reported separately	50718	50718	United States Dollar	78115	pending verification	SD BIOLINE Malaria Ag Pf	0	0
Suriname	SUR-708-G04-M	Direct from Mfg	Binax, Inc.	Malaria RDT: P.f/Pan	BinaxNOW Malaria [IN660050]	25 tests	100	338.82	33881.62	3-Sep-10	10/1/10	22-Oct-10	25	Yes	Unknown	80027114	4	Surinamese Dollar	12907			0	0
Eswatini	SWZ-M-NERCHA	Direct from Mfg	Eiken Chemical Co. Ltd	Malaria RDT: P.f/Pan	Loopamp� Malaria Pan/Pf Detection Kit, 48 tests [973000]	48 tests	24	590	14160	9-Feb-16	11/30/16	16-Mar-17	48	Yes	Embedded in unit cost	L1607004-1	PO021893	United States Dollar	70636			0	0
Eswatini	SWZ-M-NERCHA	Direct from Mfg	Eiken Chemical Co. Ltd	Malaria RDT: Pan	Loopamp� Malaria Pan Detection Kit, 10 x 48 tests [974000]	480 tests	72	1849.79	133184.91	9-Feb-16	11/30/16	16-Mar-17	480	Yes	Embedded in unit cost	L1607004-1	PO021893	United States Dollar	70635			0	0
Bhutan	BTN-708-G05-M	Central Medical Stores	UniMed International Inc. (and subsidiaries)	Malaria RDT: P.f/Pan	FirstSign - ParaView (Pan+Pf) Malaria Test [2101 CB-25]	10 tests	400	25.58	10231.21	23-Mar-12	5/23/12	22-May-12	10	No	Embedded in unit cost	22	DVED/AT/Malaria/KT/03/2011-12/2439	Ngultrum	32077			0	0
Honduras	HND-102-G05-M-00	IMRES	Zephyr Biomedicals	Malaria RDT: P.f./Pan/P.v.	Paramax-3 Device- Rapid test for Malaria	25 tests	160	49.91	7986	26-May-09	7/10/09	24-Jul-09	25	No	Unknown	20091367	1421	United States Dollar	3583			0	0
Djibouti	DJB-607-G02-M	Direct from Mfg	HUMAN GmbH	Malaria RDT: P.f/Pan	Hexagon Malaria Combi	20 tests	500	30.32	15160	3-Jul-08	8/1/08	11-Nov-08	20	Yes	Reported separately	052/2008	552	United States Dollar	1136			0	0
Honduras	HND-102-G05-M-00	PPM, through Partnership for Supply Chain Management (PFSCM)	Zephyr Biomedicals	Malaria RDT: P.f./Pan/P.v.	Paramax-3 Device- Rapid test for Malaria	25 tests	160	35	5600	15-Apr-10	8/3/10	1-Jul-10	25	No	Reported separately	5402	5402	United States Dollar	23751			0	0
Sao Tome and Principe	STP-M-UNDP	Other n/s	Zephyr Biomedicals	Malaria RDT: P.f./Pan/P.v.	Paramax-3 Device- Rapid test for Malaria	25 tests	1534	27.87	42757.07	12-Apr-13	7/5/13	1-Jul-13	25	No	Reported separately	3033537	STP10-GP403053	Euro	60577			0	0
C�te d'Ivoire	CIV-809-G09-M	PPM, through Partnership for Supply Chain Management (PFSCM)	Orgenics Ltd (Yavne, Israel)	Malaria RDT: P.f.	Clearview Malaria	25 tests	112476	11	1237236	25-Oct-10	6/30/11	3-Jun-11	25	No	Reported separately	6472	6472	United States Dollar	30943			0	0
Guinea	GIN-607-G05-M	Direct from Mfg	Orgenics Ltd (Yavne, Israel)	Malaria RDT: P.f.	Clearview Malaria	25 tests	3000	14.28	42840	15-Aug-09	9/30/09	5-Nov-09	25	No	Unknown	F0900065	023/PCG/2009	United States Dollar	9352			0	0
Guinea	GIN-607-G05-M	Direct from Mfg	Orgenics Ltd (Yavne, Israel)	Malaria RDT: P.f.	Clearview Malaria	25 tests	8681	14.28	123964.68	15-Aug-09	9/30/09	5-Nov-09	25	No	Unknown	F0900079	023/PCG/2009	United States Dollar	9351			0	0
Honduras	HND-M-CHF	PPM, through Partnership for Supply Chain Management (PFSCM)	Hema Diagnostic Systems, LLC USA	Malaria RDT: P.f./P.v	RAPID 1-2-3 HEMA CASSETTE MALARIA PF/PV TEST [MAL-PFVCAS/25(100)]	25 tests	457	8.75	3998.75	9-Apr-15	3/1/16	11-Feb-16	25	No	Reported separately	16147	16147	United States Dollar	62460			0	0
Honduras	HND-M-CHF	PPM, through Partnership for Supply Chain Management (PFSCM)	Hema Diagnostic Systems, LLC USA	Malaria RDT: P.f./P.v	RAPID 1-2-3 HEMA CASSETTE MALARIA PF/PV TEST [MAL-PFVCAS/25(100)]	25 tests	1014	8.75	8872.5	9-Apr-15	3/1/16	11-Feb-16	25	No	Reported separately	16147	16147	United States Dollar	62461			0	0
South-Eastern Asia	QSE-M-UNOPS	Direct from Mfg	Access Bio, Inc.	Malaria RDT: Pregnancy	CareStart Malaria/Pregnancy (HRP2/pLDH/HCG) 50T non-CE [RRHM?05071] ex-G0221	25 tests	240	37.5	9000	31-Aug-15	10/15/15	23-Sep-15	25	No	Reported separately	B22J-15030	550709	United States Dollar	64985			0	0
Zimbabwe	ZIM-809-G13-M	UNICEF Supply Division	Orgenics Ltd (Yavne, Israel)	Malaria RDT: P.f.	Clearview Malaria	25 tests	7060	12.5	88250	12-Dec-11	3/30/12	13-Mar-12	25	Yes	Unknown	14/040150	ZWE10-0000009610	United States Dollar	31856			0	0
Afghanistan	AFG-M-UNDP	Direct from Mfg	Bayer CropSciences	IRS-Bendiocarb-WP	0.8	IRS 62.5 gms pack	1000	78.53	78525.3	12-Apr-18	8/5/18	31-Jul-18	1	No	Reported separately	8038625911	AFG10-GP406062-1	Euro	78082
Afghanistan	AFG-H-UNDP	UNICEF Supply Division	Cipla Ltd	Lamivudine (3TC)	10mg/ml | oral liquid	Bottle of 100 ml	168	1.2	201.6	8-Apr-18	7/31/18	23-Sep-18	100	Yes	Reported separately	6000806722	AFG10-0000024636	United States Dollar	78773
Afghanistan	AFG-H-UNDP	UNICEF Supply Division	Cipla Ltd	Nevirapine (NVP)	10mg/ml | oral liquid	Bottle of 100 ml	168	1.25	210	8-Apr-18	7/31/18	4-Jul-18	100	Yes	Reported separately	6000806489	AFG10-0000024636	United States Dollar	77282
Afghanistan	AFG-H-UNDP	UNICEF Supply Division	Hetero labs Limited	Emtricitabine+Tenofovir - FDC	200mg+300mg | tab	Bottle-30	100	4.24	424	8-Apr-18	7/31/18	4-Jul-18	30	Yes	Reported separately	SI3618221192	AFG10-0000024636	United States Dollar	77156
Afghanistan	AFG-H-UNDP	UNICEF Supply Division	Micro Labs Ltd.	Zidovudine (AZT or ZDV)	300mg | tab	Bottle - 60	100	4.72	472	8-Apr-18	7/31/18	2-Jul-18	60	Yes	Reported separately	ML0376/18-19	AFG10-0000024636	United States Dollar	78278
Afghanistan	AFG-H-UNDP	UNICEF Supply Division	Mylan Laboratories	Efavirenz+Emtricitabine+Tenofovir - FDC	600mg+200mg+300mg | tab	Bottle-30	6300	6.25	39375	8-Apr-18	7/31/18	4-Jul-18	30	Yes	Reported separately	MH7121800538	AFG10-0000024636	United States Dollar	77136
Afghanistan	AFG-H-UNDP	UNICEF Supply Division	Mylan Laboratories	Lamivudine+Nevirapine+Zidovudine - FDC	30mg+50mg+60mg | dispers tab	Bottle - 60	400	3	1200	8-Apr-18	7/31/18	4-Jul-18	60	Yes	Reported separately	PL/148/2018	AFG10-0000024636	United States Dollar	77134
Afghanistan	AFG-H-UNDP	UNICEF Supply Division	Mylan Laboratories	Lopinavir+Ritonavir - FDC	200mg+50mg | tab	Bottle-120	50	17	850	8-Apr-18	7/31/18	4-Jul-18	120	Yes	Reported separately	MH7121800538	AFG10-0000024636	United States Dollar	77135
Afghanistan	AFG-H-UNDP	UNICEF Supply Division	Strides Shasun (ex Strides Arcolab Ltd)	Lamivudine+Nevirapine+Zidovudine - FDC	150mg+200mg+300mg | tab	Bottle - 60	18	6.4	115.2	8-Apr-18	7/31/18	4-Jul-18	60	Yes	Reported separately	9107009764	AFG10-0000024636	United States Dollar	77164
Afghanistan	AFG-M-UNDP	UNICEF Supply Division	Novartis Pharma	Artemether+Lumefantrine - FDC	20mg+120mg - 6 | dispers tab	Blister-180 (30*6)	102	13.2	1346.4	8-Apr-18	7/31/18	27-Jun-18	180	Yes	Reported separately	2001340891	AFG10-0000024623	United States Dollar	77284
Afghanistan	AFG-M-UNDP	UNICEF Supply Division	Cipla Ltd	Artemether+Lumefantrine - FDC	80mg+480mg - 6 | tab	Blister-6	10800	0.7	7560	4-Apr-18	7/31/18	25-Jun-18	6	Yes	Reported separately	6001331292	AFG10-0000024623	United States Dollar	77283
Philippines	PHL-607-G07-M	IDA Foundation	Micro Labs Ltd.	Primaquine	15mg | tab	Bottle-1000			6000.03	11-Aug-09	8/12/09	8-Sep-09	1000	Yes	Unknown	SI93617	S90729	United States Dollar	8462	pending verification
Afghanistan	AFG-M-UNDP	UNICEF Supply Division	Tana Netting Co., Ltd	Dawa-Plus 2.0	Rectangular	190 x 180 x 150	400000	1.91	764000	13-Mar-18	11/30/18	22-Sep-18	1	Yes	Reported separately	622	AFG10-0000024563	United States Dollar	79280
Afghanistan	AFG-M-UNDP	UNICEF Supply Division	Tana Netting Co., Ltd	Dawa-Plus 2.0	Conical	190 x 180 x 150	519450	1.91	992149.5	7-Dec-17	3/30/18	12-Apr-18	1	Yes	Reported separately	452	AFG10-0000024241	United States Dollar	76945
Afghanistan	AFG-T-UNDP	Direct from Mfg	Cepheid	TB molecular diagnostics	Cepheid GeneXpert Model GX-IV- 4 module Instrument with laptop [GXIV-4-L]	1 unit / test	11	17500	192500	5-Oct-17	12/19/17	19-Dec-17	1	No	Reported separately	9210003398	AFG10-GP406031-1	United States Dollar	73391
Afghanistan	AFG-T-UNDP	Direct from Mfg	Cepheid	TB molecular diagnostics	Cepheid Xpert MTB/RIF kit (10s, 50s) [CGXMTBRIF]	50 tests	110	499	54890	5-Oct-17	12/19/17	19-Dec-17	50	No	Reported separately	9210003398	AFG10-GP406031-1	United States Dollar	73392
Afghanistan	AFG-H-UNDP	UNICEF Supply Division	AbbVie (ex Abbott)	Lopinavir+Ritonavir - FDC	200mg+50mg | tab	Bottle-120	273	18.49	5047.77	1-Aug-17	10/25/17	19-Dec-17	120	Yes	Reported separately	9018446	AFG10-0000023810	United States Dollar	74972
Afghanistan	AFG-H-UNDP	UNICEF Supply Division	Mylan Laboratories	Efavirenz+Emtricitabine+Tenofovir - FDC	600mg+200mg+300mg | tab	Bottle-30	3510	6.75	23692.5	1-Aug-17	10/28/17	25-Nov-17	30	Yes	Reported separately	MH7121701324	AFG10-0000023810	United States Dollar	74971
Afghanistan	AFG-H-UNDP	Direct from Mfg	Alere Medical Co. Ltd., Japan	HIV RDT and EIA	Determine HIV-1/2 w/b test [7D2343SET]	100 tests	220	85.3	18766	6-Jul-17	12/30/17	15-Jan-18	100	No	Reported separately	17/02126	AFG10-GP406029-1	United States Dollar	75040
Afghanistan	AFG-H-UNDP	Direct from Mfg	Alere Medical Japan (Matsudo Japan)	Syphilis tests	Alere Determine, Syphilis RDT, 100s [7D2443]	100 tests	220	127.7	28094	6-Jul-17	12/30/17	15-Jan-18	100	No	Reported separately	17/02126	AFG10-GP406029-1	United States Dollar	75039
Afghanistan	AFG-H-UNDP	Direct from Mfg	OraSure Technologies Inc (Bangkok, Thailand)	HIV RDT and EIA	OraQuick HIV-1/2 - Rapid HIV-1/2 Antibody Test-100s [5X4-0010]	100 tests	4	501.3	2005.2	6-Jul-17	12/30/17	15-Jan-18	100	No	Reported separately	17/02126	AFG10-GP406029-1	United States Dollar	75041
Afghanistan	AFG-H-UNDP	Direct from Mfg	Standard Diagnostics, Inc.Giheung-ku, Republic of Korea	Hepatitis B assays	SD Bioline HBsAg serum/plasma/whole blood 30s [01FK10W]	100 tests	220	111.4	24508	6-Jul-17	12/30/17	15-Jan-18	100	No	Reported separately	17/02126	AFG10-GP406029-1	United States Dollar	75038
Afghanistan	AFG-H-UNDP	Direct from Mfg	Standard Diagnostics, Inc.Giheung-ku, Republic of Korea	Hepatitis C assays	SD BIOLINE HCV, 30s [ 02FK10]	30 tests	734	28.5	20919	6-Jul-17	1/10/18	3-Feb-18	30	No	Reported separately	17/02160	AFG10-GP406029-1	United States Dollar	75043
Afghanistan	AFG-M-UNDP	UNICEF Supply Division	Tana Netting Co., Ltd	Dawa-Plus 2.0	Rectangular	190 x 180 x 150	280000	1.79	501200	4-Jul-17	11/10/17	13-Nov-17	1	Yes	Reported separately	44	AFG10-0000023717	United States Dollar	73394
Afghanistan	AFG-H-UNDP	Direct from Mfg	Qiagen	Hepatitis B virological testing consumables/test kits	artus HBV RG RT-PCR Kit (96) [4506265]	96 tests			46170.3	15-Jun-17	9/30/17	8-Jan-18	96	No	Reported separately	17/02094	AFG10-GP406023-1	United States Dollar	79942	pending verification
Afghanistan	AFG-H-UNDP	Direct from Mfg	Qiagen	Hepatitis C virological testing consumables/test kits	artus HCV RG RT-PCR Kit (96) [4518265]	96 tests			46170.3	15-Jun-17	9/30/17	8-Jan-18	96	No	Reported separately	17/02094	AFG10-GP406023-1	United States Dollar	79943	pending verification
Afghanistan	AFG-S-UNDP	Direct from Mfg	Alere Medical Co. Ltd., Japan	HIV RDT and EIA	Clearview� HIV 1/2 STAT-PAK�	20 tests	16	34.2	547.2	15-Jun-17	11/26/17	19-Dec-17	20	No	Reported separately	17/01667	AFG10-GP406023-1	United States Dollar	75045
Afghanistan	AFG-S-UNDP	Direct from Mfg	Alere Technologies GmbH, Germany	HIV CD4 testing consumables/test kits	PIMA Disposable CD4 Cartridge 100s [260100100]	100 tests	20	668.9	13378	15-Jun-17	12/24/17	4-Mar-18	100	No	Reported separately	17/02098	AFG10-GP406023-1	United States Dollar	75044
Afghanistan	AFG-T-UNDP	Direct from Mfg	Standard Diagnostics, Inc.Giheung-ku, Republic of Korea	HIV RDT and EIA	SD Bioline HIV-1/2 3.0 25 tests [03FK16]	25 tests	1360	23.8	32368	15-Jun-17	12/31/17	8-Jan-18	25	No	Reported separately	17/02072	AFG10-GP406023	United States Dollar	76946
Afghanistan	AFG-H-UNDP	Direct from Mfg	Alere Medical Co. Ltd., Japan	HIV RDT and EIA	HIV 1+2 Determine [7D23]	100 tests	9	101.46	913.14	23-May-17	9/28/17	28-Oct-17	100	No	Reported separately	I171730	AFG10-GP406032-1	United States Dollar	75036
Afghanistan	AFG-H-UNDP	Direct from Mfg	Alere Technologies GmbH, Germany	HIV CD4 testing consumables/test kits	PIMA Disposable CD4 Cartridge 100s [260100100]	100 tests	100	152.64	15263.92	23-May-17	9/28/17	28-Oct-17	100	No	Reported separately	I171730	AFG10-GP406032-1	United States Dollar	75035
Afghanistan	AFG-H-UNDP	Direct from Mfg	OraSure Technologies Inc (Bangkok, Thailand)	HIV RDT and EIA	OraQuick HIV-1/2 - Rapid HIV-1/2 Antibody Test-100s [5X4-0010]	100 tests			5670.06	23-May-17	9/28/17	28-Oct-17	100	No	Reported separately	I171530	AFG10-GP406032-1	United States Dollar	75037	pending verification
Afghanistan	AFG-H-UNDP	Direct from Mfg	Standard Diagnostics, Inc.Giheung-ku, Republic of Korea	Hepatitis B assays	SD Bioline HBsAg serum/plasma/whole blood 30s [01FK10W]	100 tests	177	67.26	11905.02	23-May-17	9/12/17	28-Oct-17	100	No	Reported separately	I171544	AFG10-GP406032-1	United States Dollar	75046
Afghanistan	AFG-H-UNDP	Direct from Mfg	Standard Diagnostics, Inc.Giheung-ku, Republic of Korea	Hepatitis C assays	SD BIOLINE HCV, 30s [ 02FK10]	100 tests	177	89.68	15873.36	23-May-17	9/12/17	28-Oct-17	100	No	Reported separately	I171544	AFG10-GP406032-1	United States Dollar	75031
Afghanistan	AFG-H-UNDP	Direct from Mfg	Standard Diagnostics, Inc.Giheung-ku, Republic of Korea	Syphilis tests	SD Bioline syphilis RDT 3.0 cassette 100s [06FK11] PQR	100 tests	102	56.05	5717.1	23-May-17	9/12/17	28-Oct-17	100	No	Reported separately	I171544	AFG10-GP406032-1	United States Dollar	75032
Afghanistan	AFG-M-UNDP	UNICEF Supply Division	Tana Netting Co., Ltd	Dawa-Plus 2.0	Rectangular	190 x 180 x 150	904700	1.89	1709883	18-May-17	9/10/17	19-Sep-17	1	Yes	Reported separately	17135	AFG10-0000023643	United States Dollar	73393
Afghanistan	AFG-H-UNDP	UN Population Fund	Innolatex Sdn Bhd	Male Latex Condom	Male Latex Condom	<Not Defined>	2218608	0.02	48532.05	3-Apr-17	9/28/17	8-Oct-17	1	No	Reported separately	FI000000127	AFG10-0000023448	United States Dollar	76189
Afghanistan	AFG-M-UNDP	UNICEF Supply Division	Ajanta Pharma	Artemether+Lumefantrine - FDC	20mg+120mg - 6 | dispers tab	Blister-180 (30*6)	380	11	4180	14-Mar-17	7/8/17	8-Jul-17	180	Yes	Reported separately	PXP/17-18/00033	AFG10-0000023383	United States Dollar	71066
Afghanistan	AFG-M-UNDP	UNICEF Supply Division	Mylan Laboratories	Artemether+Lumefantrine - FDC	40mg+240mg - 12 | tab	Blister-360 (30*12)	1668	19.2	32025.6	14-Mar-17	7/8/17	8-Jul-17	360	Yes	Reported separately	90374351	AFG10-0000023383	United States Dollar	71065
Afghanistan	AFG-H-UNDP	Direct from Mfg	Alere Medical Co. Ltd., Japan	HIV RDT and EIA	HIV 1+2 Determine [7D23]	100 tests	30	101.36	3040.8	28-Feb-17	5/30/17	29-May-17	100	No	Reported separately	I170689	AFG10-GP406014-1	United States Dollar	74982
Afghanistan	AFG-H-UNDP	Direct from Mfg	Alere Medical Japan (Matsudo Japan)	Syphilis tests	Alere Determine, Syphilis RDT, 100s [7D2443]	100 tests	1306	56.05	73201.3	28-Feb-17	6/19/17	5-Jul-17	100	No	Reported separately	I170826	AFG10-GP406014-1	United States Dollar	75027
Afghanistan	AFG-H-UNDP	Direct from Mfg	Alere Technologies GmbH, Germany	HIV CD4 testing consumables/test kits	PIMA Disposable CD4 Cartridge 100s [260100100]	100 tests	14	663.65	9291.1	28-Feb-17	7/30/17	23-Aug-17	100	No	Reported separately	I171174	AFG10-GP406014-1	United States Dollar	75029
Afghanistan	AFG-H-UNDP	Direct from Mfg	OraSure Technologies Inc (Bangkok, Thailand)	HIV RDT and EIA	OraQuick HIV-1/2 - Rapid HIV-1/2 Antibody Test-100s [5X4-0010]	100 tests	20	515.46	10309.2	28-Feb-17	5/30/17	29-May-17	100	No	Reported separately	I170689	AFG10-GP406014-1	United States Dollar	74983
Afghanistan	AFG-H-UNDP	Direct from Mfg	Premier Medical Corporation Ltd (Daman and Sarigam, India)	HIV RDT and EIA	First Response HIV 1-2-0 v3.0 Card Test [I05FRC30]	30 tests	4637	25.52	118336.24	28-Feb-17	7/20/17	2-Aug-17	30	No	Reported separately	I170829	AFG10-GP406014-1	United States Dollar	76185
Afghanistan	AFG-H-UNDP	Direct from Mfg	Standard Diagnostics, Inc.Giheung-ku, Republic of Korea	Hepatitis B assays	SD Bioline HBsAg serum/plasma/whole blood 30s [01FK10W]	100 tests	1237	67.26	83200.62	28-Feb-17	6/19/17	5-Jul-17	100	No	Reported separately	I170826	AFG10-GP406014-1	United States Dollar	75025
Afghanistan	AFG-H-UNDP	Direct from Mfg	Standard Diagnostics, Inc.Giheung-ku, Republic of Korea	Hepatitis C assays	SD BIOLINE HCV, 30s [ 02FK10]	100 tests	1240	89.68	111203.2	28-Feb-17	6/19/17	5-Jul-17	100	No	Reported separately	I170826	AFG10-GP406014-1	United States Dollar	75026
Afghanistan	AFG-T-UNDP	Direct from Mfg	Standard Diagnostics, Inc.Giheung-ku, Republic of Korea	TB testing consumables/test kits	SD BIOLINE TB Ag MPT64 Rapid [08FK50]	25 tests	80	51.23	4098.56	9-Feb-17	5/9/17	29-May-17	25	No	Reported separately	ES2448B	AFG10-GP406013-1	Euro	69145
Afghanistan	AFG-T-UNDP	Direct from Mfg	Standard Diagnostics, Inc.Giheung-ku, Republic of Korea	TB testing consumables/test kits	SD BIOLINE TB Ag MPT64 Rapid [08FK50]	25 tests	48	37.5	1800	6-Dec-16	1/20/17	16-Jan-17	25	No	Reported separately	SD161209-23	AFG10-GP404215-1	United States Dollar	68784
Afghanistan	AFG-H-UNDP	UN Population Fund	Innolatex Sdn Bhd	Male Latex Condom	Male Latex Condom	<Not Defined>	190080	0.02	4158	18-Sep-16	11/1/16	11-Jan-17	1	No	Reported separately	1216362	AFG10-22835	United States Dollar	68485
Afghanistan	AFG-M-UNDP	UNICEF Supply Division	Guilin Pharmaceutical Co. Ltd	Artesunate	60mg | powder for inj	Ampoule/Vial - 1	3200	1.65	5280	15-Sep-16	12/8/16	8-Mar-17	1	Yes	Reported separately	2016NY1227	AFG10-0000022833	United States Dollar	68585
Afghanistan	AFG-M-UNDP	UNICEF Supply Division	Guilin Pharmaceutical Co. Ltd	Artesunate + [Sulfadoxine+Pyrimethamine] - Co-blister	100mg+[500mg+25mg] - 6+3 | tab	Co-blister - 25 * (6+3)	410	38	15580	15-Sep-16	12/8/16	4-Jan-17	150	Yes	Reported separately	2016NY1112	AFG10-0000022833	United States Dollar	68584
Afghanistan	AFG-M-UNDP	UNICEF Supply Division	Guilin Pharmaceutical Co. Ltd	Artesunate + [Sulfadoxine+Pyrimethamine] - Co-blister	50mg+[500mg+25mg] - 3+1 | tab	Co-blister - 25 * (3+1)	127	13.1	1663.7	15-Sep-16	12/8/16	4-Jan-17	75	Yes	Reported separately	2016NY1112	AFG10-0000022833	United States Dollar	68583
Afghanistan	AFG-M-UNDP	UNICEF Supply Division	Guilin Pharmaceutical Co. Ltd	Artesunate + [Sulfadoxine+Pyrimethamine] - Co-blister	50mg+[500mg+25mg] - 6+2 | tab	Co-blister - 25 * (6+2)	147	22.2	3263.4	15-Sep-16	12/8/16	4-Jan-17	150	Yes	Reported separately	2016NY1112	AFG10-0000022833	United States Dollar	68582
South America	QRD-305-G01-M	Pan American Health Organization (PAHO)	Novartis Pharma	Primaquine	15mg | tab	Bottle-1000			4862.88	20-Aug-10	4/4/11	4-Apr-11	1000	Yes	Reported separately	APO1002655	2010-08-70000000	United States Dollar	26813	pending verification
Afghanistan	AFG-M-UNDP	UNICEF Supply Division	Tana Netting Co., Ltd	Dawa-Plus 2.0	Rectangular	190 x 180 x 150	266750	1.79	477482.5	15-Sep-16	2/1/17	13-Jan-17	1	Yes	Reported separately	60055821	AFG10-000022834	United States Dollar	68415
Afghanistan	AFG-H-UNDP	Direct from Mfg	Alere Technologies GmbH, Germany	HIV CD4 testing consumables/test kits	PIMA Disposable CD4 Cartridge 100s [260100100]	100 tests	7	150	1050	25-Aug-16	5/3/17	29-May-17	100	No	Reported separately	T2-U139-020007	AFG10-GP404205-1	United States Dollar	74976
Afghanistan	AFG-H-UNDP	UNICEF Supply Division	Aurobindo Pharma Ltd	Efavirenz+Emtricitabine+Tenofovir - FDC	600mg+200mg+300mg | tab	Bottle-30	5970	7.12	42506.4	21-Aug-16	11/1/16	2-Nov-16	30	Yes	Reported separately	20000773256	AFG10-0000022762	United States Dollar	71050
Afghanistan	AFG-H-UNDP	UNICEF Supply Division	Aurobindo Pharma Ltd	Lamivudine+Zidovudine - FDC	150mg+300mg | tab	Bottle - 60	645	5	3225	21-Aug-16	11/1/16	2-Nov-16	60	Yes	Reported separately	20000773256	AFG10-0000022762	United States Dollar	71051
Afghanistan	AFG-H-UNDP	UNICEF Supply Division	Aurobindo Pharma Ltd	Zidovudine (AZT or ZDV)	10mg/ml | oral liquid	Bottle of 240 ml	1214	2.25	2731.5	21-Aug-16	11/1/16	30-Apr-17	240	Yes	Reported separately	U03-E17/4214	AFG10-0000022762	United States Dollar	71153
Afghanistan	AFG-H-UNDP	UNICEF Supply Division	Cipla Ltd	Lamivudine (3TC)	10mg/ml | oral liquid	Bottle of 100 ml	1596	1.2	1915.2	21-Aug-16	11/1/16	21-Jan-17	100	Yes	Reported separately	6000804377	AFG10-0000022762	United States Dollar	71135
Afghanistan	AFG-H-UNDP	UNICEF Supply Division	Cipla Ltd	Lamivudine+Nevirapine+Zidovudine - FDC	150mg+200mg+300mg | tab	Bottle - 60	1830	7.25	13267.5	21-Aug-16	11/1/16	11-Jan-17	60	Yes	Reported separately	6001320430	AFG10-0000022762	United States Dollar	71151
Afghanistan	AFG-H-UNDP	UNICEF Supply Division	Macleods Pharmaceuticals Ltd	Efavirenz (EFV)	600mg | tab	Bottle-30	1290	2.75	3547.5	21-Aug-16	11/1/16	22-Nov-16	30	Yes	Reported separately	F1960	AFG10-0000022762	United States Dollar	71055
Afghanistan	AFG-H-UNDP	UNICEF Supply Division	Mylan Laboratories	Emtricitabine+Tenofovir - FDC	200mg+300mg | tab	Bottle-30	405	5.25	2126.25	21-Aug-16	11/20/16	16-Nov-16	30	Yes	Reported separately	90327722	AFG10-0000022762	United States Dollar	71053
Afghanistan	AFG-H-UNDP	UNICEF Supply Division	Mylan Laboratories	Lopinavir+Ritonavir - FDC	200mg+50mg | tab	Bottle-120	248	18.5	4588	21-Aug-16	11/1/16	16-Nov-16	120	Yes	Reported separately	90325693	AFG10-0000022762	United States Dollar	71054
Afghanistan	AFG-H-UNDP	UNICEF Supply Division	Mylan Laboratories	Nevirapine (NVP)	200mg | tab	Bottle - 60	1440	2.2	3168	21-Aug-16	11/20/16	16-Nov-16	60	Yes	Reported separately	90327722	AFG10-0000022762	United States Dollar	71052
Afghanistan	AFG-M-UNDP	UNICEF Supply Division	Tana Netting Co., Ltd	Dawa-Plus 2.0	Rectangular	190 x 180 x 150	1471800	1.79	2634522	21-Jul-16	12/1/16	14-Jan-17	1	Yes	Reported separately	60054911	AFG10-000022711	United States Dollar	68414
Afghanistan	AFG-M-UNDP	Direct from Mfg	Bayer CropSciences	IRS-Bendiocarb-WP	0.8	IRS 62.5 gms pack	4800	5.19	24915.82	29-Jun-16	11/2/16	12-Nov-16	1	No	Reported separately	8036634534	AFG10-GP406003-1	Euro	66590
Afghanistan	AFG-708-G04-H	PPM, through IDA	Alere Medical Japan (Matsudo Japan)	Hepatitis B assays	Alere Determine HBsAg whole blood 100s [7D2553] PQR	100 tests	190	100	19000	7-May-16	8/16/16	26-Sep-16	100	Yes	Reported separately	PQ16100505	SQ16100505	United States Dollar	70884
Afghanistan	AFG-708-G04-H	PPM, through IDA	Alere Technologies GmbH, Germany	HIV CD4 testing consumables/test kits	PIMA Disposable CD4 Cartridge 100s [260100100]	100 tests	9	595	5355	7-May-16	8/16/16	26-Sep-16	100	Yes	Reported separately	PQ16100505	SQ16100505	United States Dollar	70821
Afghanistan	AFG-708-G04-H	PPM, through IDA	EY Laboratories (SAR Hong Kong, PR China)	Hepatitis C assays	HCVSCAN for HCV, 20s, 100s (40s?) [3-003-20, 3-003-100] PQR	40 tests	475	29.9	14202.5	7-May-16	8/16/16	26-Sep-16	40	Yes	Reported separately	PQ16100505	SQ16100505	United States Dollar	70883
Afghanistan	AFG-708-G04-H	PPM, through IDA	Standard Diagnostics, Inc.Giheung-ku, Republic of Korea	Syphilis tests	SD Bioline syphilis RDT 3.0 cassette 30s [06FK10]	30 tests	250	18	4500	7-May-16	8/16/16	26-Sep-16	30	Yes	Reported separately	PQ16100505	SQ16100505	United States Dollar	70822
Afghanistan	AFG-708-G04-H	PPM, through Partnership for Supply Chain Management (PFSCM)	Alere Medical Japan (Matsudo Japan)	HIV RDT and EIA	Alere DetermineHIV-1/2Serum/Plasma Assay-100s [7D2343]	100 tests	2	80	160	29-Feb-16	5/30/16	31-May-16	100	No	Reported separately	2255	2255	United States Dollar	64364
Afghanistan	AFG-708-G04-H	PPM, through Partnership for Supply Chain Management (PFSCM)	Premier Medical Corporation Ltd (Daman and Sarigam, India)	HIV RDT and EIA	First Response HIV 1-2-0 v3.0 Card Test [I05FRC30]	30 tests	567	22.5	12757.5	29-Feb-16	5/30/16	31-May-16	30	No	Reported separately	2255	2255	United States Dollar	64365
Afghanistan	AFG-708-G04-H	PPM, through Partnership for Supply Chain Management (PFSCM)	AbbVie (ex Abbott)	Lopinavir+Ritonavir - FDC	200mg+50mg | tab	Bottle-120	280	18.41	5154.8	25-Feb-16	7/8/16	3-Aug-16	120	No	Reported separately	2256	2256	United States Dollar	65334
Afghanistan	AFG-708-G04-H	PPM, through Partnership for Supply Chain Management (PFSCM)	Aurobindo Pharma Ltd	Efavirenz (EFV)	600mg | tab	Bottle-30	450	2.95	1327.5	25-Feb-16	7/8/16	3-Aug-16	30	No	Reported separately	2256	2256	United States Dollar	65332
Afghanistan	AFG-708-G04-H	PPM, through Partnership for Supply Chain Management (PFSCM)	Aurobindo Pharma Ltd	Lamivudine+Nevirapine+Zidovudine - FDC	150mg+200mg+300mg | tab	Bottle - 60	778	7.9	6146.2	25-Feb-16	7/8/16	3-Aug-16	60	No	Reported separately	2256	2256	United States Dollar	65335
Afghanistan	AFG-708-G04-H	PPM, through Partnership for Supply Chain Management (PFSCM)	Cipla Ltd	Lamivudine (3TC)	10mg/ml | oral liquid	Bottle of 100 ml	120	1.2	144	25-Feb-16	7/8/16	3-Aug-16	100	No	Reported separately	2256	2256	United States Dollar	65336
Afghanistan	AFG-708-G04-H	PPM, through Partnership for Supply Chain Management (PFSCM)	Cipla Ltd	Lamivudine+Zidovudine - FDC	150mg+300mg | tab	Bottle - 60	490	6.3	3087	25-Feb-16	7/8/16	3-Aug-16	60	No	Reported separately	2256	2256	United States Dollar	65329
Afghanistan	AFG-708-G04-H	PPM, through Partnership for Supply Chain Management (PFSCM)	Cipla Ltd	Nevirapine (NVP)	10mg/ml | oral liquid	Bottle of 100 ml	480	1.25	600	25-Feb-16	7/8/16	3-Aug-16	100	No	Reported separately	2256	2256	United States Dollar	65337
Afghanistan	AFG-708-G04-H	PPM, through Partnership for Supply Chain Management (PFSCM)	Cipla Ltd	Zidovudine (AZT or ZDV)	10mg/ml | oral liquid	Bottle of 240 ml	311	2.15	668.65	25-Feb-16	7/8/16	3-Aug-16	240	No	Reported separately	2256	2256	United States Dollar	65342
Afghanistan	AFG-708-G04-H	PPM, through Partnership for Supply Chain Management (PFSCM)	Hetero labs Limited	Efavirenz+Emtricitabine+Tenofovir - FDC	600mg+200mg+300mg | tab	Bottle-30	3332	8.1	26989.2	25-Feb-16	7/8/16	3-Aug-16	30	No	Reported separately	2256	2256	United States Dollar	65331
Afghanistan	AFG-708-G04-H	PPM, through Partnership for Supply Chain Management (PFSCM)	Hetero labs Limited	Nevirapine (NVP)	200mg | tab	Bottle - 60	310	2.18	675.8	25-Feb-16	7/8/16	3-Aug-16	60	No	Reported separately	2256	2256	United States Dollar	65343
Afghanistan	AFG-708-G04-H	PPM, through Partnership for Supply Chain Management (PFSCM)	Mylan Laboratories	Emtricitabine+Tenofovir - FDC	200mg+300mg | tab	Bottle-30	459	5.37	2464.83	25-Feb-16	7/8/16	3-Aug-16	30	No	Reported separately	2256	2256	United States Dollar	65333
Afghanistan	AFG-708-G04-H	PPM, through Partnership for Supply Chain Management (PFSCM)	Mylan Laboratories	Lamivudine+Nevirapine+Zidovudine - FDC	30mg+50mg+60mg | dispers tab	Bottle - 60	417	3.5	1459.5	25-Feb-16	7/8/16	3-Aug-16	60	No	Reported separately	2256	2256	United States Dollar	65330
Afghanistan	AFG-708-G04-H	PPM, through IDA	Alere Medical Japan (Matsudo Japan)	Syphilis tests	Alere Determine, Syphilis RDT, 100s [7D2443]	100 tests			3450	4-Jan-16	6/10/16	10-Jun-16	100	Yes	Reported separately	pq153019	sq153019	United States Dollar	78878	pending verification
Afghanistan	AFG-708-G04-H	PPM, through IDA	Lab21 Healthcare Ltd-GB	Hepatitis C assays	HCV rapid device [8/007] 40s PQR	40 tests			3139.5	4-Jan-16	6/10/16	10-Jun-16	40	Yes	Reported separately	pq153019	sq153019	United States Dollar	80506	pending verification
Afghanistan	AFG-708-G04-H	PPM, through IDA	Standard Diagnostics, Inc.Giheung-ku, Republic of Korea	Hepatitis B assays	SD Bioline HBsAg serum/plasma/whole blood 30s [01FK10W]	100 tests			4200	4-Jan-16	6/10/16	10-Jun-16	100	Yes	Reported separately	pq153019	sq153019	United States Dollar	79141	pending verification
Thailand	THA-708-G09-M	WHO Procurement Department	Maneesh Pharmaceuticals Ltd.	Primaquine	15mg | tab	Bottle-1000			3612.33	4-Mar-09	7/15/09	20-Jun-09	1000	Yes	Unknown	I 090399 (Primaguine Y.1)	200065607	United States Dollar	3887	pending verification
Afghanistan	AFG-M-UNDP	UNICEF Supply Division	Guilin Pharmaceutical Co. Ltd	Artesunate	60mg | powder for inj	Ampoule/Vial - 1	4000	1.65	6600	29-Dec-15	4/12/16	20-Jun-16	1	Yes	Reported separately	2016NY0410	AFG10-0000022216	United States Dollar	68554
Afghanistan	AFG-M-UNDP	UNICEF Supply Division	Guilin Pharmaceutical Co. Ltd	Artesunate + [Sulfadoxine+Pyrimethamine] - Co-blister	50mg+[500mg+25mg] - 3+1 | tab	Co-blister - 25 * (3+1)	140	13.1	1834	29-Dec-15	4/12/16	7-Jun-16	75	Yes	Reported separately	2016NY0423	AFG10-0000022216	United States Dollar	68556
Afghanistan	AFG-M-UNDP	UNICEF Supply Division	Guilin Pharmaceutical Co. Ltd	Artesunate + [Sulfadoxine+Pyrimethamine] - Co-blister	50mg+[500mg+25mg] - 3+1 | tab	Co-blister - 25 * (3+1)	367	13.1	4807.7	29-Dec-15	4/12/16	4-Aug-16	75	Yes	Reported separately	2016NY0625	AFG10-0000022216	United States Dollar	68558
Afghanistan	AFG-M-UNDP	UNICEF Supply Division	Guilin Pharmaceutical Co. Ltd	Artesunate + [Sulfadoxine+Pyrimethamine] - Co-blister	50mg+[500mg+25mg] - 6+2 | tab	Co-blister - 25 * (6+2)	300	22.2	6660	29-Dec-15	4/12/16	7-Jun-16	150	Yes	Reported separately	2016NY0423	AFG10-0000022216	United States Dollar	68555
Afghanistan	AFG-M-UNDP	UNICEF Supply Division	Guilin Pharmaceutical Co. Ltd	Artesunate + [Sulfadoxine+Pyrimethamine] - Co-blister	50mg+[500mg+25mg] - 6+2 | tab	Co-blister - 25 * (6+2)	2812	22.2	62426.4	29-Dec-15	4/12/16	4-Aug-16	150	Yes	Reported separately	2016NY0625	AFG10-0000022216	United States Dollar	68557
Afghanistan	AFG-708-G04-H	PPM, through Partnership for Supply Chain Management (PFSCM)	Alere Medical Japan (Matsudo Japan)	HIV RDT and EIA	Alere DetermineHIV-1/2Serum/Plasma Assay-100s [7D2343]	100 tests	6	80	480	17-Nov-15	2/24/16	7-Jan-16	100	No	Reported separately	2152	2152	United States Dollar	62397
Afghanistan	AFG-708-G04-H	PPM, through Partnership for Supply Chain Management (PFSCM)	OraSure Technologies Inc (Bangkok, Thailand)	HIV RDT and EIA	OraQuick HIV-1/2 - Rapid HIV-1/2 Antibody Test-100s [5X4-0010]	100 tests	6	350	2100	17-Nov-15	2/24/16	7-Jan-16	100	No	Reported separately	2152	2152	United States Dollar	62398
Afghanistan	AFG-708-G04-H	PPM, through Partnership for Supply Chain Management (PFSCM)	Premier Medical Corporation Ltd (Daman and Sarigam, India)	HIV RDT and EIA	First Response HIV 1-2-0 v3.0 Card Test [I05FRC30]	30 tests	332	22.5	7470	17-Nov-15	2/24/16	7-Jan-16	30	No	Reported separately	2152	2152	United States Dollar	62399
Afghanistan	AFG-708-G04-H	PPM, through Partnership for Supply Chain Management (PFSCM)	Cipla Ltd	Zidovudine (AZT or ZDV)	10mg/ml | oral liquid	Bottle of 240 ml	200	2.15	430	29-Oct-15	11/22/15	22-Nov-15	240	No	Reported separately	2141	2141	United States Dollar	62414
Afghanistan	AFG-708-G04-H	PPM, through Partnership for Supply Chain Management (PFSCM)	Strides Shasun (ex Strides Arcolab Ltd)	Efavirenz (EFV)	200mg | tab	Bottle-90	140	9.3	1302	29-Oct-15	11/22/15	22-Nov-15	90	No	Reported separately	2141	2141	United States Dollar	62409
Afghanistan	AFG-708-G04-H	PPM, through Partnership for Supply Chain Management (PFSCM)	Strides Shasun (ex Strides Arcolab Ltd)	Efavirenz+Emtricitabine+Tenofovir - FDC	600mg+200mg+300mg | tab	Bottle-30	1500	8.6	12900	29-Oct-15	11/22/15	22-Nov-15	30	No	Reported separately	2141	2141	United States Dollar	63925
Afghanistan	AFG-708-G04-H	PPM, through Partnership for Supply Chain Management (PFSCM)	Strides Shasun (ex Strides Arcolab Ltd)	Lamivudine+Nevirapine+Zidovudine - FDC	150mg+200mg+300mg | tab	Bottle - 60	240	8.3	1992	29-Oct-15	11/22/15	22-Nov-15	60	No	Reported separately	2141	2141	United States Dollar	62413
Afghanistan	AFG-M-UNDP	UNICEF Supply Division	Tana Netting Co., Ltd	Dawa-Plus 2.0	Rectangular	190 x 180 x 150	134000	2.69	360594	25-Oct-15	12/27/15	6-Mar-16	1	Yes	Reported separately	15124	22033	United States Dollar	66203
Afghanistan	AFG-M-UNDP	UNICEF Supply Division	Tana Netting Co., Ltd	Dawa-Plus 2.0	Rectangular	190 x 180 x 150	600000	2.69	1614600	25-Oct-15	2/27/16	10-Apr-16	1	Yes	Reported separately	16001	AFG10-0000022033	United States Dollar	66085
Afghanistan	AFG-M-UNDP	UNICEF Supply Division	Tana Netting Co., Ltd	Dawa-Plus 2.0	Rectangular	190 x 180 x 150	300650	2.69	809049.15	25-Oct-15	3/27/16	22-May-16	1	Yes	Reported separately	16030	22033	United States Dollar	66086
Afghanistan	AFG-S-UNDP	Direct from Mfg	Alere Technologies GmbH, Germany	HIV CD4 testing consumables/test kits	PIMA Disposable CD4 Cartridge 100s [260100100]	100 tests	10	595	5950	20-Oct-15	3/6/16	6-Mar-16	100	No	Reported separately	T2-U139-020004	AFG10-GP404150-1	United States Dollar	64185
Afghanistan	AFG-S-UNDP	Direct from Mfg	Alere Technologies GmbH, Germany	HIV CD4 testing equipment	PIMA Instrument and Accessories pack [260300004]	1 unit / test	2	6865	13730	20-Oct-15	3/6/16	6-Mar-16	1	No	Reported separately	T2-U139-020004	AFG10-GP404150-1	United States Dollar	64186
Afghanistan	AFG-S-UNDP	Direct from Mfg	Axiom Gesellschaft f�r Diagnostica & Biochemica mbH	Hepatitis B assays	HBsAG Serum/plasma Rapid test card (20, 100) [880302] PQR	100 tests	170	44.66	7592.95	9-Sep-15	11/18/15	24-Feb-16	100	No	Reported separately	ES2388	AFG10-GP404143-1	Euro	69099
Afghanistan	AFG-S-UNDP	Direct from Mfg	Axiom Gesellschaft f�r Diagnostica & Biochemica mbH	Hepatitis C assays	HCV Card serum/plasma [889957] (20, 50) PQR	50 tests	340	43.43	14764.77	9-Sep-15	11/18/15	24-Feb-16	50	No	Reported separately	ES2388	AFG10-GP404143-1	Euro	69098
Afghanistan	AFG-S-UNDP	Direct from Mfg	Axiom Gesellschaft f�r Diagnostica & Biochemica mbH	Syphilis tests	Syphilis Card wb/serum/plasma (40, 100) [880311] PQR	100 tests	170	62.09	10555.26	9-Sep-15	11/18/15	24-Feb-16	100	No	Reported separately	ES2388	AFG10-GP404143-1	Euro	69100
Afghanistan	AFG-S-UNDP	Direct from Mfg	Axiom Gesellschaft f�r Diagnostica & Biochemica mbH	TB testing consumables/test kits	Tuberculosis IgG/IgM serum Device 25 or 50 tests [88 99 60]	25 tests	80	38.78	3102.27	9-Sep-15	11/18/15	24-Feb-16	25	No	Reported separately	ES2388	AFG10-GP404143-1	Euro	68729
Afghanistan	AFG-S-UNDP	Direct from Mfg	bioM�rieux SA Marcy L�Etoile, France	HIV RDT and EIA	VIKIA HIV 1/2 [31112]	25 tests	12	25.88	310.61	9-Sep-15	11/18/15	24-Feb-16	25	No	Reported separately	ES2388	AFG10-GP404143-1	Euro	66818
Afghanistan	AFG-T-UNDP	Direct from Mfg	Carl Zeiss AG	Microscopes & accessories	ZEISS fluorescence microscope �Primo Star iLED�	1 unit / test	30	1364.42	40932.57	8-Sep-15	3/3/16	6-Mar-16	1	No	Reported separately	2205008098	AFG10-GP404147-1	Euro	71057
Afghanistan	AFG-T-UNDP	Direct from Mfg	Olympus	Microscopes & accessories	Microscope (please report each type on a separate line)	1 unit / test	65	566.05	36792.99	8-Sep-15	3/3/16	16-Feb-16	1	No	Reported separately	2205008334	AFG10-GP404147-1	Euro	70342
Afghanistan	AFG-S-UNDP	Direct from Mfg	Bio-Rad Laboratories(Steenvoorde, France)	HIV RDT and EIA	Genscreen� ULTRA HIV Ag-Ab 480 tests [72388]	480 tests	4	418.26	1673.03	11-Aug-15	10/30/15	20-Dec-15	480	No	Reported separately	15/01095	AFG10-GP404144-1	Euro	59919
Afghanistan	AFG-T-UNDP	Direct from Mfg	Cepheid	TB molecular diagnostics	Cepheid GeneXpert Model GX-IV- 4 module Instrument with laptop [GXIV-4-L]	1 unit / test	4	17500	70000	29-Jul-15	10/15/15	26-Oct-15	1	No	Reported separately	9210000633	AFG10-GP404135-1	United States Dollar	61987
Afghanistan	AFG-T-UNDP	Direct from Mfg	Cepheid	TB molecular diagnostics	Cepheid Xpert MTB/RIF kit (10s, 50s) [CGXMTBRIF]	50 tests	24	499	11976	29-Jul-15	10/15/15	26-Oct-15	50	No	Reported separately	9210000633	AFG10-GP404135-1	United States Dollar	61988
Afghanistan	AFG-T-UNDP	Direct from Mfg	Cepheid	TB molecular diagnostics	Cepheid Xpert MTB/RIF kit (10s, 50s) [CGXMTBRIF]	50 tests	95	499	47405	29-Jul-15	3/1/16	9-Oct-16	50	No	Reported separately	9210001694	GP404135-1	United States Dollar	66556
Afghanistan	AFG-708-G05-H	Direct from Mfg	Alere Medical Japan (Matsudo Japan)	HIV RDT and EIA	Determine� HIV-1/2 Serum/Plasma Kit 100 tests [7D23-13]	1 unit / test	100	1.06	106.37	26-Oct-14	10/26/14	2-Nov-14	1	No	Embedded in unit cost	230	91083205	Afghani	53031
Afghanistan	AFG-708-G05-H	Direct from Mfg	Standard Diagnostics, Inc.Giheung-ku, Republic of Korea	HIV RDT and EIA	SD Bioline HIV-1/2 3.0 [03FK10]	1 unit / test	40000	0.56	22350.72	26-Oct-14	10/26/14	2-Nov-14	1	No	Embedded in unit cost	230	91083205	Afghani	53030
Afghanistan	AFG-708-G05-H	Direct from Mfg	Suretex Ltd.	Male Latex Condom	Male Latex Condom	<Not Defined>	160000	0.01	2269.14	26-Oct-14	10/26/14	2-Nov-14	1	No	Embedded in unit cost	230	91083205	Afghani	53032
Afghanistan	AFG-809-G07-T	Global Drug Facility (GDF)	Cadila Pharmaceuticals Ltd	Pyrazinamide	400mg | tab	Blister-672	97	15	1455	24-Apr-14	4/20/15	28-Apr-15	672	Yes	Reported separately	GS1150374	AFG/ DP/ 14/ 3994	United States Dollar	55914
Afghanistan	AFG-809-G07-T	Global Drug Facility (GDF)	Cadila Pharmaceuticals Ltd	Pyrazinamide	400mg | tab	Blister-672	97	15	1455	24-Apr-14	4/25/15	28-Apr-15	672	Yes	Reported separately	GS1150264	AFG/ DP/ 14/ 3993	United States Dollar	55909
Afghanistan	AFG-809-G07-T	Global Drug Facility (GDF)	Dong-A Pharmaceutical Co Ltd	Cycloserine	250mg | capsule	Blister-100	648	42	27216	24-Apr-14	4/25/15	28-Apr-15	100	Yes	Reported separately	GS1150264	AFG/ DP/ 14/ 3993	United States Dollar	55906
Afghanistan	AFG-809-G07-T	Global Drug Facility (GDF)	Macleods Pharmaceuticals Ltd	Cycloserine	250mg | capsule	Blister-100	648	43	27864	24-Apr-14	4/20/15	28-Apr-15	100	Yes	Reported separately	GS1150374	AFG/ DP/ 14/ 3994	United States Dollar	55911
Afghanistan	AFG-809-G07-T	Global Drug Facility (GDF)	Macleods Pharmaceuticals Ltd	PAS Sodium	60%w/w | delayed release granules	Bottle of 100 g (equiv 60g PAS)	2556	12.49	31924.44	24-Apr-14	4/20/15	28-Apr-15	60	Yes	Reported separately	GS1150374	AFG/ DP/ 14/ 3994	United States Dollar	55915
Afghanistan	AFG-809-G07-T	Global Drug Facility (GDF)	Macleods Pharmaceuticals Ltd	PAS Sodium	60%w/w | delayed release granules	Bottle of 100 g (equiv 60g PAS)	2556	12.49	31924.44	24-Apr-14	4/25/15	28-Apr-15	60	Yes	Reported separately	GS1150264	AFG/ DP/ 14/ 3993	United States Dollar	55910
Afghanistan	AFG-809-G07-T	Global Drug Facility (GDF)	Medochemie	Levofloxacin	250mg | tab	Blister-100	648	4.21	2728.08	24-Apr-14	4/20/15	28-Apr-15	100	Yes	Reported separately	GS1150374	AFG/ DP/ 14/ 3994	United States Dollar	55913
Afghanistan	AFG-809-G07-T	Global Drug Facility (GDF)	Medochemie	Levofloxacin	250mg | tab	Blister-100	648	4.21	2728.08	24-Apr-14	4/25/15	28-Apr-15	100	Yes	Reported separately	GS1150264	AFG/ DP/ 14/ 3993	United States Dollar	55908
Afghanistan	AFG-809-G07-T	Global Drug Facility (GDF)	Micro Labs Ltd.	Ethionamide	250mg | tab	Bottle-100	648	8.41	5449.68	24-Apr-14	4/20/15	28-Apr-15	100	Yes	Reported separately	GS1150374	AFG/ DP/ 14/ 3994	United States Dollar	55912
Afghanistan	AFG-809-G07-T	Global Drug Facility (GDF)	Micro Labs Ltd.	Ethionamide	250mg | tab	Bottle-100	648	8.41	5449.68	24-Apr-14	4/25/15	28-Apr-15	100	Yes	Reported separately	GS1150264	AFG/ DP/ 14/ 3993	United States Dollar	55907
[truncated: 57,815 more rows]
