# Supplementary material for: Price, quality, and market dynamics of malaria rapid diagnostic tests: analysis of Global Fund 2009–2018 data
Source: Malar J. 2022 Jan 12;21:12. doi: 10.1186/s12936-021-04008-2 (PMC8752184; doi:10.1186/s12936-021-04008-2)
Supplement: Supplementary file 2 — Additional file 2. Data from eight rounds of WHO-FIND product testing programme, organized by evaluation round. [file 12936_2021_4008_MOESM2_ESM.csv]

FINDname	catalogue_number	allrounds	eval_round	eval_data_start	eval_data_end	pds_pf_adj	pds_adj_pv	fpr_pf_adj	fpr_pv_adj	fpr_total_adj	invalid_rate	who_criteria	num_test_lines	line1	line2	line3	heat_pf_35	heat_pf_45	heat_pan_35	heat_pan_45	heat_pv_35	heat_pv_45
BIONOTE MALARIA P.f. Ag Rapid Test Kit	RG19-11	3,6	6	1-Dec-2015	1-Mar-2019	88	NA	NA	0	0.5	0	yes	1	HRP2	NA	NA	100	100	NA	NA	NA	NA
BIONOTE MALARIA P.f. Ag Rapid Test Kit	RG19-11	3,6	3	1-Dec-2011	30-Nov-2015	85.9	NA	NA	0	2	0.1	yes	1	HRP2	NA	NA	100	86.7	NA	NA	NA	NA
CareStart™ Malaria PAN (pLDH) Ag RDT	RMNM-02591	1,5,8	8	1-Nov-2018	1-Mar-2019	98	97.1	NA	NA	9.1	0	yes	1	Pan pLDH	NA	NA	100	NA	100	100	NA	NA
CareStart™ Malaria PAN (pLDH) Ag RDT	RMNM-02591	1,5,8	5	1-Jul-2014	31-Oct-2018	84	88.6	NA	NA	0	0	yes	1	Pan pLDH	NA	NA	NA	NA	100	100	NA	NA
CareStart™ Malaria PAN (pLDH) Ag RDT	RMNM-02591	1,5,8	1	1-Nov-2008	30-Jun-2014	92.4	100	NA	NA	NA	6.5	yes	1	Pan pLDH	NA	NA	NA	NA	100	100	NA	NA
CareStart™ Malaria Pf (HRP2) Ag RDT	RMOM-03091	7	7	1-Jul-2017	1-Mar-2019	96	NA	NA	0	0.4	0	yes	1	HRP2	NA	NA	100	100	NA	NA	NA	NA
CareStart™ Malaria Pf (HRP2) Ag RDT j	RMOM-02571	1,5,8	8	1-Nov-2018	1-Mar-2019	92	NA	NA	0	0	0.1	yes	1	HRP2	NA	NA	NA	100	NA	NA	NA	NA
CareStart™ Malaria Pf (HRP2) Ag RDT j	RMOM-02571	1,5,8	5	1-Jul-2014	31-Oct-2018	91	NA	NA	0	0.9	0	yes	1	HRP2	NA	NA	100	100	NA	NA	NA	NA
CareStart™ Malaria Pf (HRP2) Ag RDT j	RMOM-02571	1,5,8	1	1-Nov-2008	30-Jun-2014	98.7	NA	NA	5	2.38	0	yes	1	HRP2	NA	NA	100	100	NA	NA	NA	NA
CareStart™ Malaria Pf (HRP2/pLDH) Ag RDT j	RMPM-02571	2,6,8	8	1-Nov-2018	1-Mar-2019	96	NA	NA	0	0	0	yes	1	HRP2 + Pf pLDH	NA	NA	NA	100	NA	NA	NA	NA
CareStart™ Malaria Pf (HRP2/pLDH) Ag RDT j	RMPM-02571	2,6,8	6	1-Dec-2015	31-Oct-2018	91	NA	NA	0.7	0	0	yes	1	HRP2 + Pf pLDH	NA	NA	100	100	NA	NA	NA	NA
CareStart™ Malaria Pf (HRP2/pLDH) Ag RDT j	RMPM-02571	2,6,8	2	1-Apr-2009	30-Nov-2015	98	NA	NA	0.6	3	0	yes	1	HRP2 + Pf pLDH	NA	NA	100	100	NA	NA	NA	NA
CareStart™ Malaria Pf/PAN (HRP2/pLDH) Ag Combo RDT	RMRM-02591	8	8	1-Nov-2018	1-Mar-2019	90	97.1	2	0	0	0	yes	2	Pan pLDH	HRP2	NA	100	100	100	96.7	NA	NA
CareStart™ Malaria Pf/PAN (HRP2/pLDH) Ag Combo RDT j	RMRM-02571	1,5,8	8	1-Nov-2018	1-Mar-2019	87	94.3	3	0.7	0	0	yes	2	Pan pLDH	HRP2	NA	100	100	93.3	96.7	NA	NA
CareStart™ Malaria Pf/PAN (HRP2/pLDH) Ag Combo RDT j	RMRM-02571	1,5,8	5	1-Jul-2014	31-Oct-2018	90	94.3	1.5	0.7	0.4	0	yes	2	Pan pLDH	HRP2	NA	100	96.67	NA	NA	NA	NA
CareStart™ Malaria Pf/PAN (HRP2/pLDH) Ag Combo RDT j	RMRM-02571	1,5,8	1	1-Nov-2008	30-Jun-2014	97.5	90	0.32	1.25	2.98	0	yes	2	Pan pLDH	HRP2	NA	95	100	NA	NA	NA	NA
CareStart™ Malaria Pf/PAN (pLDH) Ag RDT j	RMLM-02571	3,7,8	8	1-Nov-2018	1-Mar-2019	83	97.1	2	0	1	0.1	yes	2	Pan pLDH	Pf pLDH	NA	100	100	96.7	70	NA	NA
CareStart™ Malaria Pf/PAN (pLDH) Ag RDT j	RMLM-02571	3,7,8	7	1-Jul-2017	31-Oct-2018	73	0	0	0.7	1.7	0	no	2	Pan pLDH	Pf pLDH	NA	96.7	93.33	0.00	0.00	NA	NA
CareStart™ Malaria Pf/PAN (pLDH) Ag RDT j	RMLM-02571	3,7,8	3	1-Dec-2011	30-Nov-2011	88.9	91.4	1.3	0.7	0.5	0	yes	2	Pan pLDH	Pf pLDH	NA	100	100	NA	NA	NA	NA
CareStart™ Malaria Pf/Pv (HRP2/pLDH) Ag Combo RDT	RMVM-03091	7	7	1-Jul-2017	1-Mar-2019	91	97.1	0	0	0	0	yes	2	Pv pLDH	HRP2	NA	100	100	NA	NA	100	100
CareStart™ Malaria Pf/Pv (HRP2/pLDH) Ag Combo RDT j	RMVM-02572	2,4,7,8	8	1-Nov-2018	1-Mar-2019	87	100	0	0	0	0	yes	2	Pv pLDH	HRP2	NA	NA	100	NA	NA	100	100
CareStart™ Malaria Pf/Pv (HRP2/pLDH) Ag Combo RDT j	RMVM-02572	2,4,7,8	7	1-Jul-2017	31-Oct-2018	89	100	1.8	0	0	0.5	yes	2	Pv pLDH	HRP2	NA	100	100	NA	NA	100	100
CareStart™ Malaria Pf/Pv (HRP2/pLDH) Ag Combo RDT j	RMVM-02572	2,4,7,8	4	1-Dec-2012	30-Jun-2017	90.8	94.1	0.3	0	0	0	yes	2	Pv pLDH	HRP2	NA	100	100	NA	NA	NA	NA
CareStart™ Malaria Pf/Pv (HRP2/pLDH) Ag Combo RDT j	RMVM-02572	2,4,7,8	2	1-Apr-2009	30-Dec-2012	90	90	0.3	0.6	0.5	0	yes	2	Pv pLDH	HRP2	NA	100	95	NA	NA	NA	NA
CareStart™ Malaria Screen RDT	RMAM-05071	3,7	7	1-Jul-2017	1-Mar-2019	93	94.3	1.3	0	0	0.1	yes	2	Pan pLDH	HRP2 + Pf pLDH	NA	100	100	100	100	NA	NA
CareStart™ Malaria Screen RDT	RMAM-05071	3,7	3	1-Dec-2011	30-Jun-2017	86.9	88.6	1.8	2.1	2.5	0.1	yes	2	Pan pLDH	HRP2 + Pf pLDH	NA	NA	NA	NA	NA	NA	NA
Coretests® One Step Malaria Pf/Pv Ag Test Device	B42-21/B42-22	6?	6	1-Dec-2015	1-Mar-2019	78	82.9	2.8	0	0	0.5	yes	2	Pv-pLDH	HRP2	NA	100	100	NA	NA	100	87.5
FalciVax™ Rapid Test for Malaria Pv/Pf j	503010025	2,4,6,8	8	1-Nov-2018	1-Mar-2019	95	100	0.8	0	0.5	0	yes	2	Pv pLDH	HRP2	NA	NA	100	NA	NA	100	100
FalciVax™ Rapid Test for Malaria Pv/Pf j	503010025	2,4,6,8	6	1-Dec-2015	31-Oct-2018	80	100	0.5	0	1.4	0	yes	2	Pv pLDH	HRP2	NA	100	100	NA	NA	100	100
FalciVax™ Rapid Test for Malaria Pv/Pf j	503010025	2,4,6,8	4	1-Dec-2012	30-Nov-2015	98	88.2	0.8	2.9	7.3	0	no	2	Pv pLDH	HRP2	NA	100	100	NA	NA	NA	NA
FalciVax™ Rapid Test for Malaria Pv/Pf j	503010025	2,4,6,8	2	1-Apr-2009	30-Nov-2012	92	45	0	1.3	4.5	0.2	yes	2	Pv pLDH	HRP2	NA	100	100	NA	NA	NA	NA
First Response® Malaria Ag P. falciparum (HRP2) Card Test	I13FRC25	1,5	5	1-Jul-2014	1-Mar-2019	95	NA	NA	0.7	0.4	0	yes	1	HRP2	NA	NA	100	100	NA	NA	NA	NA
First Response® Malaria Ag P. falciparum (HRP2) Card Test	I13FRC25	1,5	1	1-Nov-2008	30-Jun-2014	100	NA	NA	0	2.98	0	yes	1	HRP2	NA	NA	100	100	NA	NA	NA	NA
First Response® Malaria Ag. pLDH/HRP2 Combo Card Test	I16FRC	1,2,5	5	1-Jul-2014	1-Mar-2019	85	74.3	0.3	0	0	0	no	2	pan-pLDH	HRP2	NA	100	100	NA	NA	NA	NA
First Response® Malaria Ag. pLDH/HRP2 Combo Card Test	I16FRC	1,2,5	2	1-Apr-2009	30-Jun-2014	84	75	0	0	0	0	no	2	pan-pLDH	HRP2	NA	100	100	NA	NA	NA	NA
First Response® Malaria Ag. pLDH/HRP2 Combo Card Test	I16FRC	1,2,5	1	1-Nov-2008	31-Mar-2009	100	75	0	3.75	3.57	0	no	2	pan-pLDH	HRP2	NA	100	100	NA	NA	NA	NA
Humasis Malaria P.f/P.v Antigen Test	ANMIV-7025	6?	6	1-Dec-2015	1-Mar-2019	88	91.4	0.3	0.7	1	0.1	yes	2	Pv-pLDH	HRP2	NA	100	100	NA	NA	100	100
ICT MALARIA DUAL TEST	ML03	3,5,7	7	1-Jul-2017	1-Mar-2019	85	31.4	0.3	0	1.3	0	no	2	HRP2	Pan pLDH	NA	100	100	100	100	NA	NA
ICT MALARIA DUAL TEST	ML03	3,5,7	5	1-Jul-2014	30-Jun-2017	93	40	0.3	4.3	3	0	no	2	HRP2	Pan pLDH	NA	100	100	NA	NA	NA	NA
ICT MALARIA DUAL TEST	ML03	3,5,7	3	1-Dec-2011	30-Jun-2014	78.8	60	0.5	0	0.5	0.3	no	2	HRP2	Pan pLDH	NA	NA	NA	NA	NA	NA	NA
ICT MALARIA P.F. CASSETTE TEST	ML01	1,3,7	7	1-Jul-2017	1-Mar-2019	94	NA	NA	5	1.7	0	yes	1	HRP2	NA	NA	100	100	NA	NA	NA	NA
ICT MALARIA P.F. CASSETTE TEST	ML01	1,3,7	3	1-Dec-2011	30-Jun-2017	86.9	NA	NA	0	0	0	yes	1	HRP2	NA	NA	100	100	NA	NA	NA	NA
ICT MALARIA P.F. CASSETTE TEST	ML01	1,3,7	1	1-Nov-2008	30-Nov-2008	82.3	NA	NA	1.27	0	0	yes	1	HRP2	NA	NA	100	95	NA	NA	NA	NA
One Step Malaria HRP2 (P.f) Test	W37-C	2,3,4,6,7	7	1-Jul-2017	1-Mar-2019	93	NA	NA	0	0	0	yes	1	HRP2	NA	NA	100	100	NA	NA	NA	NA
One Step Malaria HRP2 (P.f) Test	W37-C	2,3,4,6,7	6	1-Dec-2015	30-Jun-2017	85	NA	NA	0	0	0.3	yes	1	HRP2	NA	NA	93.3	100	NA	NA	NA	NA
One Step Malaria HRP2 (P.f) Test	W37-C	2,3,4,6,7	4	1-Dec-2012	30-Nov-2015	89.8	NA	NA	0	0.4	0.2	yes	1	HRP2	NA	NA	96.7	100	NA	NA	NA	NA
One Step Malaria HRP2 (P.f) Test	W37-C	2,3,4,6,7	3	1-Dec-2011	30-Nov-2012	60.6	NA	NA	0.7	0	0.2	yes	1	HRP2	NA	NA	93.3	90	NA	NA	NA	NA
One Step Malaria HRP2 (P.f) Test	W37-C	2,3,4,6,7	2	1-Apr-2009	30-Nov-2011	NA	NA	NA	NA	NA	NA	NA	1	HRP2	NA	NA	NA	NA	NA	NA	NA	NA
One Step Malaria P.f/Pan Whole Blood Test	W62-C	XX	7	1-Jul-2017	1-Mar-2019	77	14.3	0	0	0	0	no	2	pan-pLDH	HRP2	NA	70	96.7	0	0	NA	NA
OnSite Malaria Pf Ag Rapid Test	R0114C	2,3,6	6	1-Dec-2015	1-Mar-2019	75	NA	NA	0	0	0.2	yes	1	HRP2	NA	NA	100	100	NA	NA	ND	ND
OnSite Malaria Pf Ag Rapid Test	R0114C	2,3,6	3	1-Dec-2011	30-Nov-2015	85.9	NA	NA	0.7	3.5	0	yes	1	HRP2	NA	NA	100	100	NA	NA	NA	NA
OnSite Malaria Pf Ag Rapid Test	R0114C	2,3,6	2	1-Apr-2009	30-Nov-2011	59	NA	NA	0	0	0	yes	1	HRP2	NA	NA	90	65	NA	NA	NA	NA
OnSite Malaria Pf/Pv Ag Rapid Test	R0112C	2,3,4,6	6	1-Dec-2015	1-Mar-2019	74	80	0	1.4	0	0.2	no	2	HRP2	Pv-pLDH	NA	100	100	NA	NA	100	87.5
OnSite Malaria Pf/Pv Ag Rapid Test	R0112C	2,3,4,6	4	1-Dec-2012	30-Nov-2015	79.6	100	1.5	0	1.3	0	yes	2	HRP2	Pv-pLDH	NA	100	90	NA	NA	NA	NA
OnSite Malaria Pf/Pv Ag Rapid Test	R0112C	2,3,4,6	3	1-Dec-2011	30-Nov-2012	84.9	97.1	5.3	0	28	0	no	2	HRP2	Pv-pLDH	NA	100	100	NA	NA	NA	NA
OnSite Malaria Pf/Pv Ag Rapid Test	R0112C	2,3,4,6	2	1-Apr-2009	30-Nov-2011	61	75	0.3	0	0.5	0	no	2	HRP2	Pv-pLDH	NA	95	45	NA	NA	NA	NA
OptiMAL-IT	710024	1,3	3	1-Dec-2011	1-Mar-2019	50.5	97.1	1.5	0	2	0.5	no	2	Pan pLDH	Pf pLDH	NA	NA	NA	NA	NA	NA	NA
OptiMAL-IT	710024	1,3	1	1-Nov-2008	30-Nov-2011	36.7	95	3.8	0	0	0	no	2	Pan pLDH	Pf pLDH	NA	10	0	NA	NA	NA	NA
Paracheck Pf Rapid test for P. falciparum Malaria (Dipstick)	30302025	1,3,4	4	1-Dec-2012	1-Mar-2019	70.4	NA	NA	0	0.9	0	yes	1	HRP2	NA	NA	96.7	100	NA	NA	NA	NA
Paracheck Pf Rapid test for P. falciparum Malaria (Dipstick)	30302025	1,3,4	3	1-Dec-2011	30-Nov-2012	89.9	NA	NA	0	0.5	0	yes	1	HRP2	NA	NA	100	100	NA	NA	NA	NA
Paracheck Pf Rapid test for P. falciparum Malaria (Dipstick)	30302025	1,3,4	1	1-Nov-2008	30-Nov-2011	78.48	NA	NA	16.46	7.19	0.51	yes	1	HRP2	NA	NA	100	85	NA	NA	NA	NA
Paracheck Pf® Rapid Test for Pf Malaria (Ver. 3) j	302030025	1,3,4,8	8	1-Nov-2018	1-Mar-2019	94	NA	NA	1.4	3.4	0.1	yes	1	HRP2	NA	NA	NA	100	NA	NA	NA	NA
Paracheck Pf® Rapid Test for Pf Malaria (Ver. 3) j	302030025	1,3,4,8	4	1-Dec-2012	31-Oct-2018	95.9	NA	NA	0	1.3	0	yes	1	HRP2	NA	NA	100	100	NA	NA	NA	NA
Paracheck Pf® Rapid Test for Pf Malaria (Ver. 3) j	302030025	1,3,4,8	3	1-Dec-2011	30-Nov-2012	96	NA	NA	0	1.5	0.9	yes	1	HRP2	NA	NA	100	100	NA	NA	NA	NA
Paracheck Pf® Rapid Test for Pf Malaria (Ver. 3) j	302030025	1,3,4,8	1	1-Nov-2008	31-Oct-2008	54.4	97.5	NA	3.95	1.25	2.69	yes	1	HRP2	NA	NA	NA	NA	NA	NA	NA	NA
Parahit f® Ver 1.0 - Dipstick	55IC103-50	3,7	7	1-Jul-2017	1-Mar-2019	74	NA	NA	0	0	0	no	1	HRP2	NA	NA	NA	100	NA	NA	NA	NA
Parahit f® Ver 1.0 - Dipstick	55IC103-50	3,7	3	1-Dec-2011	30-Jun-2017	80.8	NA	NA	0	2.5	0	no	1	HRP2	NA	NA	100	56.7	NA	NA	NA	NA
Parahit® f Ver 1.0 - Device	55IC104-50	3,7	7	1-Jul-2017	1-Mar-2019	77	NA	NA	0	0	0	yes	1	HRP2	NA	NA	NA	100	NA	NA	NA	NA
Parahit® f Ver 1.0 - Device	55IC104-50	3,7	3	1-Dec-2011	30-Jun-2017	84.9	NA	NA	0	0	0	yes	1	HRP2	NA	NA	96.7	100	NA	NA	NA	NA
SD BIOLINE Malaria Ag P.f (HRP2/pLDH) j , k	05FK90	3,6,8	8	1-Nov-2018	1-Mar-2019	90	NA	NA	0	0	0.1	yes	2	Pf pLDH	HRP2	NA	NA	100	NA	NA	NA	NA
SD BIOLINE Malaria Ag P.f (HRP2/pLDH) j , k	05FK90	3,6,8	6	1-Dec-2015	31-Oct-2018	88	NA	NA	0.7	0	0	yes	2	Pf pLDH	HRP2	NA	100	100	NA	NA	NA	NA
SD BIOLINE Malaria Ag P.f (HRP2/pLDH) j , k	05FK90	3,6,8	3	1-Dec-2011	30-Nov-2015	87.9	NA	NA	0	2.4	0	yes	2	Pf pLDH	HRP2	NA	100	100	NA	NA	NA	NA
SD BIOLINE Malaria Ag P.f/P.f/P.v j , k	05FK120	6,8	8	1-Nov-2018	1-Mar-2019	89	97.1	0	0	0	0	yes	3	Pv pLDH	Pf pLDH	HRP2	NA	100	NA	NA	100	100
SD BIOLINE Malaria Ag P.f/P.f/P.v j , k	05FK120	6,8	6	1-Dec-2015	31-Oct-2018	85	91.4	0	0	0	0	yes	3	Pv pLDH	Pf pLDH	HRP2	100	100	NA	NA	100	100
SD Bioline Malaria Ag P.f/P.v	05FK80	2,6	6	1-Dec-2015	1-Mar-2019	92	94.3	0.5	0.7	1.9	0	yes	2	Pv-pLDH	HRP2	NA	100	100	NA	NA	100	100
SD Bioline Malaria Ag P.f/P.v	05FK80	2,6	2	1-Apr-2009	30-Nov-2015	96	95	0.3	0	0.5	0	no	2	Pv-pLDH	HRP2	NA	100	100	NA	NA	NA	NA
SD BIOLINE Malaria Ag P.f/Pan	05FK60	1,3,5	5	1-Jul-2014	1-Mar-2019	94	91.4	0.8	0.7	0	0	yes	2	pan-pLDH	HRP2	NA	100	100	NA	NA	NA	NA
SD BIOLINE Malaria Ag P.f/Pan	05FK60	1,3,5	3	1-Dec-2011	30-Jun-2014	92.9	97.1	0.5	0	3.5	0.3	yes	2	pan-pLDH	HRP2	NA	NA	NA	NA	NA	NA	NA
SD BIOLINE Malaria Ag P.f/Pan	05FK60	1,3,5	1	1-Nov-2008	30-Nov-2011	96.2	35	0	0	1.19	1.35	yes	2	pan-pLDH	HRP2	NA	100	100	NA	NA	NA	NA
SD BIOLINE Malaria Ag Pf	05FK50	1,5	5	1-Jul-2014	1-Mar-2019	95	NA	NA	0	0	0	yes	1	HRP2	NA	NA	NA	100	NA	NA	NA	NA
SD BIOLINE Malaria Ag Pf	05FK50	1,5	1	1-Nov-2008	30-Jun-2014	97.5	NA	NA	0	2.38	0	yes	1	HRP2	NA	NA	100	100	NA	NA	NA	NA
