# Supplementary material for: Price, quality, and market dynamics of malaria rapid diagnostic tests: analysis of Global Fund 2009–2018 data
Source: Malar J. 2022 Jan 12;21:12. doi: 10.1186/s12936-021-04008-2 (PMC8752184; doi:10.1186/s12936-021-04008-2)
Supplement: Supplementary file 3 — Additional file 3. Data from eight rounds of the WHO-FIND product testing programme, organized by RDT product name, including PDS, heat stability, and false positive rate for each RDT type by evaluation round. [file 12936_2021_4008_MOESM3_ESM.csv]

FINDname	Manufacturer	Catalogue No	PDS 200 parasites/ul P. falciparum	PDS 200 parasites/ul, P. vivax	PDS 2000 or 5000 parasites/ul, P. falciparum	PDS 2000 or 5000 parasites/ul, P. vivax	FPR 200 parasites/ul, P. falciparumsamples (false positive non Pf infection)	FPR 2000 or 5000 parasites/ul, P. falciparumsamples (false positive non Pf infection)g	FPR 200 parasites/ul, P. vivaxsamples (false positive Pf infection)f	FPR 2000 or 5000 parasites/ul, P. vivaxsamples (false positive Pf infection)h	Total. Clean negative samples. False positive Plasmodium spp. infectionb,i	Invalid rate (%)	Heat Stability Pf Pf line 200 Baseline	Heat Stability Pf Pf line 200 35	Heat Stability Pf Pf line 200 45	Heat Stability Pf Pan line 200 Baseline	Heat Stability Pf Pan line 200 35	Heat Stability Pf Pan line 200 45	Heat Stability Pf Pf line 2000 Baseline	Heat Stability Pf Pf line 2000 35	Heat Stability Pf Pf line 2000 45	Heat Stability Pf Pan line 2000 Baseline	Heat Stability Pf Pan line 2000 35	Heat Stability Pf Pan line 2000 45	Heat Stability Pv Pv line 200 Baseline	Heat Stability Pv Pv line 200 35	Heat Stability Pv Pv line 200 45	Heat Stability Pv Pan line 200 Baseline	Heat Stability Pv Pan line 200 35	Heat Stability Pv Pan line 200 45	Heat Stability Pv Pv line 2000 Baseline	Heat Stability Pv Pv line 2000 35	Heat Stability Pv Pv line 2000 45	Heat Stability Pv Pan line 2000 Baseline	Heat Stability Pv Pan line 2000 35	Heat Stability Pv Pan line 2000 45	Test Lines 1st (closest to control line)	Test Lines 2nd	Test Lines 3rd (Furthest from control line)	Blood volume (ul)	Buffer volume (nrs of drops)	Reading Time Min.	Reading Time Max.	Protocol Group	Product meets WHO procurement criteria
ACCUCARE ONE STEP MALARIA Pf/Pan Antigen Test	LAB-CARE Diagnostics (India) PVT. LTD.	MAGC 25	66	37.1	92	97.1	0.3	0.0 (199)	0.0 (139)	0	7.3 (234)	0.4	83.3	73.3	10	3.3	10	0	100	100	100	70	90	30	ND	ND	ND	ND	ND	ND	ND	ND	ND	ND	ND	ND	pan-pLDH	HRP2	NA	5	3	20	0	2	no
Adv Dx™ Malaria Pan/Pf Rapid Test Detection Kit	Advy Chemical Private Limited	RKMAL016	67	45.7	100	100	0	0	0	0	0	0	100	100	100	0	0	0	100	100	100	100	100	100	NA	NA	NA	NA	NA	NA	100	100	50	100	100	100	Pan pLDH	HRP2	NA	5	4	20	30	3	no
Adv Dx™ Malaria Pf Rapid Malaria Antigen Detection Test	Advy Chemical Private Limited	RKMAL017	80	NA	100	NA	NA	NA	0	0	0	0	100	100	100	NA	NA	NA	100	100	100	NA	NA	NA	NA	NA	NA	NA	NA	NA	NA	NA	NA	NA	NA	NA	HRP2	NA	NA	5	4	20	30	3	yes
ADVANCED QUALITY™ ONE STEP Malaria (p.f) Test	InTec Products, Inc.	ITP11002-TC25	93	NA	99	NA	NA	NA	0	0	0.4	0	100	100	100	NA	NA	NA	100	100	100	NA	NA	NA	NA	NA	NA	NA	NA	NA	NA	NA	NA	NA	NA	NA	HRP2	NA	NA	5	3	20	0	2	yes
ADVANCED QUALITY™ ONE STEP Malaria (p.f/p.v.) Tri-line Test	InTec Products, Inc.	ITP11003-TC25	92	97.1	98	100	1	1	0	1.4 (69)	0.4	0.1	100	100	100	NA	NA	NA	100	100	100	NA	NA	NA	100	100	100	100	100	100	NA	NA	NA	NA	NA	NA	Pv pLDH	HRP2	NA	5	3	20	0	2	yes
Advanced Quality™ Rapid Malaria Test (Pf/Pan)	InTec Products, Inc.	ITP11005	88	60	100	97.1	0.3 (389)	0.0 (197)	6.7 (134)	1.4	8.7 (231)	2.1	86.7	96.7	100	0	0	0	100	100	100	70	100	80	ND	ND	ND	ND	ND	ND	ND	ND	ND	ND	ND	ND	pan-pLDH	HRP2	NA	5	3	15	30	6	no
Advantage Mal Card	J. Mitra & Co. Pvt. Ltd.	IR221025	30	94.3	94	97.1	1.5	0.5	0.7	0	0.4	0	0	0	0	0	0	0	100	100	100	70	100	80	ND	ND	ND	ND	ND	ND	ND	ND	ND	ND	ND	ND	pan-pLDH	Pf-pLDH	NA	5	5	20	20	12	no
Advantage Malaria Pan + Pf Card	J. Mitra & Co. Pvt. Ltd.	IR231025	84	100	100	100	3.5	0	0	0.0 (69)	0	0.2	100	100	100	80	93.3	26.7	100	100	100	100	100	100	ND	ND	ND	ND	ND	ND	ND	ND	ND	ND	ND	ND	pan-pLDH	HRP2	NA	5	5	20	20	12	yes
Advantage P.f. Malaria Card	J. Mitra & Co. Pvt. Ltd.	IR016025	89	NA	99	NA	NA	NA	0.7	0	0	0	100	100	100	NA	NA	NA	100	100	100	NA	NA	NA	ND	ND	ND	ND	ND	ND	ND	ND	ND	ND	ND	ND	HRP2	NA	NA	5	5	20	20	12	yes
Advantage Pan Malaria Card	J. Mitra & Co. Pvt. Ltd.	IR013025	77	100	98	100	NA	NA	NA	NA	0.4	0	NA	NA	NA	36.7	66.7	60	NA	NA	NA	100	100	90	ND	ND	ND	ND	ND	ND	ND	ND	ND	ND	ND	ND	pan-pLDH	NA	NA	5	5	20	20	12	yes
Alere Trueline™ – Rapid test kit for Malaria Ag Pf/Pan (HRP-II/pLDH)	Alere Medical Private Limited	05FK60AI-40	85	91.4	98	100	1.3	1	0	0	0	0	100	100	100	46.7	70	33.3	100	100	100	100	100	100	NA	NA	NA	NA	NA	NA	100	100	100	100	100	100	Pan pLDH	HRP2	NA	5	4	30	30	5	yes
Alere™ Malaria Ag P.f	Standard Diagnostics, Inc.	05FK140-40-0	98	NA	100	NA	NA	NA	0	0	0.9 (231)	0.1	100	100	100	NA	NA	NA	100	100	100	NA	NA	NA	NA	NA	NA	NA	NA	NA	NA	NA	NA	NA	NA	NA	HRP2	NA	NA	5	4	20	0	3	yes
Asan Easy Test® Malaria Pf/Pan Ag	ASAN Pharmaceutical Co., Ltd	AM4650-K	88	100	98	100	0.5 (399)	1	0	0	1.3	0.1	100	100	100	76.7	50	10	100	100	100	100	100	100	NA	NA	NA	NA	NA	NA	100	100	100	100	100	100	Pan pLDH	HRP2	NA	5	4	30	30	5	yes
Aspen® Mal (Ag Pf/Pv) Rapid Card Test	Aspen Laboratories Pvt. Ltd.	AS1550E	86	85.7	99	100	1	1	0	0.0 (69)	0	0.1	100	100	100	NA	NA	NA	100	100	100	NA	NA	NA	100	100	100	NA	NA	NA	100	100	100	NA	NA	NA	Pv pLDH	HRP2	NA	5	3	20	30	2	yes
Aspen® Malaria Ag Pf	Aspen Laboratories Pvt. Ltd.	AS0015	93	NA	100	NA	NA	NA	0.7	0	1.3	0	100	100	100	NA	NA	NA	100	100	100	NA	NA	NA	NA	NA	NA	NA	NA	NA	NA	NA	NA	NA	NA	NA	HRP2	NA	NA	5	3	20	30	2	yes
Aspen® Malaria Ag Pf/Pv	Aspen Laboratories Pvt. Ltd.	AS0060	93	91.4	98	100	0.3 (399)	1	1.4 (138)	0	1.3 (231)	0.3	100	100	100	50	90	100	100	100	100	100	100	100	NA	NA	NA	NA	NA	NA	100	87.5	87.5	100	100	100	Pan pLDH	HRP2	NA	5	3	20	30	2	yes
ATOMORAPID™ MALARIA (PF/PAN)	Atomo Diagnostics PTY Limited	MMAL01	90	22.9	100	97.1	0.0 (399)	0	2.9	0	0.0 (207)	0.2	100	100	100.0 (29)	0	16.7	0.0 (29)	100	100	100	100	100	100	NA	NA	NA	NA	NA	NA	37.5	87.5	62.5	100	100	100	HRP2	pan-pLDH	NA	5	4	15	30	7	no
BIOCREDIT Malaria Ag Pf/Pan (HRPII/pLDH)	RapiGEN Inc.	C32RHA25	91	100	99	100	0	0.5	0	0	3.9	0	100	100	100	80	26.7	6.7	100	100	100	100	100	100	NA	NA	NA	NA	NA	NA	100	100	100	100	100	100	Pan pLDH	HRP2	NA	5	4	30	30	5	yes
BIOCREDIT Malaria Ag Pf/Pv (pLDH/pLDH)	RapiGEN Inc.	C60RHA25	75	100	98	100	1.0 (399)	1.0 (199)	0.0 (139)	1.5 (68)	0.0 (230)	0.6	93.3	86.7	58.6 (29)	NA	NA	NA	100	100	100	NA	NA	NA	100	100	100	100	100	100.0 (3)	NA	NA	NA	NA	NA	NA	Pv pLDH	Pf pLDH	NA	5	4	30	30	5	yes
BIONOTE MALARIA P.f & Pan Ag Rapid Test Kit	Bionote, Inc.	RG19-08	83	68.6	100	100	0	0	0	0	0.5	0	100	100	100	0	0	0	100	100	100	100	100	100	NA	NA	NA	NA	NA	NA	75	100	87.5	100	100	100	pan-pLDH	HRP2	NA	5	4	20	30	3	no
BIONOTE MALARIA P.f. Ag Rapid Test Kit	Bionote,Inc.	RG19-11	88	NA	100	NA	NA	NA	0	0	0.5	0	100	100	100	NA	NA	NA	100	100	100	NA	NA	NA	NA	NA	NA	NA	NA	NA	NA	NA	NA	NA	NA	NA	HRP2	NA	NA	5	4	20	30	3	yes
Biosynex® Malaria Pf/Pan	Biosynex	0584_K25	85	85.7	100	100	0	0	0	0	0	0	100	100	96.7	0	0	0	100	100	100	100	100	100	NA	NA	NA	NA	NA	NA	100	100	100	100	100	100	Pan pLDH	HRP2	NA	5	4	15	30	7	yes
Biosynex® Malaria Pf/Pv	Biosynex	0581_K25	85	91.4	99	100	0	0	0	0.0 (69)	0.0 (229)	0.3	100	100	100	NA	NA	NA	100	100	100	NA	NA	NA	100	100	100	100	100	100	NA	NA	NA	NA	NA	NA	Pv pLDH	HRP2	NA	5	4	15	30	7	yes
BioTracer™ Malaria P.f Rapid Card	Bio Focus Co., Ltd.	17912	97	NA	99	NA	NA	NA	0	0	0	0	100	100	100	NA	NA	NA	100	100	100	NA	NA	NA	NA	NA	NA	NA	NA	NA	NA	NA	NA	NA	NA	NA	HRP2	NA	NA	5	4	20	20	3	yes
BioTracer™ Malaria P.f/P.v Rapid Card	Bio Focus Co., Ltd.	17412	91	94.3	100	100	0	0	0	0.0 (69)	0	0.1	100	100	100	NA	NA	NA	100	100	100	NA	NA	NA	100	100	100	100	100	100	NA	NA	NA	NA	NA	NA	Pv-pLDH	HRP2	NA	5	4	20	0	3	yes
BioTracer™ Malaria P.f/PAN Rapid Card	Bio Focus Co., Ltd.	17012	96	97.1	99	94.3	0.8	0.5	0.7	2.9	0.9	0	100	100	100	100	100	70	100	100	100	100	100	100	NA	NA	NA	NA	NA	NA	100	100	100	100	100	100	Pan pLDH	HRP2	NA	5	4	20	20	3	yes
CareStart™ Malaria PAN (pLDH) Ag RDT	Access Bio, Inc.	RMNM(U)-XXX7X	84	88.6	99	97.1	NA	NA	NA	NA	0	0	NA	NA	NA	100	100	100	NA	NA	NA	100	100	100	ND	ND	ND	ND	ND	ND	ND	ND	ND	ND	ND	ND	pan-pLDH	NA	NA	5	2	20	20	1	yes
CareStart™ Malaria PAN (pLDH) Ag RDT	Access Bio Ethiopia	RMNM-02591	98	97.1	100	100	NA	NA	NA	NA	9.1	0	NA	NA	NA	100	100	100	NA	NA	NA	100	100	100	NA	NA	NA	100	100	100	NA	NA	NA	100	100	100	Pan pLDH	NA	NA	5	2	20	0	1	yes
CareStart™ Malaria Pf (HRP2) Ag RDT	Access Bio Ethiopia	RMOM-03091	96	NA	100	NA	NA	NA	0	0	0.4	0	100	100	100	NA	NA	NA	100	100	100	NA	NA	NA	NA	NA	NA	NA	NA	NA	NA	NA	NA	NA	NA	NA	HRP2	NA	NA	5	2	20	0	1	yes
CareStart™ Malaria Pf (HRP2) Ag RDT j	Access Bio Inc.	RMOM-02571	92	NA	100	NA	NA	NA	0	0	0	0.1	100	100	100	NA	NA	NA	100	100	100	NA	NA	NA	NA	NA	NA	NA	NA	NA	NA	NA	NA	NA	NA	NA	HRP2	NA	NA	5	2	20	0	1	yes
CareStart™ Malaria Pf (HRP2/pLDH) Ag Combo 3-line RDT j , k	Access Bio Inc.	RMSM-02571	82.0 (81.0/40.0)	NA	100.0 (99.0/95.0)	NA	NA	NA	1.4	2.9	0.5	0	100.0 (100.0/0.0)	100.0 (100.0/0.0)	100.0 (100.0/0.0)	NA	NA	NA	100.0 (100.0/80.0)	100.0 (100.0/100.0)	100.0 (100.0/20.0)	NA	NA	NA	NA	NA	NA	NA	NA	NA	NA	NA	NA	NA	NA	NA	Pf pLDH	HRP2	NA	5	2	20	0	1	yes
CareStart™ Malaria Pf (HRP2/pLDH) Ag RDT	Access Bio Ethiopia	RMPM-02591	88	NA	100	NA	NA	NA	0	0	0	0	100	100	100	NA	NA	NA	100	100	100	NA	NA	NA	NA	NA	NA	NA	NA	NA	NA	NA	NA	NA	NA	NA	HRP2 + Pf pLDH	NA	NA	5	2	20	0	1	yes
CareStart™ Malaria Pf (HRP2/pLDH) Ag RDT j	Access Bio Inc.	RMPM-02571	96	NA	100	NA	NA	NA	0	1.4	0	0	100	100	100	NA	NA	NA	100	100	100	NA	NA	NA	NA	NA	NA	NA	NA	NA	NA	NA	NA	NA	NA	NA	HRP2 + Pf pLDH	NA	NA	5	2	20	0	1	yes
CareStart™ Malaria Pf/PAN (HRP2/pLDH) Ag Combo RDT	Access Bio Ethiopia	RMRM-02591	90	97.1	99	97.1	2	0.5	0	1.4	0	0	100	100	100	96.7	100	96.7	100	100	100	100	100	100	NA	NA	NA	100	100	100.0 (7)	NA	NA	NA	100	100	100	Pan pLDH	HRP2	NA	5	2	20	0	1	yes
CareStart™ Malaria Pf/PAN (HRP2/pLDH) Ag Combo RDT j	Access Bio Inc.	RMRM-02571	87	94.3	100	100	3	0	0.7	0	0	0	100	100	100	100	93.3	96.7	100	100	100	100	100	100	NA	NA	NA	100	100	100	NA	NA	NA	100	100	100	Pan pLDH	HRP2	NA	5	2	20	0	1	yes
CareStart™ Malaria Pf/PAN (pLDH) Ag RDT j	Access Bio Inc.	RMLM-02571	83	97.1	100	100	2	0	0.0 (139)	0	1	0.1	100	100	100	100	96.7	70	100	100	100	100	100	100	NA	NA	NA	100	100	100	NA	NA	NA	100	100	100	Pan pLDH	Pf pLDH	NA	5	2	20	0	1	yes
CareStart™ Malaria Pf/Pv (HRP2/pLDH) Ag Combo RDT	Access Bio Ethiopia	RMVM-03091	91	97.1	100	100	0	0	0	0	0	0	100	100	100	NA	NA	NA	100	100	100	NA	NA	NA	100	100	100	100	100	100	NA	NA	NA	NA	NA	NA	Pv pLDH	HRP2	NA	5	2	20	0	1	yes
CareStart™ Malaria Pf/Pv (HRP2/pLDH) Ag Combo RDT j	Access Bio Inc.	RMVM-02571	87	100	100	100	0	0	0	0	0	0	100	100	100	NA	NA	NA	100	100	100	NA	NA	NA	100	100	100	NA	NA	NA	100	100	100	NA	NA	NA	Pv pLDH	HRP2	NA	5	2	20	0	1	yes
CareStart™ Malaria Pf/VOM (HRP2/pLDH) Ag Combo RDT j	Access Bio Inc.	RMWM-02571	87	100	100	100	3	0.5	0	0	0	0	100	100	100	NA	NA	NA	100	100	100	NA	NA	NA	100	100	100	NA	NA	NA	100	100.0 (3)	100	NA	NA	NA	VOM pLDH	HRP2	NA	5	2	20	0	1	yes
CareStart™ Malaria Screen RDT	Access Bio, Inc.	RMAM-05071	93	94.3	99	97.1	1.3	0.5	0	0	0.0 (231)	0.1	100	100	100	100	100	100	100	100	100	100	100	100	NA	NA	NA	NA	NA	NA	100	100	100	100	100	100	Pan pLDH	HRP2 + Pf pLDH	NA	5	2	20	0	1	yes
careUS™ Malaria Combo Pf (HRP2/pLDH) Ag	WELLS BIO, INC	RMP-M02582	88	NA	100	NA	NA	NA	0	0	0	0	100	100	100	NA	NA	NA	100	100	100	NA	NA	NA	NA	NA	NA	NA	NA	NA	NA	NA	NA	NA	NA	NA	HRP2 + Pf pLDH	NA	NA	5	2	20	0	1	yes
careUS™ Malaria Combo Pf/PAN (HRP2/pLDH) Ag	WELLS BIO, INC	RMR-M02582	87	94.3	100	100	3	0	0.7	0	0	0	100	100	100	100	90	83.3	100	100	100	100	100	100	NA	NA	NA	100	100	100	NA	NA	NA	100	100	100	Pan pLDH	HRP2	NA	5	2	20	0	1	yes
careUS™ Malaria Combo Pf/Pv (HRP2/pLDH) Ag	WELLS BIO, INC	RMV-M05082	93	88.6	100	100	0	0	0	0	0	0	100	100	100	NA	NA	NA	100	100	100	NA	NA	NA	100	100	100	100	100	100	NA	NA	NA	NA	NA	NA	Pv pLDH	HRP2	NA	5	2	20	0	1	yes
careUS™ Malaria PAN (pLDH) Ag	WELLS BIO, INC	RMN-M02582	98	85.7	100	85.7	NA	NA	NA	NA	5.3	0	NA	NA	NA	100	100	100	NA	NA	NA	100	100	100	NA	NA	NA	100	100	100	NA	NA	NA	100	100	100	Pan pLDH	NA	NA	5	2	20	0	1	yes
careUS™ Malaria Pf (HRP2) Ag	WELLS BIO, INC	RMO-M05082	94	NA	100	NA	NA	NA	0	0	0.9	0	100	100	100	NA	NA	NA	100	100	100	NA	NA	NA	NA	NA	NA	NA	NA	NA	NA	NA	NA	NA	NA	NA	HRP2	NA	NA	5	2	20	0	1	yes
Coretests® One Step Malaria Pf/Pv Ag Test Device	Core Technology Co., Ltd.	B42-21/B42-22	78	82.9	98	100	2.8 (399)	1	0.0 (138)	0	0.0 (207)	0.5	100	100	100	NA	NA	NA	100	100	100	NA	NA	NA	100	100	87.5	100	100	100	NA	NA	NA	NA	NA	NA	Pv-pLDH	HRP2	NA	5	4	15	20	7	yes
DIAQUICK Malaria P.f. Cassette	DIALAB	W06200	86	NA	99	NA	NA	NA	0	0	0	0	100	100	100	NA	NA	NA	100	100	100	NA	NA	NA	NA	NA	NA	NA	NA	NA	NA	NA	NA	NA	NA	NA	HRP2	NA	NA	5	4	20	30	3	yes
DIAQUICK Malaria P.f/Pan Cassette	DIALAB GmbH	Z11200CE	90	82.9	100	97.1	0.3	0	2.9	1.5 (67)	2.1	0.2	100	100	96.7	0	0	0	100	100	100	100	100	80	ND	ND	ND	ND	ND	ND	ND	ND	ND	ND	ND	ND	pan-pLDH	HRP2	NA	5	4	20	30	3	yes
Ecotest Malaria P.f/Pan Rapid Test Device	Assure Tech (Hangzhou)	MAL-W23M	62	65.7	97	100	0.5	2	0.7	0	0	0	100	100	100	26.7	0	6.7	100	100	100	100	100	100	NA	NA	NA	100	100	100	NA	NA	NA	100	100	100	Pan pLDH	HRP2	NA	10	4	15	20	13	no
EGENS Malaria Pv/Pf Test Cassette	Nantong Egens Biotechnology Co., Ltd.	MAL-W23M (p.f/p.v)	88	74.3	99	97.1	1.8	0.0 (199)	0	1.4	0	0.1	100	100	100	NA	NA	NA	100	100	100	NA	NA	NA	100	100	100	NA	NA	NA	100	100	100	NA	NA	NA	Pv pLDH	HRP2	NA	5	2	20	0	1	no
EzDx Malaria Pf Rapid malaria Antigen detection test (pLDH)	Advy Chemical Pvt. Ltd.	RK MAL 024-25	10	NA	88	NA	NA	NA	5	12.9	5.8	0	70	56.7	33.3	NA	NA	NA	100	100	100	NA	NA	NA	NA	NA	NA	NA	NA	NA	NA	NA	NA	NA	NA	NA	Pf pLDH	NA	NA	5	4	20	30	3	no
EzDx™ Malaria Pan/Pf Rapid test detection Kit	Advy Chemical Private Limited	RK MAL 001	78	88.6	100	100	0.3	0	0	0	1.4	0	100	100	100	3.3	23.3	10	100	100	100	100	100	100	NA	NA	NA	NA	NA	NA	100	100	100	100	100	100	pan-pLDH	HRP2	NA	5	4	20	30	3	yes
EzDx™ Malaria Pf Rapid Malaria antigen detection test	Advy Chemical Private Limited	RK MAL 008	71	NA	100	NA	NA	NA	1.4	1.4	1	0.1	100	100	100	NA	NA	NA	100	100	100	NA	NA	NA	NA	NA	NA	NA	NA	NA	NA	NA	NA	NA	NA	NA	HRP2	NA	NA	5	4	20	30	3	no
EzDx™ Malaria Pv/Pf Rapid Malaria antigen detection test	Advy Chemical Private Limited	RK MAL 003	76	77.1	100	100	1.3	0	1.4	1.4	3.9	0	100	100	100	NA	NA	NA	100	100	100	NA	NA	NA	100	62.5	37.5	100	100	100	NA	NA	NA	NA	NA	NA	Pv-pLDH	HRP2	NA	5	4	20	30	3	yes
FalciVax™ Rapid Test for Malaria Pv/Pf j	Zephyr Biomedicals	503010025	95	100	100	100	0.8	0	0	0	0.5	0	100	100	100	NA	NA	NA	100	100	100	NA	NA	NA	100	100	100	NA	NA	NA	100	100	100	NA	NA	NA	Pv pLDH	HRP2	NA	5	2	20	0	1	yes
First Response® Malaria Ag P. falciparum (HRP2) Card Test	Premier Medical Corporation Ltd.	I13FRC25	95	NA	100	NA	NA	NA	0.7	0	0.4	0	100	100	100	NA	NA	NA	100	100	100	NA	NA	NA	ND	ND	ND	ND	ND	ND	ND	ND	ND	ND	ND	ND	HRP2	NA	NA	5	2	20	20	1	yes
First Response® Malaria Ag P. falciparum (HRP2) Card Test	Premier Medical Corporation Ltd.	PI13FRC	91	NA	100	NA	NA	NA	0	0	1	0	100	100	100	NA	NA	NA	100	100	100	NA	NA	NA	NA	NA	NA	NA	NA	NA	NA	NA	NA	NA	NA	NA	HRP2	NA	NA	5	2	20	20	1	yes
First Response® Malaria Ag. P.f./P.v. Card test j	Premier Medical Corporation Private Ltd.	PI19FRC25	94	100	100	100	0.8 (399)	0.5	0.7	0	1	0.1	100	100	100	NA	NA	NA	100	100	100	NA	NA	NA	100	100	100	NA	NA	NA	100	100	100	NA	NA	NA	Pv pLDH	HRP2	NA	5	2	20	30	1	yes
First Response® Malaria Ag. pLDH/HRP2 Combo Card Test	Premier Medical Corporation Ltd.	I16FRC	85	74.3	100	100	0.3	0	0	0	0	0	100	100	100	0	10	0	100	100	100	100	100	100	ND	ND	ND	ND	ND	ND	ND	ND	ND	ND	ND	ND	pan-pLDH	HRP2	NA	5	2	20	20	1	no
First Response® Malaria Ag. pLDH/HRP2 Combo Card Test	Premier Medical Corporation Ltd.	PI16FRC	82	91.4	100	100	1.5	0	0	0	1.9 (207)	0.1	100	100	100	96.7	100	70	100	100	100	100	100	100	NA	NA	NA	NA	NA	NA	100	100	100	100	100	100	pan-pLDH	HRP2	NA	5	2	20	20	1	yes
GenBody™Malaria Pf/Pan Ag	GenBody Inc.	MALAG100	84	54.3	100	97.1	0	0	0	0	0.0 (235)	0.2	100	100	93.3	0	0	0	100	100	100	50	100	10	ND	ND	ND	ND	ND	ND	ND	ND	ND	ND	ND	ND	pan-pLDH	HRP2	NA	5	4	30	0	5	no
Genedia® Malaria P.f/Pan Ag Rapid Test	Green Cross Medical Science Corp. (Korea)	20-0146-01	67	17.1	96	88.6	0	0	13.6	7.1	10.6	0.1	100	100	43.3	3.3	0	13.3	100	100	100	0	0	0	ND	ND	ND	ND	ND	ND	ND	ND	ND	ND	ND	ND	pan-pLDH	HRP2	NA	5	4	15	30	7	no
GMD Malaria Pf test	Medical Diagnostech (Pty) Ltd	GMDMALPF001	86	NA	99	NA	NA	NA	2.9	1.4	0.4 (231)	0.1	100	100	100	NA	NA	NA	100	100	100	NA	NA	NA	NA	NA	NA	NA	NA	NA	NA	NA	NA	NA	NA	NA	HRP2	NA	NA	5	4	30	0	5	yes
Humasis Malaria P.f Antigen Test	Humasis Co., Ltd.	ANMPF-7025	87	NA	100	NA	NA	NA	1.4	1.4	1.4	0	100	100	100	NA	NA	NA	100	100	100	NA	NA	NA	NA	NA	NA	NA	NA	NA	NA	NA	NA	NA	NA	NA	HRP2	NA	NA	5	4	20	20	3	yes
Humasis Malaria P.f/P.v Antigen Test	Humasis Co., Ltd.	ANMIV-7025	88	91.4	100	100	0.3	0	0.7	0	1.0 (207)	0.1	100	100	100	NA	NA	NA	100	100	100	NA	NA	NA	100	100	100	100	100	100	NA	NA	NA	NA	NA	NA	Pv-pLDH	HRP2	NA	5	4	20	20	3	yes
Humasis Malaria P.f/Pan Antigen Test	Humasis, Co., Ltd.	AMAL-7025	90	91.4	100	97.1	0.5 (396)	0.0 (199)	0.0 (138)	1.4	0.9 (235)	0.7	100	100	100	0	0	0	100	100	100	100	100	100	ND	ND	ND	ND	ND	ND	ND	ND	ND	ND	ND	ND	pan-pLDH	HRP2	NA	5	4	15	30	7	yes
Humasis Malaria P.f/Pan Antigen Test	Humasis Co., Ltd.	ANMAL-7025	89	62.9	99	97.1	0	0	0.7 (139)	1.4	0.5	0.1	100	100	100	0	0	0	100	100	100	100	100	100	NA	NA	NA	NA	NA	NA	75	87.5	75	100	100	100	pan-pLDH	HRP2	NA	5	4	20	20	3	no
ICT MALARIA DUAL TEST	ICT INTERNATIONAL	ML03	85	31.4	98	100	0.3	1	0	0	1.3	0	100	100	100	3.3	3.3	13.3	100	100	100	90	100	100	NA	NA	NA	NA	NA	NA	100	100	100	100	100	100	HRP2	Pan pLDH	NA	5	5	30	30	11	no
ICT MALARIA P.F. CASSETTE TEST	ICT INTERNATIONAL	ML01	94	NA	100	NA	NA	NA	5	1.4	1.7	0	100	100	100	NA	NA	NA	100	100	100	NA	NA	NA	NA	NA	NA	NA	NA	NA	NA	NA	NA	NA	NA	NA	HRP2	NA	NA	5	5	15	0	12	yes
IMMUNOQUICK® MALARIA falciparum	Biosynex	0502_K25	72	NA	93	NA	NA	NA	3.6	4.3	5.1 (234)	0.2	100	100	100	NA	NA	NA	100	100	100	NA	NA	NA	ND	ND	ND	ND	ND	ND	ND	ND	ND	ND	ND	ND	HRP2	NA	NA	20	6	15	0	10	no
Is It... Malaria Pf PAN	Medsource Ozone Biomedicals Pvt. Ltd.	MPFPAN050	93	100	99	100	2	0.5	0	0	3.9	0	100	93.3	100	93.3	93.3	93.3	100	100	100	100	100	100	NA	NA	NA	NA	NA	NA	100	100	100	100	100	100	Pan pLDH	HRP2	NA	5	3	20	25	2	yes
Is It… Malaria Pf/Pv Device	Medsource Ozone Biomedicals	AL030	88	91.4	99	100	0.5 (395)	0	0	0.0 (68)	1.0 (206)	0.8	100.0 (29)	100.0 (29)	96.7	93.1 (29)	96.6 (29)	36.7	100.0 (9)	100	100	100.0 (9)	100	90	NA	NA	NA	NA	NA	NA	100	100	100	100	100	100	pan-pLDH	HRP2	NA	5	3	20	20	2	yes
Karwa® Mal (Ag Pf/Pv) Rapid Card Test	Karwa Enterprises Pvt. Ltd.	KW 1550E	83	77.1	97	97.1	0.2	0	0	1.4	1.9	0	100	100	100	NA	NA	NA	100	100	100	NA	NA	NA	100	100	100	NA	NA	NA	100	100	100	NA	NA	NA	Pv pLDH	HRP2	NA	5	3	20	30	2	yes
KHB® Malaria Ag (HRP2) Pf Rapid Test	Shanghai Kehua Bio-engineering Co.,Ltd.	R-409-50-C	85	NA	99	NA	NA	NA	0	0	0	0	100	100	100.0 (29)	NA	NA	NA	100	100	100	NA	NA	NA	NA	NA	NA	NA	NA	NA	NA	NA	NA	NA	NA	NA	HRP2	NA	NA	5	4	15	20	7	yes
KHB® Malaria Ag P.f Rapid Test	Shanghai Kehua Bio-engineering Co.,Ltd.	KH-R-06-20	79	NA	91.8 (98)	NA	NA	NA	11.4	12.9	10.6 (235)	0.7	100	100	100	NA	NA	NA	100	100	100	NA	NA	NA	ND	ND	ND	ND	ND	ND	ND	ND	ND	ND	ND	ND	HRP2	NA	NA	5	3	15	30	6	no
KHB® Malaria Ag P.f/P.v Rapid Test	Shanghai Kehua Bio-engineering Co., Ltd.	KH-R-07-50	91	48.6	100	100	0.3	0	0	0	0	0	100	100	100	NA	NA	NA	100	100	100	NA	NA	NA	50	75	75	100	100	100	NA	NA	NA	NA	NA	NA	Pv-pLDH	HRP2	NA	5	4	15	30	7	no
Malaria Antigen Test-Pf	Oscar Medicare Pvt. Ltd.	MAG01040	91	NA	100	NA	NA	NA	1.4	1.4	1	0	100	100	100	NA	NA	NA	100	100	100	NA	NA	NA	NA	NA	NA	NA	NA	NA	NA	NA	NA	NA	NA	NA	HRP2	NA	NA	5	2	30	30	4	yes
Malaria P.f./Pan Rapid Test Cassette j	Hangzhou AllTest Biotech Co. Ltd.	IMPN-402	63	91.4	98	100	0.5	0	0	0	0.5	0	100	100	100	30	43.3	83.3	100	100	100	100	100	100	NA	NA	NA	100	100	100	NA	NA	NA	100	100	100	Pan aldolase	HRP2	NA	5	3	10	20	10	no
Malaria Pf (HRPII)/ PV (PLDH) Antigen Detection Test Device	Genomix Molecular Diagnostics Pvt. Ltd.	GM006	85	74.3	97	94.3	1.5 (391)	3.6 (195)	6.5 (138)	2.9	0.9 (232)	2.5	83.3	90	83.3	NA	NA	NA	100	90	70	NA	NA	NA	ND	ND	ND	ND	ND	ND	ND	ND	ND	ND	ND	ND	HRP2	Pv-pLDH	NA	5	3	20	0	2	no
Malaria pf (pLDH) / PAN-pLDH Test Device	AZOG, Inc.	MFV-124	41	8.6	97	45.7	22.5	1.5	47.9	35.7	81.3 (235)	0.1	46.7	56.7	66.7	13.3	93.3	100	100	100	100	60	100	100	ND	ND	ND	ND	ND	ND	ND	ND	ND	ND	ND	ND	pan-pLDH	Pf-pLDH	NA	5	2	20	0	1	no
Malaria Pf Rapid Test	Zhejiang Orient Gene Biotech Co., Ltd.	GCMAL(pf)-402a	89	NA	100	NA	NA	NA	0.0 (139)	0	0	0.1	100	100	100	NA	NA	NA	100	100	100	NA	NA	NA	NA	NA	NA	NA	NA	NA	NA	NA	NA	NA	NA	NA	HRP2	NA	NA	5	3	20	30	2	yes
Malaria Pf./Pan Antigen (MAL Pf/Pan) Test Kit	Artron Laboratories Inc.	A03-18-322	61	2.9	95	97.1	0.0 (398)	0.0 (199)	4.3	0	0.9	0.2	10	6.7	0	10	3.3	0	100	100	100	100	100	90	ND	ND	ND	ND	ND	ND	ND	ND	ND	ND	ND	ND	pan-pLDH	HRP2	NA	5	4	30	0	5	no
Malaria Pf/Pan One Step Rapid Test	Zhejiang Orient Gene Biotech Co., Ltd.	RT 20222	89	91.4	100	100	0.0 (398)	0.0 (199)	0.7 (138)	0.0 (69)	0.4 (232)	1	100	100	96.7	0	0	0	100	90	100	100	90	100	ND	ND	ND	ND	ND	ND	ND	ND	ND	ND	ND	ND	HRP2	pan-pLDH	NA	5	3	20	0	2	yes
Malaria Pf/Pv Rapid Test	Zhejiang Orient Gene Biotech Co., Ltd.	GCMAL(pf/pv)-402a	89	57.1	99	100	0	0.5 (199)	0	0	0.0 (231)	0.3	100	100	100	NA	NA	NA	100	100	100	NA	NA	NA	100	100	100	100	100	100.0 (3)	NA	NA	NA	NA	NA	NA	HRP2	Pv pLDH	NA	5	3	20	30	2	no
Malaria PV/PF (pLDH/HRP2) Antigen Test	Nantong Egens Biotechnology Co., Ltd.	Inf-72	90	51.4	100	97.1	0.0 (395)	0.5 (198)	0.0 (137)	0	0.0 (203)	1.3	100	100	96.6 (29)	NA	NA	NA	100	100	100	NA	NA	NA	100	87.5	25	100	100	100	NA	NA	NA	NA	NA	NA	Pv-pLDH	HRP2	NA	5	2	20	0	1	no
Maleriscan® Malaria Pf/PAN (Pv, Pm, Po) 3 Line Antigen Test	Bhat Bio-Tech India (P) Ltd.	MAT-PF/PAN-50	84	62.9	100	100	27.3 (399)	87.4 (199)	5.8 (139)	4.3 (69)	3.0 (232)	0.7	100	100	100	NA	NA	NA	100	100	100	NA	NA	NA	ND	ND	ND	ND	ND	ND	ND	ND	ND	ND	ND	ND	Pvom-pLDH	HRP2	NA	5	2	20	0	1	no
MERISCREEN Malaria Pf/Pan Ag	Meril Diagnostics Pvt. Ltd.	MHLRPD-02	83	100	99	97.1	1.2	0.5	0	1.4	1.4	0.1	100	100	100	96.7	100	96.7	100	100	100	100	100	100	NA	NA	NA	100	100	100	NA	NA	NA	100	100	100	Pan pLDH	HRP2	NA	5	4	20	30	3	yes
MERISCREEN Malaria pLDH Ag	Meril Diagnostics Pvt. Ltd.	MVLRPD-02	27	100	96	100	10.2	1.5	0	0	1	0	63.3	73.3	93.3	53.3	76.7	96.7	90	100	100	90	100	100	NA	NA	NA	100	100	100	NA	NA	NA	100	100	100	Pan pLDH	Pf pLDH	NA	5	4	20	30	3	no
Necviparum One Step Malaria P.f./P.v. Antigen Test	Nectar Lifesciences Limited	MAGDR	88	91.4	97	100	0.3 (399)	1.5	0.7 (139)	0	0.0 (201)	0.7	100	100	100	NA	NA	NA	100	100	100	NA	NA	NA	100	100	100	NA	NA	NA	100	100	100	NA	NA	NA	Pv pLDH	HRP2	NA	5	2	20	0	1	yes
NG-Test MALARIA Pf/Pan (pLDH)	NG Biotech	NGB-MAL-W23-005	92	25.7	98	91.4	0.8 (399)	1	3.6 (139)	4.3	33.2	0.2	100	100	100	53.3	86.7	66.7	100	100	100	100	100	100	NA	NA	NA	NA	NA	NA	100	62.5	87.5	100	100	100	HRP2	Pan pLDH	NA	5	4	30	30	5	no
NG-Test MALARIA Pf/Pan (pLDH)	SARL NG Biotech, Z.A.	NG-MAL-W23-001	90	65.7	100	94.3	0.5 (399)	0	9.3	4.3	15.3	0.1	100	100	100	0	6.7	0	100	100	100	100	100	100	ND	ND	ND	ND	ND	ND	ND	ND	ND	ND	ND	ND	HRP2	pan-pLDH	NA	5	4	30	0	5	no
One Step Malaria HRP2 (P.f) Test	Guangzhou Wondfo Biotech Co., Ltd.	W37-C	93	NA	100	NA	NA	NA	0	0	0	0	100	100	100	NA	NA	NA	100	100	100	NA	NA	NA	NA	NA	NA	NA	NA	NA	NA	NA	NA	NA	NA	NA	HRP2	NA	NA	5	4	15	30	7	yes
One Step Malaria HRP2/pLDH (P.f/P.v) Test	Guangzhou Wondfo Biotech Co., Ltd.	W056-C	92	65.7	100	100	0.3	1	0	0	1.3	0	100	100	100	NA	NA	NA	100	100	100	NA	NA	NA	100	100	100	100	100	100	NA	NA	NA	NA	NA	NA	Pv pLDH	HRP2	NA	5	4	15	30	7	no
One Step Malaria P.F/P.V Test (Cassette)	Blue Cross Bio-Medical (Beijing) Co., Ltd.	523352	92	100	100	100	21.5	9	53.6	34.3	77.1	0	100	100	100	NA	NA	NA	100	100	100	NA	NA	NA	ND	ND	ND	ND	ND	ND	ND	ND	ND	ND	ND	ND	HRP2	Pv-pLDH	NA	5	3	15	20	6	no
One Step Malaria P.f/Pan Whole Blood Test	Guangzhou Wondfo Biotech Co., Ltd.	W62-C	77	14.3	100	100	0	0	0	0	0	0	100	100	96.7	0	0	0	100	100	100	90	100	70	NA	NA	NA	NA	NA	NA	25	25	12.5	100	100	100	pan-pLDH	HRP2	NA	5	4	15	30	7	no
One Step Test for Malaria Pf HRP-II Ag MERISCREEN Malaria Pf HRP-II Ag	Meril Diagnostics Pvt. Ltd.	MPHRPD-01	73	NA	99	NA	NA	NA	0.7	0	0	0	100	100	100	NA	NA	NA	100	100	100	NA	NA	NA	NA	NA	NA	NA	NA	NA	NA	NA	NA	NA	NA	NA	HRP2	NA	NA	5	4	20	30	3	no
One Step Test for Malaria Pf/Pv Ag MERISCREEN Malaria Pf/Pv Ag	Meril Diagnostics Pvt. Ltd.	MFLRPD-02	78	85.7	100	100	0.5	0	0.7	1.4	0	0	100	100	100	NA	NA	NA	100	100	100	NA	NA	NA	100	100	100	100	100	100	NA	NA	NA	NA	NA	NA	Pv pLDH	HRP2	NA	5	4	20	30	3	yes
OnSite Malaria Pf Ag Rapid Test	CTK Biotech, Inc.	R0114C	75	NA	99	NA	NA	NA	0	0	0	0.2	100	100	100	NA	NA	NA	100	100	100	NA	NA	NA	ND	ND	ND	ND	ND	ND	ND	ND	ND	ND	ND	ND	HRP2	NA	NA	5	2	30	30	4	yes
OnSite Malaria Pf/Pan Ag Rapid Test	CTK Biotech, Inc.	R0113C	78	85.7	99	97.1	0.0 (398)	0.5	0	1.4	0.0 (207)	0.2	100	100	100	0	6.7	0	100	100	100	100	100	100	NA	NA	NA	NA	NA	NA	100	100	100	100	100	100	HRP2	pan-pLDH	NA	5	2	30	30	4	yes
OnSite Malaria Pf/Pv Ag Rapid Test	CTK Biotech, Inc.	R0112C	74	80	98	100	0.0 (399)	0	1.4	0	0.0 (207)	0.2	100	100	90	NA	NA	NA	100.0 (9)	100	100	NA	NA	NA	100	100	87.5	100	100	100	NA	NA	NA	NA	NA	NA	HRP2	Pv-pLDH	NA	5	2	30	30	4	no
PALUTOP + pf®	ALLDIAG SA	5531	92	NA	99	NA	NA	NA	0	0	0	0	100	100	100	NA	NA	NA	100	100	100	NA	NA	NA	NA	NA	NA	NA	NA	NA	NA	NA	NA	NA	NA	NA	HRP2	NA	NA	5	2	20	30	1	yes
PALUTOP +4 optima®	ALLDIAG SA	5499	91	82.9 p	99	100.0 p	1.3	0.5	0.7	0	0	0	100	100	100	100	100	100	100	100	100	100	100	100	100	100	100	100	100	100	100	100	100	100	100	100	Pan pLDH	Pv pLDH	HRP2	5	2	20	30	1	yes
Paracheck Pf® Rapid Test for Pf Malaria (Ver. 3) j	Orchid Biomedical Systems (Tulip Group)	302030025	94	NA	100	NA	NA	NA	1.4	4.3	3.4 (207)	0.1	100	100	100	NA	NA	NA	100	100	100	NA	NA	NA	NA	NA	NA	NA	NA	NA	NA	NA	NA	NA	NA	NA	HRP2	NA	NA	5	2	20	0	1	yes
Parahit f® Ver 1.0 - Dipstick	ARKRAY Healthcare Pvt Ltd n	55IC103-50	74	NA	100	NA	NA	NA	0	0	0	0	100	100	100.0 (29)	NA	NA	NA	100	100	100	NA	NA	NA	NA	NA	NA	NA	NA	NA	NA	NA	NA	NA	NA	NA	HRP2	NA	NA	8	4	25	30	9	no
Parahit® f Ver 1.0 - Device	ARKRAY Healthcare Pvt Ltd n	55IC104-50	77	NA	100	NA	NA	NA	0	0	0	0	100	100	100	NA	NA	NA	100	100	100	NA	NA	NA	NA	NA	NA	NA	NA	NA	NA	NA	NA	NA	NA	NA	HRP2	NA	NA	8	4	25	30	9	yes
ParaHIT®fV Rapid test for P. falciparum and P.vivax Malaria - Device	ARKRAY Healthcare Pvt Ltd n	55IC402-50	63	37.1	91	85.7	2.0 (399)	0.5	5.7	2.9	6.4	0.1	100	96.7	96.7	NA	NA	NA	100	100	90	NA	NA	NA	ND	ND	ND	ND	ND	ND	ND	ND	ND	ND	ND	ND	Pv-pLDH	HRP2	NA	8	4	25	30	13	no
Parascreen® Rapid Test for Malaria Pan/Pf j	Zephyr Biomedicals	503030025	91	94.3	100	97.1	0	0	0.7	1.4	0.5	0	100	100	100	100	76.7	73.3	100	100	100	100	100	100	NA	NA	NA	100	100	100	NA	NA	NA	100	100	100	Pan pLDH	HRP2	NA	5	2	20	0	1	yes
QuickProfile™ Malaria Pf/Pan Test	Lumiquick Diagnostics, Inc.	71063	79	91.4	99	100	6.5	0.5 (199)	1.4	0	7.2	0.1	100	100	100	100	96.7	100	100	100	100	100	100	100	NA	NA	NA	NA	NA	NA	100	100	100	100	100	100	pan-pLDH	HRP2	NA	5	3	20	0	2	yes
QuickProfile™ Malaria Pf/Pv Antigen Test	Lumiquick Diagnostics Inc.	71050	79	88.6	99	100	39.8	27.5	0	0	22.9 (231)	0.1	100	100	100	NA	NA	NA	100	100	100	NA	NA	NA	100	100	100	100	100	100	NA	NA	NA	NA	NA	NA	Pv pLDH	HRP2	NA	5	3	20	0	2	no
Rapid 1-2-3 HEMA® CASSETTE MALARIA PF/PAN	Hema Diagnostic Systems	MAL-PF/Pan-CAS/25	92	100	100	100	0	0	0	0	0.4	0	100	100	100	0	0	33.3	100	100	100	100	100	100	NA	NA	NA	NA	NA	NA	100	100	100	100	100	100	HRP2	Pan pLDH	NA	5	3	20	30	2	yes
Rapid 1-2-3® Hema® Cassette Malaria PF	Hema Diagnostic Systems	MAL-PF-CAS/25 (100)	93	NA	100	NA	NA	NA	2.9 (139)	0	0	0.2	100	100	100	NA	NA	NA	100	100	100	NA	NA	NA	NA	NA	NA	NA	NA	NA	NA	NA	NA	NA	NA	NA	HRP2	NA	NA	5	2	20	30	1	yes
Rapid Test Kit for Malaria Ag Pf/Pv - Alere Trueline Malaria Ag Pf/Pv	Alere Medical Private Limited	11108191040	85	88.6	98	100	0	0	0	0	0	0	100	100	100	NA	NA	NA	100	100	100.0 (9)	NA	NA	NA	100	100	87.5	100	100	100	NA	NA	NA	NA	NA	NA	Pv pLDH	HRP2	NA	5	4	30	30	5	yes
RapiGEN BIOCREDIT Malaria Ag Pf (HRPII)	RapiGEN Inc.	C10RHA25	88	NA	99	NA	NA	NA	0.7	0	0.5 (207)	0.2	100	100	100	NA	NA	NA	100	100	100	NA	NA	NA	NA	NA	NA	NA	NA	NA	NA	NA	NA	NA	NA	NA	HRP2	NA	NA	5	4	30	30	5	yes
RapiGEN BIOCREDIT Malaria Ag Pf/Pv (HRPII/pLDH)	RapiGEN Inc.	C40RHA25	92	91.4	100	100	2.5 (399)	1	0	2.9	4.4 (207)	0.2	100.0 (29)	100	100	NA	NA	NA	100	100	100	NA	NA	NA	100	100	100	100	100	100	NA	NA	NA	NA	NA	NA	Pv-pLDH	HRP2	NA	5	4	30	30	5	yes
RightSign® Malaria P.f. Rapid Test Cassette (Whole Blood)	Hangzhou Biotest Biotech Co., Ltd.	IMPF-C51	79	NA	100	NA	NA	NA	0	0	0	0	100	100	100	NA	NA	NA	100	100	100	NA	NA	NA	NA	NA	NA	NA	NA	NA	NA	NA	NA	NA	NA	NA	HRP2	NA	NA	10	3	10	20	8	yes
RightSign™ Malaria P.f./Pan Rapid Test Cassette	Hangzhou Biotest Biotech Co. Ltd.	IMPN-C52	74	40	94	88.6	2	0.5	2.9	5.7	14	0	100	100	100	0	20	100	100	100	100	100	60	100	ND	ND	ND	ND	ND	ND	ND	ND	ND	ND	ND	ND	pan-aldolase	HRP2	NA	5	3	10	20	17	no
SD BIOLINE Malaria Ag P.f (HRP2/pLDH) j , k	Standard Diagnostics Inc. (Alere)	05FK90	90.0 (88.0/71.0)	NA	100.0 (99.0/98.0)	NA	NA	NA	0	0	0	0.1	100.0 (100.0/100.0)	100.0 (100.0/100.0)	100.0 (100.0/96.7)	NA	NA	NA	100.0 (100.0/100.0)	100.0 (100.0/100.0)	100.0 (100.0/100.0)	NA	NA	NA	NA	NA	NA	NA	NA	NA	NA	NA	NA	NA	NA	NA	Pf pLDH	HRP2	NA	5	4	15	30	7	yes
SD BIOLINE Malaria Ag P.f. (HRP2/pLDH) 2 Lines	Standard Diagnostics, Inc.	05FK130-40-0	90	NA	100	NA	NA	NA	0	0	0.0 (231)	0.1	100	100	100	NA	NA	NA	100	100	100	NA	NA	NA	NA	NA	NA	NA	NA	NA	NA	NA	NA	NA	NA	NA	HRP2 + Pf pLDH	NA	NA	5	4	15	0	7	yes
SD BIOLINE Malaria Ag P.f/P.f/P.v j , k	Standard Diagnostics Inc. (Alere)	05FK120	89.0 (89.0/62.0)	97.1	100.0 (99.0/99.0)	100	0	0	0	0	0	0	100.0 (100.0/100.0)	100.0 (100.0/93.3)	100.0 (100.0/96.7)	NA	NA	NA	100.0 (100.0/100.0)	100.0 (100.0/100.0)	100.0 (100.0/100.0)	NA	NA	NA	100	100	100	NA	NA	NA	100	100	100	NA	NA	NA	Pv pLDH	Pf pLDH	HRP2	5	4	15	30	7	yes
SD Bioline Malaria Ag P.f/P.v	Standard Diagnostics, Inc.	05FK80	92	94.3	100	100	0.5	0	0.7	0	1.9	0	100	100	100.0 (29)	NA	NA	NA	100	100	100	NA	NA	NA	100	100	100	100	100	100	NA	NA	NA	NA	NA	NA	Pv-pLDH	HRP2	NA	5	4	15	30	7	yes
SD BIOLINE Malaria Ag P.f/Pan	Standard Diagnostics, Inc.	05FK60	94	91.4	99	97.1	0.8	0.5	0.7	1.4	0	0	100	100	100	0	0	0	100	100	100	100	100	100	ND	ND	ND	ND	ND	ND	ND	ND	ND	ND	ND	ND	pan-pLDH	HRP2	NA	5	4	15	30	7	yes
SD BIOLINE Malaria Ag Pf	Standard Diagnostics, Inc.	05FK50	95	NA	99	NA	NA	NA	0	2.9	0	0	100	100	100	NA	NA	NA	100	100	100	NA	NA	NA	ND	ND	ND	ND	ND	ND	ND	ND	ND	ND	ND	ND	HRP2	NA	NA	5	4	15	30	7	yes
STANDARD Q Malaria P.f Ag Test	SD Biosensor	09MAL10B	87	NA	99	NA	NA	NA	0	0	0	0	100	100	100	NA	NA	NA	100	100	100	NA	NA	NA	NA	NA	NA	NA	NA	NA	NA	NA	NA	NA	NA	NA	HRP2	NA	NA	5	3	15	30	6	yes
STANDARD Q Malaria P.f/P.v Ag Test	SD Biosensor	09MAL20B	85	100	99	100	0.5	0.5	0	0	0	0	100	100	100.0 (29)	NA	NA	NA	100	100	100	NA	NA	NA	100	100	100	NA	NA	NA	100	100	100	NA	NA	NA	Pv pLDH	HRP2	NA	5	3	15	30	6	yes
STANDARD Q Malaria P.f/Pan Ag Test	SD Biosensor	09MAL30B	88	100	99	100	0	0.5	0	0	0	0	100	100	100	16.7	50	93.3	100	100	100	100	100	100	NA	NA	NA	100	100	100	NA	NA	NA	100	100	100	Pan pLDH	HRP2	NA	5	3	15	30	6	yes
Vikia® Malaria Ag Pf/Pan	IMACCESS S.A.S	412499	86	5.7	97	94.3	0	0.5 (199)	0.7 (139)	0.0 (69)	1.3 (235)	0.3	100	96.7	96.7	0	0	0	100	100	100	60	60	0	ND	ND	ND	ND	ND	ND	ND	ND	ND	ND	ND	ND	HRP2	pan-aldolase	NA	5	5	20	30	12	no
VISITECT® Malaria Pf	Omega Diagnostics Ltd.	OD336	93	NA	99	NA	NA	NA	0.0 (139)	1.4	1	0.1	100	100	100	NA	NA	NA	100	100	100	NA	NA	NA	NA	NA	NA	NA	NA	NA	NA	NA	NA	NA	NA	NA	HRP2	NA	NA	5	3	20	30	2	yes
VISITECT® Malaria Pf/Pan	Omega Diagnostics Ltd.	0D326	92	80	99	100	0.5 (398)	0.5	0.7 (139)	0	10.6	0.2	100	100	100	46.7	70	70	100	100	100	100	100	100	NA	NA	NA	100	100	100	NA	NA	NA	100	100	100	Pan pLDH	HRP2	NA	5	3	20	30	2	no
VISITECT® Malaria Pf/Pv	Omega Diagnostics Ltd.	0D216	84	80	97	100	37.2	20	12.9	2.9	31.7	0	100	100	100.0 (28)	NA	NA	NA	100	100	100	NA	NA	NA	100	100	75	NA	NA	NA	100	100	100	NA	NA	NA	Pv pLDH	HRP2	NA	5	3	20	30	2	no
