# Supplementary material for: Price, quality, and market dynamics of malaria rapid diagnostic tests: analysis of Global Fund 2009–2018 data
Source: Malar J. 2022 Jan 12;21:12. doi: 10.1186/s12936-021-04008-2 (PMC8752184; doi:10.1186/s12936-021-04008-2)
Supplement: Supplementary file 4 — Additional file 4. List of countries and corresponding WHO regions. [file 12936_2021_4008_MOESM4_ESM.csv]

Country/Territory	who_region	pv_endemic
Afghanistan	EMRO	1
Africa	AFRO	0
Albania	EURO	0
Americas	PAHO	1
Angola	AFRO	0
Armenia	EURO	0
Azerbaijan	EURO	0
Bangladesh	SEARO	1
Belarus	EURO	0
Belize	PAHO	1
Benin	AFRO	0
Bhutan	SEARO	1
Bolivia (Plurinational State)	PAHO	1
Bosnia and Herzegovina	EURO	0
Brazil	PAHO	1
Bulgaria	EURO	0
Burkina Faso	AFRO	0
Burundi	AFRO	0
Cabo Verde	AFRO	0
Cambodia	WPRO	1
Cameroon	AFRO	0
Caribbean	PAHO	1
Central African Republic	AFRO	0
Chad	AFRO	0
China	WPRO	0
Colombia	PAHO	1
Comoros	AFRO	0
Congo	AFRO	0
Congo (Democratic Republic)	AFRO	0
Costa Rica	PAHO	1
C�te d'Ivoire	AFRO	0
Croatia	EURO	0
Cuba	PAHO	1
Djibouti	EMRO	1
Dominican Republic	PAHO	0
Ecuador	PAHO	1
Egypt	EMRO	0
El Salvador	PAHO	1
Equatorial Guinea	AFRO	0
Eritrea	AFRO	1
Eswatini	AFRO	0
Ethiopia	AFRO	1
Fiji	WPRO	0
Gabon	AFRO	0
Gambia	AFRO	0
Georgia	EURO	0
Ghana	AFRO	0
Guatemala	PAHO	1
Guinea	AFRO	0
Guinea-Bissau	AFRO	0
Guyana	PAHO	1
Haiti	PAHO	0
Honduras	PAHO	1
India	SEARO	1
Indonesia	SEARO	1
Iran (Islamic Republic)	EMRO	1
Iraq	EMRO	0
Jamaica	PAHO	1
Jordan	EMRO	1
Kazakhstan	EURO	0
Kenya	AFRO	0
Korea (Democratic Peoples Republic)	SEARO	1
Kosovo	EURO	0
Kyrgyzstan	EURO	0
Lao (Peoples Democratic Republic)	WPRO	1
Lesotho	AFRO	0
Liberia	AFRO	0
Macedonia (Former Yugoslav Republic)	EURO	0
Madagascar	AFRO	0
Malawi	AFRO	0
Maldives	SEARO	0
Mali	AFRO	0
Mauritania	AFRO	0
Mauritius	AFRO	0
Mexico	PAHO	1
Moldova	EURO	0
Mongolia	WPRO	0
Montenegro	EURO	0
Morocco	EMRO	0
Mozambique	AFRO	0
Myanmar	SEARO	1
Namibia	AFRO	0
Nepal	SEARO	1
Nicaragua	PAHO	1
Niger	AFRO	0
Nigeria	AFRO	0
Not Defined		0
Oceania	WPRO	0
Pakistan	EMRO	1
Palestine	EMRO	0
Panama	PAHO	1
Papua New Guinea	WPRO	1
Paraguay	PAHO	0
Peru	PAHO	1
Philippines	WPRO	1
Romania	EURO	0
Russian Federation	EURO	0
Rwanda	AFRO	0
Sao Tome and Principe	AFRO	0
Senegal	AFRO	0
Serbia	EURO	0
Sierra Leone	AFRO	0
Solomon Islands	WPRO	1
Somalia	EMRO	1
South Africa	AFRO	0
South America	PAHO	1
South Sudan	EMRO	1
South-Eastern Asia	SEARO	0
Southern Asia	SEARO	0
Sri Lanka	SEARO	0
Sudan	EMRO	1
Suriname	PAHO	1
Syrian Arab Republic	EMRO	0
Tajikistan	EURO	1
Tanzania (United Republic)	AFRO	0
Thailand	SEARO	1
Timor-Leste	SEARO	1
Togo	AFRO	0
Tunisia	EMRO	0
Turkmenistan	EURO	0
Uganda	AFRO	0
Ukraine	EURO	0
Uruguay	PAHO	0
Uzbekistan	EURO	0
Viet Nam	WPRO	1
Western Africa	AFRO	0
Western Asia	WPRO	0
World		0
Yemen	EMRO	1
Zambia	AFRO	0
Zanzibar	AFRO	0
Zimbabwe	AFRO	0
